# Supplementary material for: Endoscopic nasal delivery of engineered endothelial progenitor cell-derived exosomes improves angiogenesis and neurological deficits in rats with intracerebral hemorrhage
Source: Mater Today Bio. 2025 Mar 11;32:101652. doi: 10.1016/j.mtbio.2025.101652 (PMC11953990; doi:10.1016/j.mtbio.2025.101652)
Supplement: Multimedia component 4 [file mmc4.xlsx]

## Sheet: Proteins
PG.ProteinGroups	PG.ProteinAccessions	Gene Names	PG.ProteinDescriptions	PG.ProteinNames	PG.IsCandidate	PG.Completeness	PG.CV	PG.AvgLog2Quantity	W1.PG.Log2Quantity	W2.PG.Log2Quantity	W3.PG.Log2Quantity	W4.PG.Log2Quantity	W5.PG.Log2Quantity
A0A023IKC9;A0A023ILN9;A0A8I6AMP2;Q6MGA6	A0A023IKC9;A0A023ILN9;A0A8I6AMP2;Q6MGA6	Psmb9	Proteasome subunit beta;Proteasome subunit beta;proteasome endopeptidase complex;Proteasome subunit beta	A0A023IKC9_RAT;A0A023ILN9_RAT;A0A8I6AMP2_RAT;Q6MGA6_RAT	FALSE	100	1.1922	10.4959	10.0838	10.0184	9.41875	12.7122	10.2465
A0A023IKD2;A0A023IM45;A0A023IMI6;A0A8L2Q0A4;P28064	A0A023IKD2;A0A023IM45;A0A023IMI6;A0A8L2Q0A4;P28064	Psmb8	Proteasome subunit beta;Proteasome subunit beta;Proteasome subunit beta;Proteasome subunit beta;Proteasome subunit beta type-8	A0A023IKD2_RAT;A0A023IM45_RAT;A0A023IMI6_RAT;A0A8L2Q0A4_RAT;PSB8_RAT	FALSE	100	0.787617	10.8712	10.6804	10.2641	10.1097	12.3932	10.9086
A0A023IKI3	A0A023IKI3	Psmb8	Proteasome subunit beta	A0A023IKI3_RAT	FALSE	100	0.490803	11.3712	10.7073	11.1072	11.2135	12.3668	11.461
A0A059NZV6;Q5BK20	A0A059NZV6;Q5BK20	Jpt2	HN1-like protein;Jupiter microtubule associated homolog 2	A0A059NZV6_RAT;JUPI2_RAT	FALSE	100	0.919307	7.50805	8.1467	7.1087	6.61909	9.2825	6.38323
A0A068FP44;D3ZEG8;Q4AE70	A0A068FP44;D3ZEG8;Q4AE70	Carm1;Timm29;Carm1	Histone-arginine methyltransferase CARM1	A0A068FP44_RAT;D3ZEG8_RAT;CARM1_RAT	FALSE	100	0.0885125	7.7954	7.85836	7.74156	7.73501	7.98043	7.66165
A0A096MIS7;A0A8I5ZYD3;A0A8I6A6B7;Q66HC1	A0A096MIS7;A0A8I5ZYD3;A0A8I6A6B7;Q66HC1	Tdrd3	Tudor domain-containing protein 3	A0A096MIS7_RAT;A0A8I5ZYD3_RAT;A0A8I6A6B7_RAT;TDRD3_RAT	FALSE	100	0.316488	3.61924	3.5101	2.82008	3.7139	3.87649	4.17564
A0A096MIX0	A0A096MIX0	Morc3	MORC family CW-type zinc finger 3	A0A096MIX0_RAT	FALSE	40	0.976188	6.65188				7.87596	5.4278
A0A096MIX2;E9PT29	A0A096MIX2;E9PT29	Ddx17	RNA helicase;DEAD box helicase 17	A0A096MIX2_RAT;E9PT29_RAT	FALSE	100	0.173703	10.1553	10.1989	10.0047	10.4617	9.80727	10.304
A0A096MJ09;A0A096MJY4;A0A096MKI4;A0A0G2JSU7;A0A0G2JT35;A0A0G2JTF4;A0A8I5ZM68;A0A8I6AGD9;A0A8I6GLN1;D8X2M2;O89038;Q2MJT0	A0A096MJ09;A0A096MJY4;A0A096MKI4;A0A0G2JSU7;A0A0G2JT35;A0A0G2JTF4;A0A8I5ZM68;A0A8I6AGD9;A0A8I6GLN1;D8X2M2;O89038;Q2MJT0	Mef2c;Mef2c;Mef2c;Mef2d;Mef2a;Mef2a;Mef2d;Mef2d;Mef2d;Mef2a;Mef2d;Mef2a	Myocyte enhancer factor 2C;Myocyte-specific enhancer factor 2C;Myocyte enhancer factor 2C;Myocyte enhancer factor 2D;Myocyte enhancer factor 2a;Myocyte enhancer factor 2a;Myocyte enhancer factor 2D;Myocyte enhancer factor 2D;Myocyte enhancer factor 2D;Myocyte enhancer factor 2a;Myocyte-specific enhancer factor 2D;Myocyte-specific enhancer factor 2A	A0A096MJ09_RAT;MEF2C_RAT;A0A096MKI4_RAT;A0A0G2JSU7_RAT;A0A0G2JT35_RAT;A0A0G2JTF4_RAT;A0A8I5ZM68_RAT;A0A8I6AGD9_RAT;A0A8I6GLN1_RAT;D8X2M2_RAT;MEF2D_RAT;MEF2A_RAT	FALSE	100	0.0993219	9.49076	9.31075	9.53705	9.55921	9.37877	9.66802
A0A096MJ11	A0A096MJ11	Gsdmd	Gasdermin D	A0A096MJ11_RAT	FALSE	100	0.413084	6.89272	7.09807	6.95353	7.70326	6.6255	6.08324
A0A096MJ75;A0A0G2K2C2;Q4V7C6	A0A096MJ75;A0A0G2K2C2;Q4V7C6	Gmps	GMP synthase (glutamine-hydrolyzing);GMP synthase (glutamine-hydrolyzing);GMP synthase [glutamine-hydrolyzing]	A0A096MJ75_RAT;A0A0G2K2C2_RAT;GUAA_RAT	FALSE	100	0.0408717	10.0316	10.062	10.0092	10.0644	9.93693	10.0853
A0A096MJ99;A0A096MK21;A6ID94	A0A096MJ99;A0A096MK21;A6ID94	Vamp4;Vamp4;Vamp4_predicted	Vesicle-associated membrane protein 4;Vesicle-associated membrane protein 4;Vesicle-associated membrane protein 4 (Predicted), isoform CRA_a	A0A096MJ99_RAT;A0A096MK21_RAT;A6ID94_RAT	FALSE	100	0.408949	6.96451	6.96633	7.82305	6.64344	6.70611	6.6836
A0A096MJB3;A0A8I6AN51	A0A096MJB3;A0A8I6AN51	Wdr82	WD repeat domain 82	A0A096MJB3_RAT;A0A8I6AN51_RAT	FALSE	100	0.202086	9.9263	10.1323	9.54466	10.2108	9.64985	10.0939
A0A096MJI4;A0A096MKC0;A0A8I5ZS67	A0A096MJI4;A0A096MKC0;A0A8I5ZS67	Gigyf2	GRB10 interacting GYF protein 2	A0A096MJI4_RAT;A0A096MKC0_RAT;A0A8I5ZS67_RAT	FALSE	100	0.222573	6.14414	6.09987	5.70691	6.24281	6.59104	6.08007
A0A096MJI9;A0A8L2Q0J0;A6IDE7;P07340	A0A096MJI9;A0A8L2Q0J0;A6IDE7;P07340	Atp1b1	Sodium/potassium-transporting ATPase subunit beta;Sodium/potassium-transporting ATPase subunit beta;Sodium/potassium-transporting ATPase subunit beta;Sodium/potassium-transporting ATPase subunit beta-1	A0A096MJI9_RAT;A0A8L2Q0J0_RAT;A6IDE7_RAT;AT1B1_RAT	FALSE	100	0.411786	8.33608	9.1652	8.49399	8.32782	7.71383	7.97955
A0A096MJL4;A0A0G2K920;A0A8I6AQ02;A0A8I6GH36	A0A096MJL4;A0A0G2K920;A0A8I6AQ02;A0A8I6GH36	Tlk1	Serine/threonine-protein kinase tousled-like 1	A0A096MJL4_RAT;A0A0G2K920_RAT;A0A8I6AQ02_RAT;A0A8I6GH36_RAT	FALSE	100	0.31879	3.55593	3.5435	3.79609	4.16357	3.35174	2.92475
A0A096MJN6	A0A096MJN6	Snx12	PX domain-containing protein	A0A096MJN6_RAT	FALSE	100	0.129464	9.39945	9.46814	9.55272	9.21128	9.58394	9.1812
A0A096MJT0;Q6AYK6	A0A096MJT0;Q6AYK6	Cacybp	Calcyclin-binding protein	A0A096MJT0_RAT;CYBP_RAT	FALSE	100	0.358495	9.9923	9.65522	10.0641	9.36616	10.6936	10.1825
A0A096MJY1;A0A8I6A609	A0A096MJY1;A0A8I6A609	Gpc6	Glypican 6	A0A096MJY1_RAT;A0A8I6A609_RAT	FALSE	100	0.156612	9.90427	10.2031	9.83446	9.97159	9.94086	9.57135
A0A096MJY5;A0A0G2JX05;A0A8I6AI33;A0A8I6ANJ5;A6IDL0;Q9QYG8	A0A096MJY5;A0A0G2JX05;A0A8I6AI33;A0A8I6ANJ5;A6IDL0;Q9QYG8	Uck2;Uck2;Uck2;Uck2;Umpk_predicted;Uck2	uridine/cytidine kinase;Uridine-cytidine kinase;uridine/cytidine kinase;uridine/cytidine kinase;uridine/cytidine kinase;Uridine-cytidine kinase 2	A0A096MJY5_RAT;A0A0G2JX05_RAT;A0A8I6AI33_RAT;A0A8I6ANJ5_RAT;A6IDL0_RAT;UCK2_RAT	FALSE	100	0.465815	8.23813	9.03577	8.08229	8.81315	6.91333	8.34612
A0A096MJY6;A0A0G2JTB2	A0A096MJY6;A0A0G2JTB2	Gbe1	1,4-alpha-glucan branching enzyme;1,4-alpha-glucan branching enzyme	A0A096MJY6_RAT;A0A0G2JTB2_RAT	FALSE	100	0.112578	9.24217	9.34264	9.37513	9.28178	9.27128	8.94001
A0A096MJY7;A0A0G2JUK2;B2GV58	A0A096MJY7;A0A0G2JUK2;B2GV58	Lsm14a	LSM14A mRNA processing body assembly factor	A0A096MJY7_RAT;A0A0G2JUK2_RAT;B2GV58_RAT	FALSE	100	0.421178	6.3176	5.99828	6.25075	6.20063	7.1995	5.93886
A0A096MK13	A0A096MK13	Pola1	DNA polymerase	A0A096MK13_RAT	FALSE	100	0.399835	7.91903	8.19524	8.23886	8.59937	6.65869	7.90299
A0A096MK54	A0A096MK54	Synm	Synemin	A0A096MK54_RAT	FALSE	60	0.447178	2.97559		2.05961		3.47094	3.39623
A0A096MK55;A0A0G2JVC8;A0A8I6AEJ1;A0A8I6AWE8;P48450	A0A096MK55;A0A0G2JVC8;A0A8I6AEJ1;A0A8I6AWE8;P48450	Lss	Terpene cyclase/mutase family member;Terpene cyclase/mutase family member;Terpene cyclase/mutase family member;Terpene cyclase/mutase family member;Lanosterol synthase	A0A096MK55_RAT;A0A0G2JVC8_RAT;A0A8I6AEJ1_RAT;A0A8I6AWE8_RAT;LSS_RAT	FALSE	80	0.232652	6.98704	6.94138	7.41229		6.98065	6.61384
A0A096MK99	A0A096MK99	Parp4	Poly [ADP-ribose] polymerase	A0A096MK99_RAT	FALSE	100	0.411404	9.20686	9.67614	9.80404	9.60755	7.97871	8.96787
A0A096MKB7;P67874	A0A096MKB7;P67874	Csnk2b	Casein kinase II subunit beta	A0A096MKB7_RAT;CSK2B_RAT	FALSE	100	0.328926	9.90365	10.2662	9.69759	10.4951	9.75873	9.30065
A0A096MKC1;A0A0G2K2E3;A0A8I6A612;Q62844	A0A096MKC1;A0A0G2K2E3;A0A8I6A612;Q62844	Fyn	Tyrosine-protein kinase;Tyrosine-protein kinase;Tyrosine-protein kinase;Tyrosine-protein kinase Fyn	A0A096MKC1_RAT;A0A0G2K2E3_RAT;A0A8I6A612_RAT;FYN_RAT	FALSE	100	0.371995	7.2436	7.32353	8.00046	7.28822	6.65668	6.94912
A0A096MKE9;A0A0G2JV76;A6HHE1;A6HHE2;F7FP17;Q5U2M4	A0A096MKE9;A0A0G2JV76;A6HHE1;A6HHE2;F7FP17;Q5U2M4	Lig3;Lig3;rCG_33581;rCG_33581;Lig3;Lig3	DNA ligase	A0A096MKE9_RAT;A0A0G2JV76_RAT;A6HHE1_RAT;A6HHE2_RAT;F7FP17_RAT;Q5U2M4_RAT	FALSE	100	0.0607756	7.39747	7.46692	7.26898	7.43542	7.34174	7.4743
A0A096MKF4	A0A096MKF4	Psme3	Proteasome activator subunit 3	A0A096MKF4_RAT	FALSE	100	0.815883	10.0429	9.7109	10.4232	9.31237	11.6162	9.152
A0A096MKF8;A0A0G2K4W3;A0A8I6A1Z4;D3ZDE6	A0A096MKF8;A0A0G2K4W3;A0A8I6A1Z4;D3ZDE6	Med12	Mediator complex subunit 12	A0A096MKF8_RAT;A0A0G2K4W3_RAT;A0A8I6A1Z4_RAT;D3ZDE6_RAT	FALSE	100	0.191505	5.5966	5.38871	5.20149	5.75216	5.74755	5.89307
A0A096MKF9;A0A8J8XKZ6;A0A8J8YKQ8;Q6MG73;Q8CIP8	A0A096MKF9;A0A8J8XKZ6;A0A8J8YKQ8;Q6MG73;Q8CIP8	Cfb;C2;C2;C2;	Complement C2	A0A096MKF9_RAT;A0A8J8XKZ6_RAT;A0A8J8YKQ8_RAT;Q6MG73_RAT;Q8CIP8_RAT	FALSE	100	0.695366	10.4201	10.1176	10.0945	9.74226	11.7833	10.3631
A0A096MKG2;A0A0G2QC27;A6IIT7	A0A096MKG2;A0A0G2QC27;A6IIT7	Nol6;Nol6;Nol6_predicted	Nucleolar protein 6	A0A096MKG2_RAT;A0A0G2QC27_RAT;A6IIT7_RAT	FALSE	100	0.222334	11.6988	11.7731	12.0458	11.8247	11.0781	11.7725
A0A096MKH2;A0A8I6A5Y0	A0A096MKH2;A0A8I6A5Y0	Vta1	Vesicle trafficking 1	A0A096MKH2_RAT;A0A8I6A5Y0_RAT	FALSE	100	0.283573	8.32148	8.76818	8.53681	7.60534	8.5519	8.14517
A0A096MKH4;A0A8I6A9S4	A0A096MKH4;A0A8I6A9S4	Ube2j1	Ubiquitin-conjugating enzyme E2, J1;Ubiquitin-conjugating enzyme E2, J1	A0A096MKH4_RAT;A0A8I6A9S4_RAT	FALSE	80	0.709817	6.57576	6.70032	5.80946		7.83418	5.95909
A0A096P6L8	A0A096P6L8	Fn1	Fibronectin	A0A096P6L8_RAT	FALSE	100	0.546065	15.9835	15.1533	14.9586	16.3021	16.9681	16.5356
A0A097BVJ5;A0A8I5Y1M7;A0A8L2QCQ2;P13233	A0A097BVJ5;A0A8I5Y1M7;A0A8L2QCQ2;P13233	Cnp	2',3'-cyclic-nucleotide 3'-phosphodiesterase;2',3'-cyclic-nucleotide 3'-phosphodiesterase;2',3'-cyclic-nucleotide 3'-phosphodiesterase;2',3'-cyclic-nucleotide 3'-phosphodiesterase	A0A097BVJ5_RAT;A0A8I5Y1M7_RAT;A0A8L2QCQ2_RAT;CN37_RAT	FALSE	100	0.265356	9.20951	9.57257	9.50288	9.39563	9.05951	8.51694
A0A097BW25;A0A0G2K692;A0A8I5Y5Q6;A0A8I5Y6L2;A0A8I6AHK0;A0A8I6AK89;D3ZAF5	A0A097BW25;A0A0G2K692;A0A8I5Y5Q6;A0A8I5Y6L2;A0A8I6AHK0;A0A8I6AK89;D3ZAF5	Postn	Periostin isoform R1;Periostin;Periostin;Periostin;Periostin;Periostin;Periostin	A0A097BW25_RAT;A0A0G2K692_RAT;A0A8I5Y5Q6_RAT;A0A8I5Y6L2_RAT;A0A8I6AHK0_RAT;A0A8I6AK89_RAT;D3ZAF5_RAT	FALSE	100	0.490024	8.32963	8.15724	8.51696	7.7297	9.31475	7.92947
A0A0A0MP82;A0A1K0FUB4;A0A1K0FUH3;A0A8I5ZYH2;A0A8I6AWV0;A0A8L2QLW7;A0A9K3Y8D0;P01946;Q63910	A0A0A0MP82;A0A1K0FUB4;A0A1K0FUH3;A0A8I5ZYH2;A0A8I6AWV0;A0A8L2QLW7;A0A9K3Y8D0;P01946;Q63910	Hba-a1;Hba-a1;Hba-a2;Hba-a1;Hba-a1;Hba-a1;Hba-a3;Hba1;Hba-a3	Hemoglobin alpha, adult chain 1;Hemoglobin alpha, adult chain 2;Globin c2;Hemoglobin alpha, adult chain 1;Hemoglobin alpha, adult chain 1;Hemoglobin alpha, adult chain 1;Alpha globin;Hemoglobin subunit alpha-1/2;Globin c1	A0A0A0MP82_RAT;A0A1K0FUB4_RAT;A0A1K0FUH3_RAT;A0A8I5ZYH2_RAT;A0A8I6AWV0_RAT;A0A8L2QLW7_RAT;A0A9K3Y8D0_RAT;HBA_RAT;Q63910_RAT	FALSE	100	1.20077	10.0709	8.95299	9.19874	9.99223	12.3222	9.88828
A0A0A0MXT5;A0A8I5ZJ87;A6IQI7;Q8CFC1	A0A0A0MXT5;A0A8I5ZJ87;A6IQI7;Q8CFC1	Riox2;Riox2;Mina;Riox2	Bifunctional lysine-specific demethylase and histidyl-hydroxylase;Bifunctional lysine-specific demethylase and histidyl-hydroxylase;Bifunctional lysine-specific demethylase and histidyl-hydroxylase;Ribosomal oxygenase 2	A0A0A0MXT5_RAT;A0A8I5ZJ87_RAT;A6IQI7_RAT;RIOX2_RAT	FALSE	100	0.27108	10.4392	10.8486	10.5412	10.7643	9.81231	10.2297
A0A0A0MXW3;A0A8I5ZYU7;A0A8I6ASE8;A0A8I6G659;A6IKU4;P0C0S7	A0A0A0MXW3;A0A8I5ZYU7;A0A8I6ASE8;A0A8I6G659;A6IKU4;P0C0S7	H2az1;H2az2;H2az1-ps1;H2az2;rCG_35761;H2az1	Histone H2A;Histone H2A;Histone H2A;Histone H2A;Histone H2A;Histone H2A.Z	A0A0A0MXW3_RAT;A0A8I5ZYU7_RAT;A0A8I6ASE8_RAT;A0A8I6G659_RAT;A6IKU4_RAT;H2AZ_RAT	FALSE	100	0.995839	7.89386	9.79483	7.52055	8.04405	7.49313	6.61676
A0A0A0MXX9;O88419	A0A0A0MXX9;O88419	B4galt6	Beta-1,4-galactosyltransferase;Beta-1,4-galactosyltransferase 6	A0A0A0MXX9_RAT;B4GT6_RAT	FALSE	100	0.677328	5.93848	4.62639	5.79309	5.40157	7.22372	6.6476
A0A0A0MXY3;A0A8I6AUP7;A0A8I6G3W6;A6IX39;A6IX40;Q62763	A0A0A0MXY3;A0A8I6AUP7;A0A8I6G3W6;A6IX39;A6IX40;Q62763	Csnk1g3;Csnk1g3;Csnk1g3;rCG_46875;rCG_46875;Csnk1g3	non-specific serine/threonine protein kinase;non-specific serine/threonine protein kinase;non-specific serine/threonine protein kinase;non-specific serine/threonine protein kinase;non-specific serine/threonine protein kinase;Casein kinase I isoform gamma-3	A0A0A0MXY3_RAT;A0A8I6AUP7_RAT;A0A8I6G3W6_RAT;A6IX39_RAT;A6IX40_RAT;KC1G3_RAT	FALSE	100	0.333978	10.2499	10.3253	10.1227	10.8566	10.5063	9.43833
A0A0A0MY07	A0A0A0MY07	Usp15	Ubiquitin carboxyl-terminal hydrolase	A0A0A0MY07_RAT	FALSE	100	0.125571	8.08107	8.13288	8.18568	8.24999	7.75127	8.08551
A0A0A0MY43;A0A8I5ZWJ5;F1LPQ2	A0A0A0MY43;A0A8I5ZWJ5;F1LPQ2	Ascc3	Activating signal cointegrator 1 complex subunit 3	A0A0A0MY43_RAT;A0A8I5ZWJ5_RAT;ASCC3_RAT	FALSE	100	0.580903	4.9499	5.07322	4.83672	6.10918	3.90152	4.82889
A0A0A0MY49;A0A8L2Q4Y6	A0A0A0MY49;A0A8L2Q4Y6	Dnm2	dynamin GTPase	A0A0A0MY49_RAT;A0A8L2Q4Y6_RAT	FALSE	100	0.0696784	9.7309	9.8494	9.63506	9.77675	9.77786	9.61541
A0A0F7R4W9;A0A8I6GC77;D3ZJ25	A0A0F7R4W9;A0A8I6GC77;D3ZJ25	ratASCT2;Slc1a5;Slc1a5	Amino acid transporter;Amino acid transporter;Neutral amino acid transporter B(0)	A0A0F7R4W9_RAT;A0A8I6GC77_RAT;AAAT_RAT	FALSE	100	0.183761	10.3105	10.6689	10.4055	10.2896	10.26	9.92826
A0A0F7R5I4;A6JQ21	A0A0F7R5I4;A6JQ21	ratASCT1;Slc1a4	Amino acid transporter	A0A0F7R5I4_RAT;A6JQ21_RAT	FALSE	100	0.374395	11.353	12.0852	11.66	11.0665	11.073	10.8805
A0A0G2JSG6;A6ISG7;A6ISG8;P29410	A0A0G2JSG6;A6ISG7;A6ISG8;P29410	Ak2;AK2;AK2;Ak2	Adenylate kinase 2, mitochondrial;Adenylate kinase 2, mitochondrial;Adenylate kinase 2, mitochondrial;Adenylate kinase 2, mitochondrial	A0A0G2JSG6_RAT;A6ISG7_RAT;A6ISG8_RAT;KAD2_RAT	FALSE	100	0.557648	6.52008	6.55722	5.88183	6.11182	7.64	6.40952
A0A0G2JSH4;A6IR80;P18266	A0A0G2JSH4;A6IR80;P18266	Gsk3b	[tau protein] kinase;[tau protein] kinase;Glycogen synthase kinase-3 beta	A0A0G2JSH4_RAT;A6IR80_RAT;GSK3B_RAT	FALSE	100	0.245091	6.55435	6.3067	6.52241	7.02092	6.76654	6.15518
A0A0G2JSH5;A0A8I5Y4N3	A0A0G2JSH5;A0A8I5Y4N3	Alb	Albumin	A0A0G2JSH5_RAT;A0A8I5Y4N3_RAT	FALSE	100	0.146719	15.6089	15.6551	15.3833	15.5465	15.9281	15.5318
A0A0G2JSH9	A0A0G2JSH9	Prdx2	Peroxiredoxin 2	A0A0G2JSH9_RAT	FALSE	100	0.51289	9.53876	9.15196	9.50108	8.8416	10.5714	9.62776
A0A0G2JSJ0	A0A0G2JSJ0	Inhbe	Inhibin subunit beta E	A0A0G2JSJ0_RAT	FALSE	100	0.382694	8.12287	8.18921	8.34529	8.61621	6.81696	8.64667
A0A0G2JSJ8;A6IT76;P17164	A0A0G2JSJ8;A6IT76;P17164	Fuca1;Fuca;Fuca1	Alpha-L-fucosidase;Alpha-L-fucosidase;Tissue alpha-L-fucosidase	A0A0G2JSJ8_RAT;A6IT76_RAT;FUCO_RAT	FALSE	100	0.189272	10.406	10.6795	10.3939	10.6852	10.1765	10.0947
A0A0G2JSK2;A0A8I6A4B1;A0A8I6ABY9;A0A8I6GKQ4;A6I1W6;A6I1W7;Q68EJ0	A0A0G2JSK2;A0A8I6A4B1;A0A8I6ABY9;A0A8I6GKQ4;A6I1W6;A6I1W7;Q68EJ0	Cyb5r4	Cytochrome b5 reductase 4	A0A0G2JSK2_RAT;A0A8I6A4B1_RAT;A0A8I6ABY9_RAT;A0A8I6GKQ4_RAT;A6I1W6_RAT;A6I1W7_RAT;NB5R4_RAT	FALSE	20		4.86998				4.86998
A0A0G2JSK5	A0A0G2JSK5	Itgb1	Integrin beta	A0A0G2JSK5_RAT	FALSE	100	0.389878	12.3113	12.8151	12.6961	12.8098	11.5974	11.6378
A0A0G2JSK7;A0A8I5ZQ87;A0A8I6AUC3;A6HVS9;Q4JM44	A0A0G2JSK7;A0A8I5ZQ87;A0A8I6AUC3;A6HVS9;Q4JM44	Sgms2;Sgms2;Sgms2;RGD1305778;Sgms2	Sphingomyelin synthase 2;Sphingomyelin synthase 2;Sphingomyelin synthase 2;Similar to RIKEN cDNA 4933405A16, isoform CRA_a;Phosphatidylcholine:ceramide cholinephosphotransferase 2	A0A0G2JSK7_RAT;A0A8I5ZQ87_RAT;A0A8I6AUC3_RAT;A6HVS9_RAT;SMS2_RAT	FALSE	100	0.524847	4.8407	5.72655	5.56046	4.91086	4.44886	3.55679
A0A0G2JSK9;O09171	A0A0G2JSK9;O09171	Bhmt	Betaine-homocysteine S-methyltransferase;Betaine--homocysteine S-methyltransferase 1	A0A0G2JSK9_RAT;BHMT1_RAT	FALSE	100	0.374542	8.91035	8.6389	9.11502	8.53561	9.67349	8.58873
A0A0G2JSL0;P28073	A0A0G2JSL0;P28073	LOC100360846;Psmb6	Proteasome subunit beta;Proteasome subunit beta type-6	A0A0G2JSL0_RAT;PSB6_RAT	FALSE	100	0.553	10.2731	9.87622	10.1203	10.4504	11.376	9.54277
A0A0G2JSL2;A0A8I6A204;A6J3Y7;Q69BT7	A0A0G2JSL2;A0A8I6A204;A6J3Y7;Q69BT7	Trappc4;Trappc4;rCG_58353;Trappc4	Trafficking protein particle complex subunit;Trafficking protein particle complex subunit;Trafficking protein particle complex subunit;Trafficking protein particle complex subunit 4	A0A0G2JSL2_RAT;A0A8I6A204_RAT;A6J3Y7_RAT;TPPC4_RAT	FALSE	40	1.17044	6.29859	4.59542			8.00177
A0A0G2JSL8;A6KKR8;A6KKR9;Q64640	A0A0G2JSL8;A6KKR8;A6KKR9;Q64640	Adk	Adenosine kinase	A0A0G2JSL8_RAT;A6KKR8_RAT;A6KKR9_RAT;ADK_RAT	FALSE	100	0.0914203	7.88004	8.05641	7.86003	7.90073	7.89954	7.68349
A0A0G2JSM0;A0A8I6G953;Q7TQ20	A0A0G2JSM0;A0A8I6G953;Q7TQ20	Dnajc2	DnaJ homolog subfamily C member 2	A0A0G2JSM0_RAT;A0A8I6G953_RAT;DNJC2_RAT	FALSE	100	0.372551	7.05509	7.71442	6.26442	7.15783	7.42095	6.71783
A0A0G2JSQ2;A6K3B5;Q8K4C0	A0A0G2JSQ2;A6K3B5;Q8K4C0	Fmo5;rCG_51926;Fmo5	Flavin-containing monooxygenase 5;Flavin-containing monooxygenase;Flavin-containing monooxygenase 5	A0A0G2JSQ2_RAT;A6K3B5_RAT;FMO5_RAT	FALSE	40	1.14975	7.7982				9.43682	6.15957
A0A0G2JSR4;A0A0G2JXI4;A0A8I6A7C8;A0A8I6AQT9;A0A8I6AWF7;A0A8I6GK04;A0A8I6GLJ7;G3V8K7;P52632;Q62771	A0A0G2JSR4;A0A0G2JXI4;A0A8I6A7C8;A0A8I6AQT9;A0A8I6AWF7;A0A8I6GK04;A0A8I6GLJ7;G3V8K7;P52632;Q62771	Stat5b;Stat5b;Stat5a;Stat5a;Stat5a;Stat5b;Stat5b;Stat5a;Stat5b;Stat5a	Signal transducer and activator of transcription;Signal transducer and activator of transcription;Signal transducer and activator of transcription;Signal transducer and activator of transcription;Signal transducer and activator of transcription;Signal transducer and activator of transcription;Signal transducer and activator of transcription;Signal transducer and activator of transcription;Signal …	A0A0G2JSR4_RAT;A0A0G2JXI4_RAT;A0A8I6A7C8_RAT;A0A8I6AQT9_RAT;A0A8I6AWF7_RAT;A0A8I6GK04_RAT;A0A8I6GLJ7_RAT;G3V8K7_RAT;STA5B_RAT;STA5A_RAT	FALSE	100	0.209021	5.9232	5.67684	6.38767	5.76141	5.86899	5.9211
A0A0G2JSR9;Q91ZS3	A0A0G2JSR9;Q91ZS3	Sdf4	45 kDa calcium-binding protein	A0A0G2JSR9_RAT;CAB45_RAT	FALSE	100	0.482407	9.47945	9.222	9.02274	8.86555	10.4099	9.87709
A0A0G2JST1;A0A8I5Y9J5;A0A8I6ALD7;A0A8I6ALS0	A0A0G2JST1;A0A8I5Y9J5;A0A8I6ALD7;A0A8I6ALS0	Adgrg6	Adhesion G protein-coupled receptor G6	A0A0G2JST1_RAT;A0A8I5Y9J5_RAT;A0A8I6ALD7_RAT;A0A8I6ALS0_RAT	FALSE	100	0.379321	7.19556	6.89122	6.83535	7.66753	7.86251	6.72121
A0A0G2JST3;A0A0G2K509;Q6IMF3	A0A0G2JST3;A0A0G2K509;Q6IMF3	Krt1	Keratin, type II cytoskeletal 1;Keratin, type II cytoskeletal 1;Keratin, type II cytoskeletal 1	A0A0G2JST3_RAT;A0A0G2K509_RAT;K2C1_RAT	FALSE	100	0.7586	8.85239	9.22354	8.64447	10.3363	8.46343	7.59422
A0A0G2JSU9;A0A8I5ZPP1;A0A8I6GJG3;A6ILU2	A0A0G2JSU9;A0A8I5ZPP1;A0A8I6GJG3;A6ILU2	Tnfrsf1a	Tumor necrosis factor receptor superfamily member 1A;Tumor necrosis factor receptor superfamily member 1A;TNF receptor superfamily member 1A;Tumor necrosis factor receptor superfamily member 1A	A0A0G2JSU9_RAT;A0A8I5ZPP1_RAT;A0A8I6GJG3_RAT;A6ILU2_RAT	FALSE	100	0.413414	8.86654	9.57219	9.26574	9.13242	7.93448	8.42785
A0A0G2JSV2;P47727	A0A0G2JSV2;P47727	Cbr1l1;Cbr1	Carbonyl reductase (NADPH);Carbonyl reductase [NADPH] 1	A0A0G2JSV2_RAT;CBR1_RAT	FALSE	100	0.192803	9.25613	8.95481	9.11154	9.50488	9.12266	9.58675
A0A0G2JSV3;A6HLR9;P60892	A0A0G2JSV3;A6HLR9;P60892	LOC314140;rCG_27134;Prps1	ribose-phosphate diphosphokinase;ribose-phosphate diphosphokinase;Ribose-phosphate pyrophosphokinase 1	A0A0G2JSV3_RAT;A6HLR9_RAT;PRPS1_RAT	FALSE	100	0.148816	7.17451	7.24335	7.06875	7.4525	7.23735	6.87059
A0A0G2JSW0;A0A8I5ZNJ5;A0A8I5ZXA1;A0A8I6AWG5;P13832	A0A0G2JSW0;A0A8I5ZNJ5;A0A8I5ZXA1;A0A8I6AWG5;P13832	Myl12b;Myl12a;Myl12a;Myl12a;Rlc-a	Myosin light chain 12A;Myosin light chain 12A;Myosin light chain 12A;Myosin light chain 12A;Myosin regulatory light chain RLC-A	A0A0G2JSW0_RAT;A0A8I5ZNJ5_RAT;A0A8I5ZXA1_RAT;A0A8I6AWG5_RAT;MRLCA_RAT	FALSE	100	0.28337	8.41551	8.41669	7.54814	8.62665	8.73933	8.74674
A0A0G2JSW3;A0A0G2JTW9;A0A1K0FUA6;A0A1K0GGD1;P02091;P11517	A0A0G2JSW3;A0A0G2JTW9;A0A1K0FUA6;A0A1K0GGD1;P02091;P11517	Hbb;Hbb-b1;LOC100134871;Hbb-bs;Hbb;	Hemoglobin, beta adult major chain;Hemoglobin, beta adult major chain;Globin a3;Globin a2;Hemoglobin subunit beta-1;Hemoglobin subunit beta-2	A0A0G2JSW3_RAT;A0A0G2JTW9_RAT;A0A1K0FUA6_RAT;A0A1K0GGD1_RAT;HBB1_RAT;HBB2_RAT	FALSE	100	0.72602	10.86	10.2607	10.4041	11.3034	12.2618	10.0701
A0A0G2JSY2;A0A8I6GK55;P27321	A0A0G2JSY2;A0A8I6GK55;P27321	Cast	Calpastatin	A0A0G2JSY2_RAT;A0A8I6GK55_RAT;ICAL_RAT	FALSE	100	0.759715	10.7106	10.3488	10.0742	10.2321	12.182	10.7158
A0A0G2JSZ5;A0A8I5Y7R1;A0A8I6AJI2;A0A8I6ARL6;A0A8I6G592;A6HAU2;Q63081	A0A0G2JSZ5;A0A8I5Y7R1;A0A8I6AJI2;A0A8I6ARL6;A0A8I6G592;A6HAU2;Q63081	Pdia6;Pdia6;Pdia6;Pdia6;Pdia6;rCG_62282;Pdia6	Protein disulfide-isomerase A6	A0A0G2JSZ5_RAT;A0A8I5Y7R1_RAT;A0A8I6AJI2_RAT;A0A8I6ARL6_RAT;A0A8I6G592_RAT;A6HAU2_RAT;PDIA6_RAT	FALSE	100	0.522533	9.64048	9.55726	9.44034	9.35777	10.7052	9.14181
A0A0G2JSZ9;A6HYZ7;Q9JK72	A0A0G2JSZ9;A6HYZ7;Q9JK72	Ccs	Superoxide dismutase copper chaperone;Superoxide dismutase [Cu-Zn];Copper chaperone for superoxide dismutase	A0A0G2JSZ9_RAT;A6HYZ7_RAT;CCS_RAT	FALSE	100	0.178934	8.48801	8.22066	8.50821	8.26221	8.83521	8.61375
A0A0G2JT07;A0A0G2JXJ2;A6KQY6;Q7TPK1	A0A0G2JT07;A0A0G2JXJ2;A6KQY6;Q7TPK1	Uhrf1	E3 ubiquitin-protein ligase UHRF;E3 ubiquitin-protein ligase UHRF;E3 ubiquitin-protein ligase UHRF (Fragment);E3 ubiquitin-protein ligase UHRF1	A0A0G2JT07_RAT;A0A0G2JXJ2_RAT;A6KQY6_RAT;UHRF1_RAT	FALSE	100	0.412486	5.25404	5.93307	4.60351	4.66929	5.79693	5.2674
A0A0G2JT30;A0A8I5ZYI5;A6HDK4;A6HDK5;Q5U2R0	A0A0G2JT30;A0A8I5ZYI5;A6HDK4;A6HDK5;Q5U2R0	Mat2b;Mat2b;rCG_33311;rCG_33311;Mat2b	Methionine adenosyltransferase 2 subunit beta	A0A0G2JT30_RAT;A0A8I5ZYI5_RAT;A6HDK4_RAT;A6HDK5_RAT;MAT2B_RAT	FALSE	100	0.208026	8.08503	8.13878	8.06267	8.48442	7.61621	8.12305
A0A0G2JT43;A0A8I5ZM52;A0A8I6A4B7;P43427	A0A0G2JT43;A0A8I5ZM52;A0A8I6A4B7;P43427	Slc2a5	Solute carrier family 2, facilitated glucose transporter member 5;Solute carrier family 2, facilitated glucose transporter member 5;Solute carrier family 2, facilitated glucose transporter member 5;Solute carrier family 2, facilitated glucose transporter member 5	A0A0G2JT43_RAT;A0A8I5ZM52_RAT;A0A8I6A4B7_RAT;GTR5_RAT	FALSE	100	0.706461	8.6966	10.0248	9.58974	9.6832	6.4803	7.70495
A0A0G2JT51;P83006	A0A0G2JT51;P83006	Pafah2	Platelet-activating factor acetylhydrolase;Platelet-activating factor acetylhydrolase 2, cytoplasmic	A0A0G2JT51_RAT;PAFA2_RAT	FALSE	100	0.184547	8.82816	8.63883	9.05588	8.89364	9.09855	8.45388
A0A0G2JT54;A0A0G2JW58;Q6IFV1	A0A0G2JT54;A0A0G2JW58;Q6IFV1	Ka11;Ka11;Krt14	Keratin 14;Keratin 14;Keratin, type I cytoskeletal 14	A0A0G2JT54_RAT;A0A0G2JW58_RAT;K1C14_RAT	FALSE	100	0.454725	6.94275	6.12094	6.93598	7.69308	7.55576	6.40799
A0A0G2JT64	A0A0G2JT64	Akr1b8	Aldose reductase-related protein 1-like	A0A0G2JT64_RAT	FALSE	100	0.266877	12.9243	12.9316	12.616	13.4393	13.1238	12.511
A0A0G2JT68;A0A8I5Y6J1;A0A8I6GKP6;D3ZGS5	A0A0G2JT68;A0A8I5Y6J1;A0A8I6GKP6;D3ZGS5	Uaca	Uveal autoantigen with coiled-coil domains and ankyrin repeats	A0A0G2JT68_RAT;A0A8I5Y6J1_RAT;A0A8I6GKP6_RAT;D3ZGS5_RAT	FALSE	100	0.501364	7.713	8.03211	7.7305	8.36567	8.57828	5.85845
A0A0G2JT83	A0A0G2JT83	Zftraf1	Cysteine and histidine rich 1	A0A0G2JT83_RAT	FALSE	80	0.307259	5.301	5.39955	5.84673	5.13835		4.81939
A0A0G2JT88;A0A8I6AE10	A0A0G2JT88;A0A8I6AE10	Cdc16	Cell division cycle 16	A0A0G2JT88_RAT;A0A8I6AE10_RAT	FALSE	100	0.481511	7.51511	7.39076	7.06383	7.2458	8.50796	7.36721
A0A0G2JT90;A0A8I6ASM7	A0A0G2JT90;A0A8I6ASM7	Ash2l	ASH2 like histone lysine methyltransferase complex subunit	A0A0G2JT90_RAT;A0A8I6ASM7_RAT	FALSE	100	0.0890667	8.3472	8.32489	8.12528	8.46782	8.40967	8.40836
A0A0G2JT92;A0A8I6ARV3	A0A0G2JT92;A0A8I6ARV3	Tpx2	TPX2, microtubule nucleation factor;TPX2, microtubule nucleation factor	A0A0G2JT92_RAT;A0A8I6ARV3_RAT	FALSE	100	0.372575	6.97918	6.56942	6.87457	6.55653	7.73696	7.15844
A0A0G2JT93;A0A8I6GKV3;Q9WU82	A0A0G2JT93;A0A8I6GKV3;Q9WU82	Ctnnb1	Catenin beta 1;Catenin beta 1;Catenin beta-1	A0A0G2JT93_RAT;A0A8I6GKV3_RAT;CTNB1_RAT	FALSE	100	0.289256	10.6912	11.1007	11.0404	10.8569	9.96898	10.4888
A0A0G2JTA0;Q5BK32	A0A0G2JTA0;Q5BK32	Faf2	Fas associated factor family member 2;FAS-associated factor 2	A0A0G2JTA0_RAT;FAF2_RAT	FALSE	100	0.503261	6.53159	6.37044	7.32805	6.31754	5.35351	7.28839
A0A0G2JTB7;A0A8I6GIT8;Q62728	A0A0G2JTB7;A0A8I6GIT8;Q62728	Ptpn21	Tyrosine-protein phosphatase non-receptor type;Tyrosine-protein phosphatase non-receptor type;Tyrosine-protein phosphatase non-receptor type 21	A0A0G2JTB7_RAT;A0A8I6GIT8_RAT;PTN21_RAT	FALSE	100	0.489317	5.21889	5.47041	5.87026	6.04349	3.48447	5.22581
A0A0G2JTE3;A0A0G2K598;A0A8I5XWM5;A0A8I5Y8E6;A0A8I6AEP2;A0A8I6AK68	A0A0G2JTE3;A0A0G2K598;A0A8I5XWM5;A0A8I5Y8E6;A0A8I6AEP2;A0A8I6AK68	Tacc2	Transforming, acidic coiled-coil containing protein 2;Transforming, acidic coiled-coil containing protein 2;Transforming, acidic coiled-coil containing protein 2;Transforming, acidic coiled-coil containing protein 2;Transforming, acidic coiled-coil containing protein 2;Transforming, acidic coiled-coil containing protein 2	A0A0G2JTE3_RAT;A0A0G2K598_RAT;A0A8I5XWM5_RAT;A0A8I5Y8E6_RAT;A0A8I6AEP2_RAT;A0A8I6AK68_RAT	FALSE	80	0.508462	2.98877		3.89001	2.03388	3.08987	2.94131
A0A0G2JTE4;Q9EQX6	A0A0G2JTE4;Q9EQX6	Pdgfc	Platelet derived growth factor C;Platelet-derived growth factor C	A0A0G2JTE4_RAT;PDGFC_RAT	FALSE	100	0.245168	9.75925	9.50454	9.47133	9.7103	10.2824	9.82761
A0A0G2JTF5;A0A8I5ZT30;A0A8I5ZVK3;A0A8I6GH56	A0A0G2JTF5;A0A8I5ZT30;A0A8I5ZVK3;A0A8I6GH56	Usp34	ubiquitinyl hydrolase 1	A0A0G2JTF5_RAT;A0A8I5ZT30_RAT;A0A8I5ZVK3_RAT;A0A8I6GH56_RAT	FALSE	80	0.557099	5.90776	4.8391	5.44941		6.67151	6.67102
A0A0G2JTH0	A0A0G2JTH0	Sptan1	Spectrin, alpha, non-erythrocytic 1	A0A0G2JTH0_RAT	FALSE	100	1.11886	4.23179	4.22377	3.22032	3.96837	6.33139	3.41509
A0A0G2JTH4;A0A8I6AR93;A0A8I6G871;A0A8L2QRJ3;A6IQU0;A6IQU2;P97829	A0A0G2JTH4;A0A8I6AR93;A0A8I6G871;A0A8L2QRJ3;A6IQU0;A6IQU2;P97829	Cd47	Leukocyte surface antigen CD47	A0A0G2JTH4_RAT;A0A8I6AR93_RAT;A0A8I6G871_RAT;A0A8L2QRJ3_RAT;A6IQU0_RAT;A6IQU2_RAT;CD47_RAT	FALSE	100	0.567058	4.63412	4.72462	4.72764	3.31088	5.76781	4.63962
A0A0G2JTI7	A0A0G2JTI7	Prpf3	U4/U6 small nuclear ribonucleoprotein Prp3	A0A0G2JTI7_RAT	FALSE	100	0.232521	5.89532	6.01796	6.12165	5.88487	6.21352	5.23863
A0A0G2JTJ9;A0A8I6AB07	A0A0G2JTJ9;A0A8I6AB07	Tfcp2	Transcription factor CP2	A0A0G2JTJ9_RAT;A0A8I6AB07_RAT	FALSE	40	0.641614	5.48043				6.18639	4.77447
A0A0G2JTK6;A0A8I5ZYK6;A0A8I6A0K7;D3ZPH3	A0A0G2JTK6;A0A8I5ZYK6;A0A8I6A0K7;D3ZPH3	Mta3	Metastasis associated 1 family, member 3;Metastasis associated 1 family, member 3;Metastasis associated 1 family, member 3;Metastasis associated 1 family, member 3	A0A0G2JTK6_RAT;A0A8I5ZYK6_RAT;A0A8I6A0K7_RAT;D3ZPH3_RAT	FALSE	100	0.475334	6.90492	7.59508	6.81712	7.53435	7.43658	5.14146
A0A0G2JTM1;A0A8I5ZLR9;A0A8I5ZUN2;A0A8I6AK57	A0A0G2JTM1;A0A8I5ZLR9;A0A8I5ZUN2;A0A8I6AK57	Diaph2	Diaphanous-related formin 2	A0A0G2JTM1_RAT;A0A8I5ZLR9_RAT;A0A8I5ZUN2_RAT;A0A8I6AK57_RAT	FALSE	100	0.261715	8.31566	8.14764	8.5562	8.70519	7.65632	8.51294
A0A0G2JTP7;A0A8I6GLZ9;Q4KLY4	A0A0G2JTP7;A0A8I6GLZ9;Q4KLY4	Rnf2	RING-type E3 ubiquitin transferase;RING-type E3 ubiquitin transferase;E3 ubiquitin-protein ligase RING2	A0A0G2JTP7_RAT;A0A8I6GLZ9_RAT;RING2_RAT	FALSE	100	0.23271	6.608	6.45753	6.21963	6.65438	7.09491	6.61357
A0A0G2JTR4;A0A0G2JZZ7;A0A4X0W8E9;A0A8I6A171;A0A8I6A3Q6;A6HGV7	A0A0G2JTR4;A0A0G2JZZ7;A0A4X0W8E9;A0A8I6A171;A0A8I6A3Q6;A6HGV7	Abr;Abr;Abr;Abr;Abr;Abr_predicted	Active breakpoint cluster region-related protein	ABR_RAT;A0A0G2JZZ7_RAT;A0A4X0W8E9_RAT;A0A8I6A171_RAT;A0A8I6A3Q6_RAT;A6HGV7_RAT	FALSE	100	0.37066	8.11668	8.09063	8.05571	8.84059	7.29558	8.30091
A0A0G2JTT2;A0A1B0GWY4;A0A8I6G718;A6I622;A6I625;O55012	A0A0G2JTT2;A0A1B0GWY4;A0A8I6G718;A6I622;A6I625;O55012	Picalm	Phosphatidylinositol binding clathrin assembly protein;Phosphatidylinositol binding clathrin assembly protein;Phosphatidylinositol binding clathrin assembly protein;Phosphatidylinositol binding clathrin assembly protein, isoform CRA_a;Phosphatidylinositol binding clathrin assembly protein, isoform CRA_b;Phosphatidylinositol-binding clathrin assembly protein	A0A0G2JTT2_RAT;A0A1B0GWY4_RAT;A0A8I6G718_RAT;A6I622_RAT;A6I625_RAT;PICAL_RAT	FALSE	100	0.190452	8.3535	8.64865	8.42035	8.31936	8.51526	7.8639
A0A0G2JTT6;A0A8I5ZV70	A0A0G2JTT6;A0A8I5ZV70	Herc1	HECT and RLD domain containing E3 ubiquitin protein ligase family member 1	A0A0G2JTT6_RAT;A0A8I5ZV70_RAT	FALSE	100	0.283715	6.46976	6.58728	6.52349	6.98567	5.73597	6.51639
A0A0G2JTT7	A0A0G2JTT7	Arhgap22	Rho GTPase activating protein 22	A0A0G2JTT7_RAT	FALSE	100	0.256002	7.95948	8.45286	7.5013	8.14382	7.9638	7.73564
A0A0G2JTW1	A0A0G2JTW1	Rap2a	Ras-related protein Rap-2	A0A0G2JTW1_RAT	FALSE	100	0.569796	6.31162	6.49289	6.06731	6.06057	7.4461	5.49126
A0A0G2JTW5	A0A0G2JTW5	Psmd1	26S proteasome non-ATPase regulatory subunit 1	A0A0G2JTW5_RAT	FALSE	100	1.2284	6.75903	6.86492	6.47155	5.42592	9.0798	5.95299
A0A0G2JU01;Q9Z1I6	A0A0G2JU01;Q9Z1I6	Arhgef1	Rho guanine nucleotide exchange factor 1	A0A0G2JU01_RAT;ARHG1_RAT	FALSE	100	0.37375	12.3176	13.0155	12.6179	12.4071	11.7692	11.7782
A0A0G2JU02	A0A0G2JU02	Dse	Dermatan sulfate epimerase	A0A0G2JU02_RAT	FALSE	80	0.151912	5.42631	5.31466	5.49099	5.69666		5.20292
A0A0G2JU03;A0A0G2JY68	A0A0G2JU03;A0A0G2JY68	Rsl1d1	Ribosomal L1 domain containing 1	A0A0G2JU03_RAT;A0A0G2JY68_RAT	FALSE	80	0.45326	6.16664	6.64234	6.20576	6.83367		4.98479
A0A0G2JU45;A0A8I5ZMD1;A6HC55;A6HC56;F1LYK6	A0A0G2JU45;A0A8I5ZMD1;A6HC55;A6HC56;F1LYK6	Trmt5;Trmt5;Trmt5_predicted;Trmt5_predicted;Trmt5	tRNA (guanine(37)-N1)-methyltransferase	A0A0G2JU45_RAT;A0A8I5ZMD1_RAT;A6HC55_RAT;A6HC56_RAT;F1LYK6_RAT	FALSE	100	0.273463	7.26929	7.57243	7.15639	7.67693	6.55307	7.38763
A0A0G2JU49	A0A0G2JU49	Mtx1	Metaxin 1	A0A0G2JU49_RAT	FALSE	100	0.633993	3.85487	3.08284	3.68678	5.1106	3.48229	3.91182
A0A0G2JU56;A0A0G2K554;A0A1B0GWN5;A0A8I5ZV33;A0A8I6GIW6;F1M836;Q8VHF0	A0A0G2JU56;A0A0G2K554;A0A1B0GWN5;A0A8I5ZV33;A0A8I6GIW6;F1M836;Q8VHF0	Mark3	non-specific serine/threonine protein kinase;non-specific serine/threonine protein kinase;non-specific serine/threonine protein kinase;non-specific serine/threonine protein kinase;non-specific serine/threonine protein kinase;non-specific serine/threonine protein kinase;MAP/microtubule affinity-regulating kinase 3	A0A0G2JU56_RAT;A0A0G2K554_RAT;A0A1B0GWN5_RAT;A0A8I5ZV33_RAT;A0A8I6GIW6_RAT;F1M836_RAT;MARK3_RAT	FALSE	100	0.176527	4.54243	4.62741	4.52699	4.85301	4.11309	4.59162
A0A0G2JU66;Q9ES54	A0A0G2JU66;Q9ES54	Nploc4	Nuclear protein localization protein 4 homolog	A0A0G2JU66_RAT;NPL4_RAT	FALSE	100	0.290563	9.38534	9.41941	9.678	9.84204	8.57274	9.41448
A0A0G2JU71;A0A8I6A0A3;A6IVS9	A0A0G2JU71;A0A8I6A0A3;A6IVS9	Gsr	glutathione-disulfide reductase;Glutathione reductase;glutathione-disulfide reductase	A0A0G2JU71_RAT;A0A8I6A0A3_RAT;A6IVS9_RAT	FALSE	100	0.408043	8.88011	8.59222	8.42388	8.75449	9.73086	8.89912
A0A0G2JU73;A0A8I6AHN4;A0A8L2RBG4;F1LP64	A0A0G2JU73;A0A8I6AHN4;A0A8L2RBG4;F1LP64	Trip12	E3 ubiquitin-protein ligase;E3 ubiquitin-protein ligase;E3 ubiquitin-protein ligase;E3 ubiquitin-protein ligase TRIP12	A0A0G2JU73_RAT;A0A8I6AHN4_RAT;A0A8L2RBG4_RAT;TRIPC_RAT	FALSE	100	0.135307	7.51558	7.48836	7.2854	7.76434	7.65214	7.38764
A0A0G2JU77;A0A8I5ZX76;A0A8I6AFY5;A0A8I6AIB7;A6J9M3	A0A0G2JU77;A0A8I5ZX76;A0A8I6AFY5;A0A8I6AIB7;A6J9M3	Eif3k;Eif3k;Eif3k;Eif3k;Eif3s12_predicted	Eukaryotic translation initiation factor 3 subunit K	A0A0G2JU77_RAT;A0A8I5ZX76_RAT;A0A8I6AFY5_RAT;A0A8I6AIB7_RAT;A6J9M3_RAT	FALSE	100	0.141415	9.02184	9.17446	8.9962	9.25892	8.95691	8.72272
A0A0G2JU83;A0A8I6AEP6;A6JGK3	A0A0G2JU83;A0A8I6AEP6;A6JGK3	AABR07021955.1;AABR07021955.1;rCG_20089	Delta(14)-sterol reductase LBR	A0A0G2JU83_RAT;A0A8I6AEP6_RAT;A6JGK3_RAT	FALSE	80	0.548814	6.584	6.97671	6.55689	7.52547		5.27693
A0A0G2JU89;Q2TL32	A0A0G2JU89;Q2TL32	Ubr4	Ubiquitin protein ligase E3 component n-recognin 4;E3 ubiquitin-protein ligase UBR4	A0A0G2JU89_RAT;UBR4_RAT	FALSE	100	0.149067	11.1526	11.2632	11.2391	11.3688	10.7695	11.1223
A0A0G2JU96;A0A8I6AI04	A0A0G2JU96;A0A8I6AI04	Ahnak	AHNAK nucleoprotein	A0A0G2JU96_RAT;A0A8I6AI04_RAT	FALSE	100	0.604067	10.2279	10.1501	9.68439	10.2412	11.4303	9.6333
A0A0G2JUA5	A0A0G2JUA5	Ahnak	AHNAK nucleoprotein	A0A0G2JUA5_RAT	FALSE	100	0.716121	6.48232	6.67472	6.20822	6.13897	7.88298	5.50671
A0A0G2JUA7;B2RZ33	A0A0G2JUA7;B2RZ33	Nck1	NCK adaptor protein 1;Cytoplasmic protein	A0A0G2JUA7_RAT;B2RZ33_RAT	FALSE	100	0.208914	7.12269	7.30073	6.56077	7.13955	7.44166	7.17072
A0A0G2JUB9;A0A8I5YBT1;P0C2X9;Q7TP27	A0A0G2JUB9;A0A8I5YBT1;P0C2X9;Q7TP27	Aldh4a1;Tas1r2;Aldh4a1;	Multifunctional fusion protein;Delta-1-pyrroline-5-carboxylate dehydrogenase, mitochondrial;Delta-1-pyrroline-5-carboxylate dehydrogenase, mitochondrial;Delta-1-pyrroline-5-carboxylate dehydrogenase, mitochondrial	A0A0G2JUB9_RAT;A0A8I5YBT1_RAT;AL4A1_RAT;Q7TP27_RAT	FALSE	100	0.189984	7.73102	7.64106	7.82443	8.08672	7.31752	7.78535
A0A0G2JUC7;A0A8I5ZQ44;A0A8I6A5C2;A0A8I6AQX8;A6HQT8;Q6AYH5	A0A0G2JUC7;A0A8I5ZQ44;A0A8I6A5C2;A0A8I6AQX8;A6HQT8;Q6AYH5	Dctn2	Dynactin subunit 2	A0A0G2JUC7_RAT;A0A8I5ZQ44_RAT;A0A8I6A5C2_RAT;A0A8I6AQX8_RAT;A6HQT8_RAT;DCTN2_RAT	FALSE	100	0.738611	9.566	8.68871	9.24789	9.14837	11.0037	9.7413
A0A0G2JUC9;A0A8I5ZVG1;D4ACN3	A0A0G2JUC9;A0A8I5ZVG1;D4ACN3	Herc2	HECT-type E3 ubiquitin transferase	A0A0G2JUC9_RAT;A0A8I5ZVG1_RAT;D4ACN3_RAT	FALSE	100	0.339613	6.27845	6.67235	6.47414	6.62856	5.06761	6.54959
A0A0G2JUD2;A0A8I6AI23;A0A8I6GJY5	A0A0G2JUD2;A0A8I6AI23;A0A8I6GJY5	Ppa1	inorganic diphosphatase	A0A0G2JUD2_RAT;A0A8I6AI23_RAT;A0A8I6GJY5_RAT	FALSE	100	0.35527	10.295	10.1436	10.2659	11.0533	9.92845	10.0837
A0A0G2JUD6;A0A8I6AL48;A0A8I6AP89;A0A8I6GCQ1;A6HED4;F1LQZ3;Q9WV62	A0A0G2JUD6;A0A8I6AL48;A0A8I6AP89;A0A8I6GCQ1;A6HED4;F1LQZ3;Q9WV62	Kif3a;Kif3a;Kif3a;Kif3a;rCG_33740;Kif3a;Kif3a	Kinesin-like protein;Kinesin-like protein;Kinesin-like protein;Kinesin-like protein;Kinesin-like protein;Kinesin-like protein;Kinesin-like protein KIF3A (Fragment)	A0A0G2JUD6_RAT;A0A8I6AL48_RAT;A0A8I6AP89_RAT;A0A8I6GCQ1_RAT;A6HED4_RAT;F1LQZ3_RAT;Q9WV62_RAT	FALSE	100	0.268756	7.31261	7.34809	7.52839	7.61452	6.47907	7.59299
A0A0G2JUD9;A6JXD0;D3ZYK8	A0A0G2JUD9;A6JXD0;D3ZYK8	Mmp9	Matrix metalloproteinase-9	A0A0G2JUD9_RAT;A6JXD0_RAT;D3ZYK8_RAT	FALSE	100	0.690034	5.63383	4.92208	6.29151	6.35133	6.98797	3.61625
A0A0G2JUE7	A0A0G2JUE7	Nars1	asparagine--tRNA ligase	A0A0G2JUE7_RAT	FALSE	100	0.350469	10.8812	10.8176	10.5143	10.7172	11.6322	10.7246
A0A0G2JUF8;A0A0G2JWP8;A0A8I6ADA9;A6HIW1	A0A0G2JUF8;A0A0G2JWP8;A0A8I6ADA9;A6HIW1	Top2a	DNA topoisomerase 2	A0A0G2JUF8_RAT;A0A0G2JWP8_RAT;A0A8I6ADA9_RAT;A6HIW1_RAT	FALSE	100	0.241523	8.8242	9.27147	9.03945	8.55361	8.83724	8.41925
A0A0G2JUH2;A0A8I6ADW1;A0A8I6GAE6	A0A0G2JUH2;A0A8I6ADW1;A0A8I6GAE6	Ddx19b	RNA helicase	A0A0G2JUH2_RAT;A0A8I6ADW1_RAT;A0A8I6GAE6_RAT	FALSE	80	0.773148	2.93514	3.00067	2.65329	4.31853		1.76808
A0A0G2JUI0	A0A0G2JUI0	Tln2	Talin 2	A0A0G2JUI0_RAT	FALSE	100	0.398285	6.96913	6.60726	6.53943	7.05859	7.79388	6.84649
A0A0G2JUL7;A0A8I5ZNQ9;A0A8L2QUR1;B3GNI6	A0A0G2JUL7;A0A8I5ZNQ9;A0A8L2QUR1;B3GNI6	Septin11	Septin;Septin;Septin;Septin-11	A0A0G2JUL7_RAT;A0A8I5ZNQ9_RAT;A0A8L2QUR1_RAT;SEP11_RAT	FALSE	100	0.0962618	11.8093	11.7104	11.7267	11.9319	11.9824	11.695
A0A0G2JUM2	A0A0G2JUM2	Vps35l	VPS35 endosomal protein-sorting factor-like	A0A0G2JUM2_RAT	FALSE	100	0.478177	6.65116	7.53743	6.82583	5.53665	6.28705	7.06886
A0A0G2JUS4;A0A8I6ARN7;E9PTG1;Q6DUH4	A0A0G2JUS4;A0A8I6ARN7;E9PTG1;Q6DUH4	Smarca2	SWI/SNF related, matrix associated, actin dependent regulator of chromatin, subfamily a, member 2;SWI/SNF related, matrix associated, actin dependent regulator of chromatin, subfamily a, member 2;SWI/SNF related, matrix associated, actin dependent regulator of chromatin, subfamily a, member 2;SWI/SNF-related matrix-associated actin-dependent regulator of chromatin a2	A0A0G2JUS4_RAT;A0A8I6ARN7_RAT;E9PTG1_RAT;Q6DUH4_RAT	FALSE	100	0.294056	6.84955	6.75098	6.7564	7.05191	6.26789	7.42055
A0A0G2JUU7;A0A8I6GLP6	A0A0G2JUU7;A0A8I6GLP6	Tubgcp3	Gamma-tubulin complex component	A0A0G2JUU7_RAT;A0A8I6GLP6_RAT	FALSE	100	0.307753	9.64873	9.91506	9.88738	10.0924	8.70909	9.63975
A0A0G2JUW8;A0A0G2JYN3;P97629	A0A0G2JUW8;A0A0G2JYN3;P97629	Lnpep	Leucyl and cystinyl aminopeptidase;Leucyl and cystinyl aminopeptidase;Leucyl-cystinyl aminopeptidase	A0A0G2JUW8_RAT;A0A0G2JYN3_RAT;LCAP_RAT	FALSE	100	0.415399	7.53732	8.10691	7.99982	8.00586	6.84171	6.73229
A0A0G2JUX4;A0A8I6A571;A0A8I6AAW7;F1MAA1	A0A0G2JUX4;A0A8I6A571;A0A8I6AAW7;F1MAA1	Usp47	Ubiquitin carboxyl-terminal hydrolase 47	A0A0G2JUX4_RAT;A0A8I6A571_RAT;A0A8I6AAW7_RAT;F1MAA1_RAT	FALSE	100	0.276446	7.00254	7.03474	6.91556	6.67321	7.59867	6.79052
A0A0G2JUZ0;A0A8I5Y1D5;D3ZKK5	A0A0G2JUZ0;A0A8I5Y1D5;D3ZKK5	Mtmr1	Phosphatidylinositol-3,5-bisphosphate 3-phosphatase;Phosphatidylinositol-3,5-bisphosphate 3-phosphatase;Phosphatidylinositol-3,5-bisphosphate 3-phosphatase	A0A0G2JUZ0_RAT;A0A8I5Y1D5_RAT;D3ZKK5_RAT	FALSE	100	0.164684	8.76554	8.84672	8.78506	9.04831	8.35624	8.79138
A0A0G2JV08;A0A8I6AIG5	A0A0G2JV08;A0A8I6AIG5	Suz12	SUZ12 polycomb repressive complex 2 subunit	A0A0G2JV08_RAT;A0A8I6AIG5_RAT	FALSE	100	0.405779	5.77532	5.57493	6.2973	6.4299	5.85226	4.72224
A0A0G2JV19;A0A8I6APH2	A0A0G2JV19;A0A8I6APH2	Tgfbrap1	Transforming growth factor, beta receptor associated protein 1;Transforming growth factor, beta receptor associated protein 1	A0A0G2JV19_RAT;A0A8I6APH2_RAT	FALSE	100	0.47947	5.98542	6.93789	5.63449	6.22738	5.22855	5.89877
A0A0G2JV24;Q71SA3	A0A0G2JV24;Q71SA3	Thbs1	Thrombospondin 1	A0A0G2JV24_RAT;Q71SA3_RAT	FALSE	100	0.424424	8.47631	8.14228	7.97892	8.56224	9.35025	8.34783
A0A0G2JV49	A0A0G2JV49	Ppp6r2	Protein phosphatase 6, regulatory subunit 2	A0A0G2JV49_RAT	FALSE	100	0.469287	7.99079	8.9221	8.2653	7.35122	7.79666	7.61869
A0A0G2JV57;A0A0U1RRY3;A0A0U1RRZ2;Q64270	A0A0G2JV57;A0A0U1RRY3;A0A0U1RRZ2;Q64270	Eif2b1	Translation initiation factor eIF-2B subunit alpha	A0A0G2JV57_RAT;A0A0U1RRY3_RAT;A0A0U1RRZ2_RAT;EI2BA_RAT	FALSE	100	0.500849	8.19829	8.2187	7.97672	8.0684	9.21606	7.51157
A0A0G2JV63	A0A0G2JV63	Sec24a	SEC24 homolog A, COPII coat complex component	A0A0G2JV63_RAT	FALSE	100	0.261912	8.57762	8.54816	8.94567	7.87125	8.62331	8.89972
A0A0G2JV99	A0A0G2JV99	Mcm3ap	Minichromosome maintece complex component 3 associated protein	A0A0G2JV99_RAT	FALSE	100	0.564058	5.07341	4.91437	3.55237	6.18494	5.35182	5.36358
A0A0G2JVA7;A0A8I6A8I7;A0A8I6GJ49;A6IWW1;B5DF60;Q6VV72	A0A0G2JVA7;A0A8I6A8I7;A0A8I6GJ49;A6IWW1;B5DF60;Q6VV72	Eif1a;Eif1ax;Eif1ax;Eif1a;Eif1ax;Eif1a	Eukaryotic translation initiation factor 4C;Eukaryotic translation initiation factor 4C;Eukaryotic translation initiation factor 4C;Eukaryotic translation initiation factor 4C;Eukaryotic translation initiation factor 4C;Eukaryotic translation initiation factor 1A	A0A0G2JVA7_RAT;A0A8I6A8I7_RAT;A0A8I6GJ49_RAT;A6IWW1_RAT;B5DF60_RAT;IF1A_RAT	FALSE	100	0.21395	7.65129	7.87556	7.95819	7.41082	7.80836	7.20349
A0A0G2JVB8;Q6UY90	A0A0G2JVB8;Q6UY90	Ptch1	Patched 1;Patched	A0A0G2JVB8_RAT;Q6UY90_RAT	FALSE	80	0.190126	3.93947	4.25071	4.06174	3.83479	3.61063
A0A0G2JVC2;A0A8I6AFM7	A0A0G2JVC2;A0A8I6AFM7	Scyl2	SCY1 like pseudokinase 2	A0A0G2JVC2_RAT;A0A8I6AFM7_RAT	FALSE	100	0.30563	7.00092	7.12357	7.62858	6.50689	6.93739	6.80819
A0A0G2JVF5;B0BN99	A0A0G2JVF5;B0BN99	Hmgb3	High mobility group box 3;Hmgb3 protein	A0A0G2JVF5_RAT;B0BN99_RAT	FALSE	100	0.190306	6.1679	6.20628	6.40913	6.34509	6.24973	5.62928
A0A0G2JVG0;A0A8I6A605;A0A8I6A8F3;A0A8I6AMG5;Q5RJZ1	A0A0G2JVG0;A0A8I6A605;A0A8I6A8F3;A0A8I6AMG5;Q5RJZ1	Rtel1	Regulator of telomere elongation helicase 1	A0A0G2JVG0_RAT;A0A8I6A605_RAT;A0A8I6A8F3_RAT;A0A8I6AMG5_RAT;RTEL1_RAT	FALSE	100	0.601803	8.78665	9.53412	9.28808	8.34946	9.89523	6.86634
A0A0G2JVG1;A0A0G2K1R8	A0A0G2JVG1;A0A0G2K1R8	Senp1	SUMO specific peptidase 1	A0A0G2JVG1_RAT;A0A0G2K1R8_RAT	FALSE	100	0.283406	6.75008	7.03984	7.00522	6.96335	5.80422	6.93776
A0A0G2JVH4;A0A140TAG5;A0A8I5Y0P8;A0A8I6A9C1;A0A8I6ADG3;A0A8I6GLJ1;A6IA90;Q3KR86	A0A0G2JVH4;A0A140TAG5;A0A8I5Y0P8;A0A8I6A9C1;A0A8I6ADG3;A0A8I6GLJ1;A6IA90;Q3KR86	Immt	MICOS complex subunit MIC60;MICOS complex subunit MIC60;MICOS complex subunit MIC60;MICOS complex subunit MIC60;MICOS complex subunit MIC60;MICOS complex subunit MIC60;MICOS complex subunit MIC60;MICOS complex subunit Mic60 (Fragment)	A0A0G2JVH4_RAT;A0A140TAG5_RAT;A0A8I5Y0P8_RAT;A0A8I6A9C1_RAT;A0A8I6ADG3_RAT;A0A8I6GLJ1_RAT;A6IA90_RAT;MIC60_RAT	FALSE	100	0.585142	5.70102	5.58636	5.05836	5.50751	6.87487	5.47799
A0A0G2JVK4;P42676	A0A0G2JVK4;P42676	Nln	Neurolysin;Neurolysin, mitochondrial	A0A0G2JVK4_RAT;NEUL_RAT	FALSE	100	0.120223	8.27851	8.27251	8.52215	8.15074	8.09244	8.35472
A0A0G2JVK8;D3ZFT1;O88461;Q9Z2R7	A0A0G2JVK8;D3ZFT1;O88461;Q9Z2R7	Rfc1	Replication factor C subunit 1;Replication factor C subunit 1;VIP-receptor-gene repressor protein;Replication factor C subunit 1 (Fragment)	A0A0G2JVK8_RAT;D3ZFT1_RAT;O88461_RAT;Q9Z2R7_RAT	FALSE	100	0.337425	5.05293	5.58055	4.7156	5.43033	4.28583	5.25235
A0A0G2JVL6	A0A0G2JVL6	Ndufa8	NADH dehydrogenase [ubiquinone] 1 alpha subcomplex subunit 8	A0A0G2JVL6_RAT	FALSE	100	0.43446	10.9236	10.2773	10.4787	11.712	11.4094	10.7407
A0A0G2JVL8;A0A1W2Q6K1;A0A8I6A413	A0A0G2JVL8;A0A1W2Q6K1;A0A8I6A413	Iars1	isoleucine--tRNA ligase	A0A0G2JVL8_RAT;A0A1W2Q6K1_RAT;A0A8I6A413_RAT	FALSE	100	0.303672	12.4841	12.8252	12.5914	12.8857	11.5276	12.5907
A0A0G2JVM2	A0A0G2JVM2	Mia3	MIA SH3 domain ER export factor 3	A0A0G2JVM2_RAT	FALSE	100	0.411043	5.52279	6.05957	5.05217	4.93866	6.22335	5.34022
A0A0G2JVM6;A0A8I6A4I7;A0A8I6AHC0;A0A8I6AK26;A0A8L2UMY1;P84060	A0A0G2JVM6;A0A8I6A4I7;A0A8I6AHC0;A0A8I6AK26;A0A8L2UMY1;P84060	Dtnb	Dystrobrevin;Dystrobrevin;Dystrobrevin;Dystrobrevin;Dystrobrevin;Dystrobrevin beta	A0A0G2JVM6_RAT;A0A8I6A4I7_RAT;A0A8I6AHC0_RAT;A0A8I6AK26_RAT;A0A8L2UMY1_RAT;DTNB_RAT	FALSE	100	0.398078	6.32331	6.62298	6.68408	6.99388	5.75115	5.56443
A0A0G2JVN4;A0A8I5ZMS3;A0A8I6AF46;A0A8I6B5Q8;A6I361;M0RDN9;Q6J1Y9	A0A0G2JVN4;A0A8I5ZMS3;A0A8I6AF46;A0A8I6B5Q8;A6I361;M0RDN9;Q6J1Y9	Usp19;Usp19;Usp19;Usp19;rCG_25629;Usp19;Usp19	ubiquitinyl hydrolase 1;ubiquitinyl hydrolase 1;ubiquitinyl hydrolase 1;ubiquitinyl hydrolase 1;ubiquitinyl hydrolase 1;ubiquitinyl hydrolase 1;Ubiquitin carboxyl-terminal hydrolase 19	A0A0G2JVN4_RAT;A0A8I5ZMS3_RAT;A0A8I6AF46_RAT;A0A8I6B5Q8_RAT;A6I361_RAT;M0RDN9_RAT;UBP19_RAT	FALSE	100	0.288884	7.1949	7.17388	6.92707	7.03149	7.82748	7.01459
A0A0G2JVP5	A0A0G2JVP5	Paip1	Poly(A) binding protein interacting protein 1	A0A0G2JVP5_RAT	FALSE	100	0.521489	8.55667	8.44306	8.59618	8.07206	9.61203	8.06
A0A0G2JVR0;A0A8J8YBN3;Q66HJ7	A0A0G2JVR0;A0A8J8YBN3;Q66HJ7	Ptpra	Receptor-type tyrosine-protein phosphatase alpha	A0A0G2JVR0_RAT;A0A8J8YBN3_RAT;Q66HJ7_RAT	FALSE	100	0.255714	7.19494	7.39047	7.37306	7.60143	7.06051	6.54924
A0A0G2JVR9;Q4FZU8	A0A0G2JVR9;Q4FZU8	Ripor1	RHO family interacting cell polarization regulator 1;Rho family-interacting cell polarization regulator 1	A0A0G2JVR9_RAT;RIPR1_RAT	FALSE	100	0.0947508	6.01037	6.08686	5.99074	5.98156	6.18209	5.81058
A0A0G2JVS0;Q9JKB5	A0A0G2JVS0;Q9JKB5	Arid4b	AT-rich interaction domain 4B;AT-rich interactive domain-containing protein 4B	A0A0G2JVS0_RAT;ARI4B_RAT	FALSE	100	0.517782	5.87875	6.45282	6.82483	5.23072	5.22606	5.65934
A0A0G2JVT8	A0A0G2JVT8	Samd9l1	Sterile alpha motif domain-containing protein 9-like	A0A0G2JVT8_RAT	FALSE	100	0.0810579	6.49424	6.58271	6.52492	6.49309	6.28687	6.58357
A0A0G2JVV5;Q5U2N2	A0A0G2JVV5;Q5U2N2	Usp14	Ubiquitin carboxyl-terminal hydrolase	A0A0G2JVV5_RAT;Q5U2N2_RAT	FALSE	100	0.343808	10.8299	10.7703	10.7633	10.425	11.5633	10.6273
A0A0G2JVY4	A0A0G2JVY4	Tmem63a	Transmembrane protein 63a	A0A0G2JVY4_RAT	FALSE	100	0.417287	7.13756	7.84199	7.64673	7.2088	6.31677	6.6735
A0A0G2JVY6;A0A0G2K7G7;A0A8I6G6V9;A6HED2	A0A0G2JVY6;A0A0G2K7G7;A0A8I6G6V9;A6HED2	Septin8;Septin8;Septin8;Sept8_predicted	Septin	A0A0G2JVY6_RAT;A0A0G2K7G7_RAT;A0A8I6G6V9_RAT;A6HED2_RAT	FALSE	100	0.204815	9.9777	9.96336	9.49888	10.3588	10.0648	10.0026
A0A0G2JVZ6	A0A0G2JVZ6	Itgav	Integrin subunit alpha V	A0A0G2JVZ6_RAT	FALSE	100	0.251752	10.7401	11.0898	10.9895	10.4521	10.9719	10.1974
A0A0G2JW03;A0A8I5ZPU6;F7FDH2;Q5XIM8	A0A0G2JW03;A0A8I5ZPU6;F7FDH2;Q5XIM8	Lpin1	phosphatidate phosphatase	A0A0G2JW03_RAT;A0A8I5ZPU6_RAT;F7FDH2_RAT;Q5XIM8_RAT	FALSE	80	0.420308	4.6567	3.75923	4.78801	4.70559		5.37397
A0A0G2JW21	A0A0G2JW21	Robo1	Roundabout guidance receptor 1	A0A0G2JW21_RAT	FALSE	100	0.215341	8.89041	9.08346	8.72511	8.83967	9.29725	8.50654
A0A0G2JW38;Q3MIF0	A0A0G2JW38;Q3MIF0	Rpe	Ribulose-phosphate 3-epimerase;ribulose-phosphate 3-epimerase	A0A0G2JW38_RAT;Q3MIF0_RAT	FALSE	100	0.789727	6.38069	6.77182	7.16894	7.94448	4.86103	5.15716
A0A0G2JW60;A0A8I5ZYU2;A0A8I6AG96;G3V7L1	A0A0G2JW60;A0A8I5ZYU2;A0A8I6AG96;G3V7L1	Utrn	Utrophin	A0A0G2JW60_RAT;A0A8I5ZYU2_RAT;A0A8I6AG96_RAT;UTRN_RAT	FALSE	100	0.189717	9.36045	9.23428	9.36137	9.27464	9.78776	9.1442
A0A0G2JW88	A0A0G2JW88	Map4	Microtubule-associated protein	A0A0G2JW88_RAT	FALSE	100	0.396144	7.51401	7.52859	7.14332	7.07803	8.33745	7.48265
A0A0G2JW90;A0A8I6GKV6;P26284	A0A0G2JW90;A0A8I6GKV6;P26284	Pdha1	Pyruvate dehydrogenase E1 component subunit alpha;Pyruvate dehydrogenase E1 component subunit alpha;Pyruvate dehydrogenase E1 component subunit alpha, somatic form, mitochondrial	A0A0G2JW90_RAT;A0A8I6GKV6_RAT;ODPA_RAT	FALSE	100	0.0599325	6.93942	6.94852	6.79063	7.01879	6.9955	6.94368
A0A0G2JW94;A0A8I5Y9G0	A0A0G2JW94;A0A8I5Y9G0	Clint1	Clathrin interactor 1	A0A0G2JW94_RAT;A0A8I5Y9G0_RAT	FALSE	100	0.190362	7.60291	7.5077	7.8644	7.34929	7.91747	7.37567
A0A0G2JWA3	A0A0G2JWA3	Xpo7	Exportin 7	A0A0G2JWA3_RAT	FALSE	100	0.127601	9.80154	9.80034	9.5427	9.9191	10.0279	9.71771
A0A0G2JWB2;P62914	A0A0G2JWB2;P62914	Rpl11	Large ribosomal subunit protein uL5	A0A0G2JWB2_RAT;RL11_RAT	FALSE	100	0.323831	10.1334	10.475	10.0901	10.7047	9.96896	9.42843
A0A0G2JWC7;A0A8I5ZZ14;A0A8I6G699;F7ERM0;Q5XI19	A0A0G2JWC7;A0A8I5ZZ14;A0A8I6G699;F7ERM0;Q5XI19	Fermt2	FERM domain containing kindlin 2;FERM domain containing kindlin 2;FERM domain containing kindlin 2;FERM domain containing kindlin 2;Fermitin family homolog 2 (Drosophila)	A0A0G2JWC7_RAT;A0A8I5ZZ14_RAT;A0A8I6G699_RAT;F7ERM0_RAT;Q5XI19_RAT	FALSE	100	0.380211	7.85259	8.32197	8.46447	7.9563	6.89514	7.62507
A0A0G2JWF4;A0A8I5ZMJ8;A0A8I6A2X4;A0A8I6A665	A0A0G2JWF4;A0A8I5ZMJ8;A0A8I6A2X4;A0A8I6A665	Aspscr1	ASPSCR1 tether for SLC2A4, UBX domain containing;ASPSCR1 tether for SLC2A4, UBX domain containing;ASPSCR1 tether for SLC2A4, UBX domain containing;ASPSCR1 tether for SLC2A4, UBX domain containing	A0A0G2JWF4_RAT;A0A8I5ZMJ8_RAT;A0A8I6A2X4_RAT;A0A8I6A665_RAT	FALSE	100	0.108721	8.07794	8.08475	8.02426	8.32357	8.04211	7.91503
A0A0G2JWG1	A0A0G2JWG1	Man2a2	Alpha-mannosidase	A0A0G2JWG1_RAT	FALSE	80	0.387729	6.35252	6.31302	7.00402	5.55167		6.54136
A0A0G2JWG6;A0A8I5ZUB6;A0A8I6AFX2	A0A0G2JWG6;A0A8I5ZUB6;A0A8I6AFX2	Golgb1	Golgin B1	A0A0G2JWG6_RAT;A0A8I5ZUB6_RAT;A0A8I6AFX2_RAT	FALSE	100	0.216516	7.66462	7.32058	7.55432	7.61244	8.12742	7.70832
A0A0G2JWH3;A6ILS7	A0A0G2JWH3;A6ILS7	Ncapd2;RGD1562596_predicted	Condensin complex subunit 1	A0A0G2JWH3_RAT;A6ILS7_RAT	FALSE	100	0.0502364	10.2724	10.3015	10.2918	10.3333	10.2932	10.1421
A0A0G2JWJ0;A0A8I5Y8E5;A0A8I6ATJ5;A6IGD5;Q10728	A0A0G2JWJ0;A0A8I5Y8E5;A0A8I6ATJ5;A6IGD5;Q10728	Ppp1r12a	Protein phosphatase 1 regulatory subunit;Protein phosphatase 1 regulatory subunit;Protein phosphatase 1 regulatory subunit;Protein phosphatase 1 regulatory subunit;Protein phosphatase 1 regulatory subunit 12A	A0A0G2JWJ0_RAT;A0A8I5Y8E5_RAT;A0A8I6ATJ5_RAT;A6IGD5_RAT;MYPT1_RAT	FALSE	100	0.39772	8.80673	8.22234	8.6165	8.61836	9.61844	8.95802
A0A0G2JWK2;A0A8I6ABA1;Q00566	A0A0G2JWK2;A0A8I6ABA1;Q00566	Mecp2	Methyl-CpG-binding protein 2	A0A0G2JWK2_RAT;A0A8I6ABA1_RAT;MECP2_RAT	FALSE	100	0.302798	7.70844	6.91604	7.94245	7.7565	8.23946	7.68776
A0A0G2JWL2;Q7TMC3	A0A0G2JWL2;Q7TMC3	Hps5;Saa4	Hermansky-Pudlak syndrome 5 protein homolog	A0A0G2JWL2_RAT;Q7TMC3_RAT	FALSE	100	0.277536	5.63837	5.52491	5.87136	5.8955	6.02713	4.87297
A0A0G2JWL3;P97526	A0A0G2JWL3;P97526	Nf1	Neurofibromin 1;Neurofibromin	A0A0G2JWL3_RAT;NF1_RAT	FALSE	100	0.40216	7.17543	7.79154	7.43285	7.64327	5.83055	7.17894
A0A0G2JWM2;A0A8I5ZQA3;A0A8I6A7I4;A0A8L2UN46;A6J9K9;Q5RJQ4	A0A0G2JWM2;A0A8I5ZQA3;A0A8I6A7I4;A0A8L2UN46;A6J9K9;Q5RJQ4	Sirt2	NAD-dependent protein deacetylase;Sirtuin 2;NAD-dependent protein deacetylase;NAD-dependent protein deacetylase;NAD-dependent protein deacetylase;NAD-dependent protein deacetylase sirtuin-2	A0A0G2JWM2_RAT;A0A8I5ZQA3_RAT;A0A8I6A7I4_RAT;A0A8L2UN46_RAT;A6J9K9_RAT;SIR2_RAT	FALSE	100	0.232666	4.31029	4.07288	4.61086	4.54401	4.53882	3.7849
A0A0G2JWP1;A0A8J8XR33	A0A0G2JWP1;A0A8J8XR33	Cstf2	Cleavage stimulation factor, 3' pre-RNA subunit 2;Cleavage stimulation factor, 3' pre-RNA subunit 2	A0A0G2JWP1_RAT;A0A8J8XR33_RAT	FALSE	100	0.277255	8.52401	8.45118	8.2887	8.18649	9.11695	8.57673
A0A0G2JWR1	A0A0G2JWR1	Trmt11	tRNA (guanine(10)-N2)-methyltransferase homolog	A0A0G2JWR1_RAT	FALSE	100	0.308946	7.4418	7.46666	7.60284	7.96451	6.55742	7.61756
A0A0G2JWS3;Q0KL00	A0A0G2JWS3;Q0KL00	Piezo1	Piezo-type mechanosensitive ion channel component;Piezo-type mechanosensitive ion channel component 1	A0A0G2JWS3_RAT;PIEZ1_RAT	FALSE	100	0.568071	9.03614	9.8897	9.90562	9.6692	7.14861	8.56755
A0A0G2JWS6;Q91ZV2	A0A0G2JWS6;Q91ZV2	Dcbld2	Discoidin, CUB and LCCL domain containing 2;Discoidin, CUB and LCCL domain-containing protein 2	A0A0G2JWS6_RAT;DCBD2_RAT	FALSE	100	0.520088	7.89019	8.44375	8.85046	7.69608	7.45244	7.00824
A0A0G2JWT2	A0A0G2JWT2	Man2c1	alpha-mannosidase	A0A0G2JWT2_RAT	FALSE	100	0.108686	7.15913	7.27703	7.2481	7.28534	6.91143	7.07375
A0A0G2JWU1;Q6SA19	A0A0G2JWU1;Q6SA19	LOC500959	Triosephosphate isomerase	A0A0G2JWU1_RAT;Q6SA19_RAT	FALSE	20		5.33806				5.33806
A0A0G2JWV8;A0A0G2K0L6;A0A8I6ABD9;A0A8I6ABN2	A0A0G2JWV8;A0A0G2K0L6;A0A8I6ABD9;A0A8I6ABN2	Thoc7	THO complex subunit 7 homolog	A0A0G2JWV8_RAT;A0A0G2K0L6_RAT;A0A8I6ABD9_RAT;A0A8I6ABN2_RAT	FALSE	100	0.511346	6.90708	7.75389	5.68615	7.524	7.2951	6.27627
A0A0G2JWW8;A6HRF1;D3ZG00	A0A0G2JWW8;A6HRF1;D3ZG00	Med30;Thrap6_predicted;Med30	Mediator of RNA polymerase II transcription subunit 30	A0A0G2JWW8_RAT;A6HRF1_RAT;D3ZG00_RAT	FALSE	80	0.550128	5.76158	5.9048	4.76107		6.73907	5.64137
A0A0G2JWZ2;A0A8L2R069	A0A0G2JWZ2;A0A8L2R069	G6pc1	Amine oxidase	A0A0G2JWZ2_RAT;A0A8L2R069_RAT	FALSE	100	0.638286	8.1253	8.0018	7.88713	7.75722	9.39123	7.58911
A0A0G2JWZ7;A0A8I6G902;Q6P2A5	A0A0G2JWZ7;A0A8I6G902;Q6P2A5	Ak3	GTP:AMP phosphotransferase AK3, mitochondrial;GTP:AMP phosphotransferase AK3, mitochondrial;GTP:AMP phosphotransferase AK3, mitochondrial	A0A0G2JWZ7_RAT;A0A8I6G902_RAT;Q6P2A5_RAT	FALSE	100	0.552897	5.64437	4.41607	5.48092	6.03716	6.7238	5.56388
A0A0G2JX32;O08838	A0A0G2JX32;O08838	Amph	Amphiphysin-like;Amphiphysin	A0A0G2JX32_RAT;AMPH_RAT	FALSE	100	0.455719	6.15761	6.222	5.45539	5.48553	6.97005	6.65509
A0A0G2JX46;A0A8I5ZYS0;A0A8I6AI19	A0A0G2JX46;A0A8I5ZYS0;A0A8I6AI19	Kcmf1	E3 ubiquitin-protein ligase KCMF1	A0A0G2JX46_RAT;A0A8I5ZYS0_RAT;A0A8I6AI19_RAT	FALSE	100	0.243243	5.93662	6.05125	6.34753	6.13155	5.36636	5.7864
A0A0G2JX62;A0A8I5ZPE5;A0A8I6GM61;B1WBT4	A0A0G2JX62;A0A8I5ZPE5;A0A8I6GM61;B1WBT4	Srpk2	SRSF protein kinase 2	A0A0G2JX62_RAT;A0A8I5ZPE5_RAT;A0A8I6GM61_RAT;B1WBT4_RAT	FALSE	40	1.25097	4.93534		2.92078		6.9499
A0A0G2JX67;Q5HZA6	A0A0G2JX67;Q5HZA6	Prepl	Prolyl endopeptidase;Prolyl endopeptidase-like	A0A0G2JX67_RAT;PPCEL_RAT	FALSE	100	0.265902	6.96967	7.09971	6.76271	7.52338	6.85789	6.60467
A0A0G2JX72;A0A8I5Y4V0;A0A8I5ZVU8;A0A8I6AQ03;A0A8I6B1J2;F1M9N4	A0A0G2JX72;A0A8I5Y4V0;A0A8I5ZVU8;A0A8I6AQ03;A0A8I6B1J2;F1M9N4	Mbnl1	Muscleblind-like splicing regulator 1	A0A0G2JX72_RAT;A0A8I5Y4V0_RAT;A0A8I5ZVU8_RAT;A0A8I6AQ03_RAT;A0A8I6B1J2_RAT;F1M9N4_RAT	FALSE	100	0.27176	8.47583	8.72723	8.38643	8.85168	7.71455	8.69925
A0A0G2JX74;A0A8I6APT3;A0A8L2Q797;A6IU70;P42346	A0A0G2JX74;A0A8I6APT3;A0A8L2Q797;A6IU70;P42346	Mtor;Mtor;Mtor;Frap1;Mtor	Serine/threonine-protein kinase mTOR	A0A0G2JX74_RAT;A0A8I6APT3_RAT;A0A8L2Q797_RAT;A6IU70_RAT;MTOR_RAT	FALSE	100	0.256368	7.54139	7.7611	7.45564	7.9666	6.89126	7.63236
A0A0G2JX77;A0A0G2K7S6	A0A0G2JX77;A0A0G2K7S6	Wdr44	WD repeat-containing protein 44	A0A0G2JX77_RAT;A0A0G2K7S6_RAT	FALSE	100	0.635806	5.89118	5.52051	5.6615	5.43043	7.15345	5.68999
A0A0G2JX92;A0A8I6AD93;A0A8I6AKV6;A0A8I6AP29;A0A8I6G2U9;D3ZMW5	A0A0G2JX92;A0A8I6AD93;A0A8I6AKV6;A0A8I6AP29;A0A8I6G2U9;D3ZMW5	Sh3pxd2a	SH3 and PX domains 2A	A0A0G2JX92_RAT;A0A8I6AD93_RAT;A0A8I6AKV6_RAT;A0A8I6AP29_RAT;A0A8I6G2U9_RAT;D3ZMW5_RAT	FALSE	40	1.01201	3.668		2.37163		4.96436
A0A0G2JX93;F1M9D6;Q6P6Q7;Q9QXK0	A0A0G2JX93;F1M9D6;Q6P6Q7;Q9QXK0	Stat1	Signal transducer and activator of transcription 1;Signal transducer and activator of transcription;Signal transducer and activator of transcription;Signal transducer and activator of transcription	A0A0G2JX93_RAT;F1M9D6_RAT;Q6P6Q7_RAT;Q9QXK0_RAT	FALSE	100	0.16009	10.8598	11.1869	10.79	10.9511	10.5759	10.7952
A0A0G2JXA6;A0A8I6AQN6;A0A8I6G3H3;F1LYL8	A0A0G2JXA6;A0A8I6AQN6;A0A8I6G3H3;F1LYL8	Rps6ka6	Ribosomal protein S6 kinase;Ribosomal protein S6 kinase polypeptide 6;Ribosomal protein S6 kinase;Ribosomal protein S6 kinase	A0A0G2JXA6_RAT;A0A8I6AQN6_RAT;A0A8I6G3H3_RAT;F1LYL8_RAT	FALSE	100	0.727073	8.62148	9.42661	8.86894	10.0655	6.6546	8.09175
A0A0G2JXA8;A0A0G2K0Z1;A0A8L2Q6P0;A6HH00;Q9Z2S9	A0A0G2JXA8;A0A0G2K0Z1;A0A8L2Q6P0;A6HH00;Q9Z2S9	Flot2	Flotillin;Flotillin;Flotillin;Flotillin;Flotillin-2	A0A0G2JXA8_RAT;A0A0G2K0Z1_RAT;A0A8L2Q6P0_RAT;A6HH00_RAT;FLOT2_RAT	FALSE	100	0.772254	6.67098	7.4221	6.51164	5.81233	8.15305	5.45575
A0A0G2JXC0;A0A8I5ZME6	A0A0G2JXC0;A0A8I5ZME6	Golt1b	Golgi transport 1B	A0A0G2JXC0_RAT;A0A8I5ZME6_RAT	FALSE	80	0.505575	5.26703	5.00863	5.9363		5.95756	4.16561
A0A0G2JXC1;Q62902	A0A0G2JXC1;Q62902	Lman1	Lectin, mannose-binding, 1;Protein ERGIC-53	A0A0G2JXC1_RAT;LMAN1_RAT	FALSE	100	0.700924	6.7605	8.26409	7.45724	6.53236	7.64191	3.90688
A0A0G2JXC2;A0A8I5ZLE1;A0A8I6ART4	A0A0G2JXC2;A0A8I5ZLE1;A0A8I6ART4	Fmnl3	Formin-like 3	A0A0G2JXC2_RAT;A0A8I5ZLE1_RAT;A0A8I6ART4_RAT	FALSE	100	0.573755	8.77945	9.69746	9.68148	8.83739	7.27432	8.4066
A0A0G2JXC3;P05765	A0A0G2JXC3;P05765	Rps21	Small ribosomal subunit protein eS21	A0A0G2JXC3_RAT;RS21_RAT	FALSE	100	0.639653	6.07083	5.90505	4.31281	6.2811	7.35417	6.50103
A0A0G2JXC5;A0A0G2K3Y9;A0A8I5Y2C3;A0A8I5Y4Q9;A0A8I5Y983;A0A8I5ZKI6;A0A8I6AI47;A0A8I6GFP9;F1LV40;F1LVR8	A0A0G2JXC5;A0A0G2K3Y9;A0A8I5Y2C3;A0A8I5Y4Q9;A0A8I5Y983;A0A8I5ZKI6;A0A8I6AI47;A0A8I6GFP9;F1LV40;F1LVR8	Mrtfa	Myocardin related transcription factor A	A0A0G2JXC5_RAT;A0A0G2K3Y9_RAT;A0A8I5Y2C3_RAT;A0A8I5Y4Q9_RAT;A0A8I5Y983_RAT;A0A8I5ZKI6_RAT;A0A8I6AI47_RAT;A0A8I6GFP9_RAT;F1LV40_RAT;F1LVR8_RAT	FALSE	100	0.234429	6.25704	6.48494	5.78941	6.3062	6.04059	6.66405
A0A0G2JXD0;A6IFQ8;P17077	A0A0G2JXD0;A6IFQ8;P17077	LOC103692829;rCG_63708;Rpl9	Large ribosomal subunit protein uL6;Large ribosomal subunit protein uL6 (Fragment);Large ribosomal subunit protein uL6	A0A0G2JXD0_RAT;A6IFQ8_RAT;RL9_RAT	FALSE	100	0.438357	5.8425	5.9514	5.83822	6.73072	5.21995	5.47219
A0A0G2JXG3;Q6AY41	A0A0G2JXG3;Q6AY41	Tmem30a	Cell cycle control protein;Cell cycle control protein 50A	A0A0G2JXG3_RAT;CC50A_RAT	FALSE	100	0.338438	7.64636	8.33217	7.37236	7.71233	7.72682	7.08815
A0A0G2JXG7;A0A8I6A2B1;A0A8I6AJW0;A0A8I6G5R0;F1M0N7	A0A0G2JXG7;A0A8I6A2B1;A0A8I6AJW0;A0A8I6G5R0;F1M0N7	Carmil1	Capping protein regulator and myosin 1 linker 1	A0A0G2JXG7_RAT;A0A8I6A2B1_RAT;A0A8I6AJW0_RAT;A0A8I6G5R0_RAT;F1M0N7_RAT	FALSE	100	0.197328	7.50645	7.36167	7.47793	7.57289	7.92346	7.19628
A0A0G2JXI0;A6I6G9	A0A0G2JXI0;A6I6G9	Serpinh1	Serpin H1	A0A0G2JXI0_RAT;A6I6G9_RAT	FALSE	100	0.283659	11.9609	11.5199	11.5988	11.9777	12.4816	12.2264
A0A0G2JXI6;A0A0G2K4V6;B2GUZ9	A0A0G2JXI6;A0A0G2K4V6;B2GUZ9	Cyrib	CYFIP related Rac1 interactor B;CYFIP related Rac1 interactor B;Fam49b protein	A0A0G2JXI6_RAT;A0A0G2K4V6_RAT;B2GUZ9_RAT	FALSE	100	0.46758	8.36099	8.29365	8.50038	7.52351	9.30095	8.18643
A0A0G2JXJ0	A0A0G2JXJ0	Nhs	NHS actin remodeling regulator	A0A0G2JXJ0_RAT	FALSE	100	0.211414	5.48157	5.74715	5.42128	5.05757	5.35559	5.82628
A0A0G2JXJ7;Q9Z1X1	A0A0G2JXJ7;Q9Z1X1	Esyt1	Extended synaptotagmin 1;Extended synaptotagmin-1	A0A0G2JXJ7_RAT;ESYT1_RAT	FALSE	100	0.179611	7.65456	7.60473	7.94094	7.87407	7.58315	7.26994
A0A0G2JXK2;A0A8I5ZTY8;A0A8I5ZWB7;A0A8I5ZX74;Q6AY58	A0A0G2JXK2;A0A8I5ZTY8;A0A8I5ZWB7;A0A8I5ZX74;Q6AY58	Bcap31	B-cell receptor-associated protein	A0A0G2JXK2_RAT;A0A8I5ZTY8_RAT;A0A8I5ZWB7_RAT;A0A8I5ZX74_RAT;Q6AY58_RAT	FALSE	100	0.333805	7.99923	8.59426	8.19543	8.23478	7.28917	7.68251
A0A0G2JXM1	A0A0G2JXM1	Ctnnd1	Catenin delta 1	A0A0G2JXM1_RAT	FALSE	100	0.300911	7.51367	7.94372	7.80886	7.80808	6.96288	7.04479
A0A0G2JXN8;A0A8I5ZMZ6;A0A8I6A2N1;A0A8I6ADC9;A0A8I6GDH8;A6IGG0	A0A0G2JXN8;A0A8I5ZMZ6;A0A8I6A2N1;A0A8I6ADC9;A0A8I6GDH8;A6IGG0	Osbpl8;Osbpl8;Osbpl8;Osbpl8;Osbpl8;RGD1561474_predicted	Oxysterol-binding protein	A0A0G2JXN8_RAT;A0A8I5ZMZ6_RAT;A0A8I6A2N1_RAT;A0A8I6ADC9_RAT;A0A8I6GDH8_RAT;A6IGG0_RAT	FALSE	100	0.451634	5.57669	5.87198	6.04386	6.34971	4.4187	5.19922
A0A0G2JXS3;A0A8I6A2C0;A0A8I6AB59	A0A0G2JXS3;A0A8I6A2C0;A0A8I6AB59	Nusap1	Nucleolar and spindle associated protein 1	A0A0G2JXS3_RAT;A0A8I6A2C0_RAT;A0A8I6AB59_RAT	FALSE	80	0.646583	5.16559	5.54375	4.02727		6.30295	4.7884
A0A0G2JXT3;F1LND7;P05369	A0A0G2JXT3;F1LND7;P05369	Fdps	Farnesyl pyrophosphate synthase	A0A0G2JXT3_RAT;F1LND7_RAT;FPPS_RAT	FALSE	100	0.546576	11.0061	10.6652	10.8114	10.7596	12.1162	10.6785
A0A0G2JXT6;A0A8I6AFC4	A0A0G2JXT6;A0A8I6AFC4	Mtmr6	Myotubularin-related protein 6;phosphatidylinositol-3-phosphatase	MTMR6_RAT;A0A8I6AFC4_RAT	FALSE	100	0.19585	7.65027	7.96078	7.43522	7.90981	7.31212	7.63342
A0A0G2JXT8	A0A0G2JXT8	Flnb	Filamin B	A0A0G2JXT8_RAT	FALSE	100	0.569558	11.275	11.088	11.0062	10.9725	12.4244	10.8838
A0A0G2JXV5;Q5XIE9	A0A0G2JXV5;Q5XIE9	Med20	Mediator of RNA polymerase II transcription subunit 20	A0A0G2JXV5_RAT;MED20_RAT	FALSE	100	0.206303	5.17411	5.27315	5.0117	4.879	5.60894	5.09775
A0A0G2JXW2;A0A0G2K970;A0A8I5ZMM9;A0A8I6AFA9;A6IY15;O70437	A0A0G2JXW2;A0A0G2K970;A0A8I5ZMM9;A0A8I6AFA9;A6IY15;O70437	Smad4	Mothers against decapentaplegic homolog;Mothers against decapentaplegic homolog;Mothers against decapentaplegic homolog;Mothers against decapentaplegic homolog;Mothers against decapentaplegic homolog;Mothers against decapentaplegic homolog 4	A0A0G2JXW2_RAT;A0A0G2K970_RAT;A0A8I5ZMM9_RAT;A0A8I6AFA9_RAT;A6IY15_RAT;SMAD4_RAT	FALSE	100	0.379601	7.16267	7.60979	7.14507	7.60256	5.86632	7.58964
A0A0G2JXW8	A0A0G2JXW8	Vps37c	VPS37C subunit of ESCRT-I	A0A0G2JXW8_RAT	FALSE	100	0.395007	7.71183	7.59035	7.74766	7.294	8.53705	7.39009
A0A0G2JXY5;A0A0G2K0T0;A0A8I6AKK8;P83953	A0A0G2JXY5;A0A0G2K0T0;A0A8I6AKK8;P83953	Kpna1	Importin subunit alpha;Importin subunit alpha;Importin subunit alpha;Importin subunit alpha-5	A0A0G2JXY5_RAT;A0A0G2K0T0_RAT;A0A8I6AKK8_RAT;IMA5_RAT	FALSE	100	0.258348	6.39487	6.15765	5.88255	6.76005	6.39871	6.77536
A0A0G2JXZ3;A0A8I6A4N1;A0A8I6GFB1;P70486	A0A0G2JXZ3;A0A8I6A4N1;A0A8I6GFB1;P70486	Atrx	DNA helicase;DNA helicase;DNA helicase;Transcriptional regulator ATRX (Fragment)	A0A0G2JXZ3_RAT;A0A8I6A4N1_RAT;A0A8I6GFB1_RAT;ATRX_RAT	FALSE	100	0.781358	5.03899	3.6572	5.2039	4.62826	6.57713	5.12847
A0A0G2JXZ5	A0A0G2JXZ5	Qki	KH domain-containing RNA-binding protein QKI	A0A0G2JXZ5_RAT	FALSE	100	0.499331	7.74527	7.83087	6.40729	7.58912	8.67965	8.21943
A0A0G2JXZ9;A0A8I6GK94;A6HN64;E9PTB7	A0A0G2JXZ9;A0A8I6GK94;A6HN64;E9PTB7	Ptprj;Ptprj;rCG_26744;Ptprj	protein-tyrosine-phosphatase	A0A0G2JXZ9_RAT;A0A8I6GK94_RAT;A6HN64_RAT;E9PTB7_RAT	FALSE	100	0.452348	6.64004	7.15843	7.42567	6.76741	5.51045	6.33825
A0A0G2JY00;A0A9K3Y705;A6I1U6;A6I1U8;B2RYN0	A0A0G2JY00;A0A9K3Y705;A6I1U6;A6I1U8;B2RYN0	Pgm3;Pgm3;Pgm3_predicted;Pgm3_predicted;Pgm3	Phosphoacetylglucosamine mutase	A0A0G2JY00_RAT;A0A9K3Y705_RAT;A6I1U6_RAT;A6I1U8_RAT;B2RYN0_RAT	FALSE	100	0.111915	11.1353	11.0552	11.3868	11.0488	11.0074	11.1782
A0A0G2JY11	A0A0G2JY11	Tspan9	Tetraspanin	A0A0G2JY11_RAT	FALSE	80	0.434842	5.1876	5.1586	5.8907	5.50991		4.19117
A0A0G2JY12;A0A8I5ZUE4;A0A8I6AAE7;A0A8I6AJT3;A0A8L2QL86;Q66H76	A0A0G2JY12;A0A8I5ZUE4;A0A8I6AAE7;A0A8I6AJT3;A0A8L2QL86;Q66H76	Pxn	Paxillin	A0A0G2JY12_RAT;A0A8I5ZUE4_RAT;A0A8I6AAE7_RAT;A0A8I6AJT3_RAT;A0A8L2QL86_RAT;PAXI_RAT	FALSE	100	0.0820801	7.55666	7.49233	7.47472	7.68977	7.67762	7.44885
A0A0G2JY25	A0A0G2JY25	Sptbn5	Spectrin, beta, non-erythrocytic 5	A0A0G2JY25_RAT	FALSE	100	0.720119	7.44448	8.18879	8.84625	5.83171	6.53194	7.82373
A0A0G2JY26;A0A8I5ZWX0;A0A8I6A6P4;A0A8I6AMT9	A0A0G2JY26;A0A8I5ZWX0;A0A8I6A6P4;A0A8I6AMT9	Dnajc6	DnaJ heat shock protein family (Hsp40) member C6	A0A0G2JY26_RAT;A0A8I5ZWX0_RAT;A0A8I6A6P4_RAT;A0A8I6AMT9_RAT	FALSE	100	0.335471	5.72824	6.24719	5.96389	6.03824	4.74176	5.65012
A0A0G2JY38;A0A0G2KBC7;P47858;Q52KS1	A0A0G2JY38;A0A0G2KBC7;P47858;Q52KS1	Pfkm	ATP-dependent 6-phosphofructokinase;ATP-dependent 6-phosphofructokinase;ATP-dependent 6-phosphofructokinase, muscle type;ATP-dependent 6-phosphofructokinase	A0A0G2JY38_RAT;A0A0G2KBC7_RAT;PFKAM_RAT;Q52KS1_RAT	FALSE	100	0.442706	6.58586	7.1593	6.79715	7.29261	5.16161	6.51862
A0A0G2JY45;A0A0G2K520;A0A8I5Y989;D3ZHK8;G8EXB7;G8EXB8	A0A0G2JY45;A0A0G2K520;A0A8I5Y989;D3ZHK8;G8EXB7;G8EXB8	Cpeb2	Cytoplasmic polyadenylation element binding protein 2;Cytoplasmic polyadenylation element binding protein 2;Cytoplasmic polyadenylation element binding protein 2;Cytoplasmic polyadenylation element binding protein 2;Cytoplasmic polyadenylation element binding protein 2 isoform a;Cytoplasmic polyadenylation element binding protein 2 isoform b	A0A0G2JY45_RAT;A0A0G2K520_RAT;A0A8I5Y989_RAT;D3ZHK8_RAT;G8EXB7_RAT;G8EXB8_RAT	FALSE	100	0.221381	7.47217	7.42994	7.78674	7.80705	7.2759	7.06121
A0A0G2JY62;A0A8I5ZKH7;A0A8I6AH46	A0A0G2JY62;A0A8I5ZKH7;A0A8I6AH46	Lpin2	phosphatidate phosphatase	A0A0G2JY62_RAT;A0A8I5ZKH7_RAT;A0A8I6AH46_RAT	FALSE	80	0.670242	5.06535	6.15273	4.15292	4.13369		5.82207
A0A0G2JY73;A0A8I5ZPV9;A0A8I5ZRZ1;A0A8I5ZZ46;A0A8I6A378;A0A8I6A423;A0A8I6AMY8;A0A8I6APR0	A0A0G2JY73;A0A8I5ZPV9;A0A8I5ZRZ1;A0A8I5ZZ46;A0A8I6A378;A0A8I6A423;A0A8I6AMY8;A0A8I6APR0	Eif4g3	Eukaryotic translation initiation factor 4 gamma, 3;Eukaryotic translation initiation factor 4 gamma, 3;Eukaryotic translation initiation factor 4 gamma, 3;Eukaryotic translation initiation factor 4 gamma, 3;Eukaryotic translation initiation factor 4 gamma, 3;Eukaryotic translation initiation factor 4 gamma, 3;Eukaryotic translation initiation factor 4 gamma, 3;Eukaryotic translation initiation f…	A0A0G2JY73_RAT;A0A8I5ZPV9_RAT;A0A8I5ZRZ1_RAT;A0A8I5ZZ46_RAT;A0A8I6A378_RAT;A0A8I6A423_RAT;A0A8I6AMY8_RAT;A0A8I6APR0_RAT	FALSE	100	0.0442444	7.02793	6.93562	7.0722	7.00043	7.10065	7.03075
A0A0G2JY80;B2RZA6;G3V6G5	A0A0G2JY80;B2RZA6;G3V6G5	Tbl1x	Transducin (beta)-like 1 X-linked;Tbl1x protein (Fragment);Transducin (beta)-like 1 X-linked	A0A0G2JY80_RAT;B2RZA6_RAT;G3V6G5_RAT	FALSE	100	0.304149	6.03822	5.74969	5.57318	6.45855	6.53639	5.8733
A0A0G2JY82;A0A0G2K1I6;A0A8I6A1V6;A0A8I6ARE5;A6I4W5;P56603	A0A0G2JY82;A0A0G2K1I6;A0A8I6A1V6;A0A8I6ARE5;A6I4W5;P56603	Scamp1	Secretory carrier-associated membrane protein;Secretory carrier-associated membrane protein;Secretory carrier-associated membrane protein;Secretory carrier-associated membrane protein;Secretory carrier-associated membrane protein;Secretory carrier-associated membrane protein 1	A0A0G2JY82_RAT;A0A0G2K1I6_RAT;A0A8I6A1V6_RAT;A0A8I6ARE5_RAT;A6I4W5_RAT;SCAM1_RAT	FALSE	100	0.264857	10.0844	10.4185	10.1702	10.4905	9.71696	9.6256
A0A0G2JYA3	A0A0G2JYA3	Sppl2a	Signal peptide peptidase-like 2A	A0A0G2JYA3_RAT	FALSE	100	0.670059	7.47334	8.60827	8.54065	8.42626	5.08518	6.70635
A0A0G2JYA4;P63331	A0A0G2JYA4;P63331	LOC100362453;Ppp2ca	Serine/threonine-protein phosphatase;Serine/threonine-protein phosphatase 2A catalytic subunit alpha isoform	A0A0G2JYA4_RAT;PP2AA_RAT	FALSE	100	0.10681	10.8551	10.8669	10.8276	10.7569	11.099	10.7251
A0A0G2JYB1;A0A8I6A3B7;A0A8I6AG02;A0A8I6AIB2;A0A8I6ATR2;A0A8I6AWP4;A0A8I6AWW7;A0A8I6GFB3;A0A8I6GIW5;A0A8L2Q5I8;Q5XI32	A0A0G2JYB1;A0A8I6A3B7;A0A8I6AG02;A0A8I6AIB2;A0A8I6ATR2;A0A8I6AWP4;A0A8I6AWW7;A0A8I6GFB3;A0A8I6GIW5;A0A8L2Q5I8;Q5XI32	Capzb	F-actin-capping protein subunit beta	A0A0G2JYB1_RAT;A0A8I6A3B7_RAT;A0A8I6AG02_RAT;A0A8I6AIB2_RAT;A0A8I6ATR2_RAT;A0A8I6AWP4_RAT;A0A8I6AWW7_RAT;A0A8I6GFB3_RAT;A0A8I6GIW5_RAT;A0A8L2Q5I8_RAT;CAPZB_RAT	FALSE	100	0.119506	10.8599	10.793	11.0294	10.612	11.0276	10.8373
A0A0G2JYB3;A0A0G2JZ48;Q9QYA5	A0A0G2JYB3;A0A0G2JZ48;Q9QYA5	Tmf1	TATA element modulatory factor 1;TATA element modulatory factor 1;TATA element modulatory factor	A0A0G2JYB3_RAT;A0A0G2JZ48_RAT;Q9QYA5_RAT	FALSE	100	0.613245	9.77194	9.6286	9.76289	9.16327	10.9922	9.3128
A0A0G2JYC2;P0C588	A0A0G2JYC2;P0C588	Cnnm4	Metal transporter;Metal transporter CNNM4	A0A0G2JYC2_RAT;CNNM4_RAT	FALSE	80	0.491098	6.52831	7.30237	7.01593	5.49662		6.29832
A0A0G2JYE0;A0A8J8XYP8	A0A0G2JYE0;A0A8J8XYP8	Atxn2l	Ataxin 2-like	A0A0G2JYE0_RAT;A0A8J8XYP8_RAT	FALSE	100	0.190377	9.82788	9.43703	9.73669	10.1368	9.76496	10.0639
A0A0G2JYE3;Q5SGD7	A0A0G2JYE3;Q5SGD7	Cnksr3	Connector enhancer of kinase suppressor of ras 3	A0A0G2JYE3_RAT;CNKR3_RAT	FALSE	100	0.0330407	9.0897	9.08734	9.13664	9.13917	9.04364	9.0417
A0A0G2JYF7;D4A6H8	A0A0G2JYF7;D4A6H8	Ctnna2	Catenin alpha 2	A0A0G2JYF7_RAT;D4A6H8_RAT	FALSE	100	0.139226	9.75324	9.96533	9.77292	9.78192	9.85187	9.39416
A0A0G2JYG5;A0A0G2JZQ4;A0A0G2K8Y6;A0A2X0SFK0;A0A8L2QNB6;Q63358	A0A0G2JYG5;A0A0G2JZQ4;A0A0G2K8Y6;A0A2X0SFK0;A0A8L2QNB6;Q63358	Myo9b	Myosin IXb;Myosin IXb;Myosin IXb;MYO9B (Fragment);Myosin IXb;Unconventional myosin-IXb	A0A0G2JYG5_RAT;A0A0G2JZQ4_RAT;A0A0G2K8Y6_RAT;A0A2X0SFK0_RAT;A0A8L2QNB6_RAT;MYO9B_RAT	FALSE	100	0.176484	8.60086	8.77799	8.33736	8.9172	8.61053	8.36122
A0A0G2JYJ1;P0CE43	A0A0G2JYJ1;P0CE43	Grb10	Growth factor receptor bound protein 10;Growth factor receptor-bound protein 10	A0A0G2JYJ1_RAT;GRB10_RAT	FALSE	100	0.313868	6.15479	6.57765	6.18396	6.38145	6.47241	5.15846
A0A0G2JYJ7;Q5PQP1	A0A0G2JYJ7;Q5PQP1	Rbms2;Rbms1	RNA binding motif, single stranded interacting protein 2;RNA-binding motif, single-stranded-interacting protein 1	A0A0G2JYJ7_RAT;RBMS1_RAT	FALSE	80	0.525901	8.84022	7.97225	8.82644		9.78299	8.77918
A0A0G2JYL4;A0A8I6ACJ4;A0A8I6ASK1	A0A0G2JYL4;A0A8I6ACJ4;A0A8I6ASK1	P4ha2	Prolyl 4-hydroxylase subunit alpha 2;procollagen-proline 4-dioxygenase;procollagen-proline 4-dioxygenase	A0A0G2JYL4_RAT;A0A8I6ACJ4_RAT;A0A8I6ASK1_RAT	FALSE	80	0.519647	7.00463	7.91084	6.5414	7.26531		6.30097
A0A0G2JYN7;A0A8I6ATP2;Q4KLH4	A0A0G2JYN7;A0A8I6ATP2;Q4KLH4	Pspc1	Paraspeckle component 1	A0A0G2JYN7_RAT;A0A8I6ATP2_RAT;PSPC1_RAT	FALSE	100	0.253217	7.43951	7.84673	7.45802	7.26363	7.74134	6.88784
A0A0G2JYQ4;Q63046	A0A0G2JYQ4;Q63046	Runx1	Runt-related transcription factor;Runt-related transcription factor 1	A0A0G2JYQ4_RAT;RUNX1_RAT	FALSE	100	0.437511	5.11757	5.49411	5.87159	5.46409	3.70785	5.0502
A0A0G2JYQ5	A0A0G2JYQ5	Dtx3	E3 ubiquitin-protein ligase	A0A0G2JYQ5_RAT	FALSE	60	0.390087	4.96156	5.51269	4.3192		5.05279
A0A0G2JYR1;A0A8I6A6E0;A6IAR0	A0A0G2JYR1;A0A8I6A6E0;A6IAR0	Exoc6b;Exoc6b;rCG_56008	Exocyst complex component	A0A0G2JYR1_RAT;A0A8I6A6E0_RAT;A6IAR0_RAT	FALSE	80	0.599384	6.72381	6.67115	6.6215	7.7989		5.8037
A0A0G2JYR4	A0A0G2JYR4	Lrba	LPS responsive beige-like anchor protein	A0A0G2JYR4_RAT	FALSE	100	0.239774	6.49036	6.68154	6.80351	6.688	5.79198	6.48676
A0A0G2JYR5	A0A0G2JYR5	Arhgap1	Rho GTPase activating protein 1	A0A0G2JYR5_RAT	FALSE	100	0.378601	10.4741	10.9878	10.442	11.0247	9.34228	10.5737
A0A0G2JYS4;A0A0U1RRP0;A0A0U1RRS7;A0A0U1RVI2;A0A8I6A503;A0A8I6AND2;A0A8I6ANM5;A0A8L2RB61;A6HDY2;A6HDY4;A6K5V7;D4A5V8;P49186;P49187;Q6P727	A0A0G2JYS4;A0A0U1RRP0;A0A0U1RRS7;A0A0U1RVI2;A0A8I6A503;A0A8I6AND2;A0A8I6ANM5;A0A8L2RB61;A6HDY2;A6HDY4;A6K5V7;D4A5V8;P49186;P49187;Q6P727	Mapk9;Mapk10;Mapk10;Mapk10;Mapk9;Mapk9;Mapk9;Mapk10;Mapk9;Mapk9;Mapk10;Mapk9;Mapk9;Mapk10;Mapk9	Stress-activated protein kinase JNK;Stress-activated protein kinase JNK;Stress-activated protein kinase JNK;Stress-activated protein kinase JNK;Stress-activated protein kinase JNK;Stress-activated protein kinase JNK;Stress-activated protein kinase JNK;Stress-activated protein kinase JNK;Stress-activated protein kinase JNK;Stress-activated protein kinase JNK;Stress-activated protein kinase JNK;Str…	A0A0G2JYS4_RAT;A0A0U1RRP0_RAT;A0A0U1RRS7_RAT;A0A0U1RVI2_RAT;A0A8I6A503_RAT;A0A8I6AND2_RAT;A0A8I6ANM5_RAT;A0A8L2RB61_RAT;A6HDY2_RAT;A6HDY4_RAT;A6K5V7_RAT;D4A5V8_RAT;MK09_RAT;MK10_RAT;Q6P727_RAT	FALSE	100	0.228127	9.24803	9.13532	9.11386	9.02067	9.76056	9.20974
A0A0G2JYU0;A0A0G2JYY7;A0A249Y6E1;A0A8I5XWK2;A0A8I5ZK82;A0A8I5ZL88;A0A8I5ZML9;A0A8I5ZU26;A0A8I5ZW73;A0A8I6AED5;A0A8I6AGR7;A1A5R1;A6HL62;A6HL63;A6HSF6;D3ZSL1	A0A0G2JYU0;A0A0G2JYY7;A0A249Y6E1;A0A8I5XWK2;A0A8I5ZK82;A0A8I5ZL88;A0A8I5ZML9;A0A8I5ZU26;A0A8I5ZW73;A0A8I6AED5;A0A8I6AGR7;A1A5R1;A6HL62;A6HL63;A6HSF6;D3ZSL1	Rbfox1;Rbfox2;Rbfox2;Rbfox2;Rbfox1;Rbfox1;Rbfox2;Rbfox2;Rbfox1;Rbfox2;Rbfox3;Rbfox2;RGD1560070_predicted;RGD1560070_predicted;Rbm9_predicted;Rbfox1	RNA binding protein fox-1 homolog 1;RNA binding protein fox-1 homolog 2;RNA binding protein fox-1 homolog;RNA binding protein fox-1 homolog 2;RNA binding protein fox-1 homolog 1;RNA binding protein fox-1 homolog 1;RNA binding protein fox-1 homolog 2;RNA binding protein fox-1 homolog 2;RNA binding protein fox-1 homolog 1;RNA binding protein fox-1 homolog 2;RNA binding protein fox-1 homolog 3;RNA b…	A0A0G2JYU0_RAT;A0A0G2JYY7_RAT;A0A249Y6E1_RAT;A0A8I5XWK2_RAT;A0A8I5ZK82_RAT;A0A8I5ZL88_RAT;A0A8I5ZML9_RAT;A0A8I5ZU26_RAT;A0A8I5ZW73_RAT;A0A8I6AED5_RAT;A0A8I6AGR7_RAT;RFOX2_RAT;A6HL62_RAT;A6HL63_RAT;A6HSF6_RAT;D3ZSL1_RAT	FALSE	20		7.5919				7.5919
A0A0G2JYU4;P97852	A0A0G2JYU4;P97852	Hsd17b4	Hydroxysteroid (17-beta) dehydrogenase 4;Peroxisomal multifunctional enzyme type 2	A0A0G2JYU4_RAT;DHB4_RAT	FALSE	100	0.368151	6.47919	5.88968	6.6654	7.20925	6.11933	6.51228
A0A0G2JYV2	A0A0G2JYV2	Cpsf1	Cleavage and polyadenylation specific factor 1	A0A0G2JYV2_RAT	FALSE	100	0.0910646	9.63314	9.53203	9.66574	9.82123	9.49176	9.65495
A0A0G2JYW3;A0A8I6A7H3;P08081	A0A0G2JYW3;A0A8I6A7H3;P08081	Clta	Clathrin light chain;Clathrin light chain;Clathrin light chain A	A0A0G2JYW3_RAT;A0A8I6A7H3_RAT;CLCA_RAT	FALSE	100	0.396978	11.1956	11.17	10.7794	10.7039	12.0049	11.3198
A0A0G2JYX9;A0A8I5ZRN5;A0A8I6AR42;B2RYH5	A0A0G2JYX9;A0A8I5ZRN5;A0A8I6AR42;B2RYH5	Irak1	Interleukin-1 receptor-associated kinase 1;Interleukin-1 receptor-associated kinase 1;Interleukin-1 receptor-associated kinase 1;Interleukin-1 receptor-associated kinase 1 (Predicted)	A0A0G2JYX9_RAT;A0A8I5ZRN5_RAT;A0A8I6AR42_RAT;B2RYH5_RAT	FALSE	100	0.547461	4.27199	4.20009	4.97428	5.27437	2.27377	4.63745
A0A0G2JZ20;A0A8I6AP54;A6ISY8;Q63531	A0A0G2JZ20;A0A8I6AP54;A6ISY8;Q63531	Rps6ka1	Ribosomal protein S6 kinase;Ribosomal protein S6 kinase;Ribosomal protein S6 kinase;Ribosomal protein S6 kinase alpha-1	A0A0G2JZ20_RAT;A0A8I6AP54_RAT;A6ISY8_RAT;KS6A1_RAT	FALSE	100	0.177996	6.32817	6.5218	6.59521	5.94832	6.16207	6.41347
A0A0G2JZ38	A0A0G2JZ38	Fhod1	Formin homology 2 domain containing 1	A0A0G2JZ38_RAT	FALSE	100	0.117762	4.28694	4.1954	4.10947	4.47084	4.46296	4.19601
A0A0G2JZ40;A0A8I5ZRL0	A0A0G2JZ40;A0A8I5ZRL0	Reck	Reversion-inducing-cysteine-rich protein with kazal motifs	A0A0G2JZ40_RAT;A0A8I5ZRL0_RAT	FALSE	100	0.479587	8.09256	7.5145	7.63274	8.00084	9.05825	8.25645
A0A0G2JZ53	A0A0G2JZ53	Birc6	Baculoviral IAP repeat-containing 6	A0A0G2JZ53_RAT	FALSE	100	0.176607	9.88013	10.0964	9.84735	10.1476	9.47532	9.83396
A0A0G2JZ56;A0A0G2K6R9;A0A0G2KAS9;A0A0G2KBB9;F1LM42;F1M9N9	A0A0G2JZ56;A0A0G2K6R9;A0A0G2KAS9;A0A0G2KBB9;F1LM42;F1M9N9	Ank2	Ankyrin 2	A0A0G2JZ56_RAT;A0A0G2K6R9_RAT;A0A0G2KAS9_RAT;A0A0G2KBB9_RAT;F1LM42_RAT;F1M9N9_RAT	FALSE	100	0.17493	7.44214	7.37805	7.19209	7.82912	7.35041	7.46104
A0A0G2JZ69;P16086	A0A0G2JZ69;P16086	Sptan1	Spectrin, alpha, non-erythrocytic 1;Spectrin alpha chain, non-erythrocytic 1	A0A0G2JZ69_RAT;SPTN1_RAT	FALSE	100	0.238781	11.4555	11.3392	11.3442	11.4257	11.986	11.1822
A0A0G2JZ84;A0A8I6ACL1	A0A0G2JZ84;A0A8I6ACL1	Epg5	Ectopic P-granules autophagy protein 5 homolog	A0A0G2JZ84_RAT;A0A8I6ACL1_RAT	FALSE	100	0.26082	7.65426	7.69738	7.7594	8.16674	7.5275	7.1203
A0A0G2JZ95;A0A0G2K6P4;A0A8I5Y7D7;A0A8I5ZLC6;A0A8I6GBU6;A0A8I6GKR4;P63159	A0A0G2JZ95;A0A0G2K6P4;A0A8I5Y7D7;A0A8I5ZLC6;A0A8I6GBU6;A0A8I6GKR4;P63159	Hmgb1;Hmgb1l1;Hmgb1-ps4;Hmgb1;LOC108349189;LOC120099223;Hmgb1	High mobility group box 1;High-mobility group (nonhistone chromosomal) protein 1-like 1;HMG box domain-containing protein;High mobility group box 1;High mobility group protein B1 pseudogene;High mobility group protein B1-like;High mobility group protein B1	A0A0G2JZ95_RAT;A0A0G2K6P4_RAT;A0A8I5Y7D7_RAT;A0A8I5ZLC6_RAT;A0A8I6GBU6_RAT;A0A8I6GKR4_RAT;HMGB1_RAT	FALSE	100	0.283119	12.4347	12.8115	12.8975	12.3514	11.9343	12.1788
A0A0G2JZA2;A0A8I6AMG9;A6IJY3;P97576	A0A0G2JZA2;A0A8I6AMG9;A6IJY3;P97576	Grpel1	GrpE protein homolog;GrpE protein homolog;GrpE protein homolog;GrpE protein homolog 1, mitochondrial	A0A0G2JZA2_RAT;A0A8I6AMG9_RAT;A6IJY3_RAT;GRPE1_RAT	FALSE	100	0.439526	7.60477	8.13792	8.30032	6.89604	7.89756	6.792
A0A0G2JZA7	A0A0G2JZA7	Cemip2	Cell migration inducing hyaluronidase 2	A0A0G2JZA7_RAT	FALSE	100	0.184718	8.03086	8.4214	7.87195	7.95279	8.12883	7.77935
A0A0G2JZB7;A0A8I5ZLL1;A0A8I5ZNK3;A0A8I6A0K3;A0A8I6AFJ1;A0A8I6ANV3;A0A8I6AR69	A0A0G2JZB7;A0A8I5ZLL1;A0A8I5ZNK3;A0A8I6A0K3;A0A8I6AFJ1;A0A8I6ANV3;A0A8I6AR69	Nav3	Neuron navigator 3	A0A0G2JZB7_RAT;A0A8I5ZLL1_RAT;A0A8I5ZNK3_RAT;A0A8I6A0K3_RAT;A0A8I6AFJ1_RAT;A0A8I6ANV3_RAT;A0A8I6AR69_RAT	FALSE	100	0.216875	6.67986	6.85657	6.88118	6.94585	6.6444	6.07129
A0A0G2JZC6;A0A8I6A8L7;Q9ES67	A0A0G2JZC6;A0A8I6A8L7;Q9ES67	Arhgef11	Rho guanine nucleotide exchange factor 11	A0A0G2JZC6_RAT;A0A8I6A8L7_RAT;ARHGB_RAT	FALSE	100	0.0870817	8.4154	8.4751	8.44824	8.53874	8.4212	8.19374
A0A0G2JZE6;P63245	A0A0G2JZE6;P63245	Rack1	Small ribosomal subunit protein RACK1	A0A0G2JZE6_RAT;RACK1_RAT	FALSE	100	0.103702	9.63382	9.49737	9.45211	9.67662	9.78892	9.75405
A0A0G2JZF0	A0A0G2JZF0	Sec24c	SEC24 homolog C, COPII coat complex component	A0A0G2JZF0_RAT	FALSE	100	0.318523	8.48983	8.81825	9.08431	8.02949	8.32501	8.19208
A0A0G2JZF5;A0A8I5Y9E2;A0A8I5ZT10;A0A8I6B6E1;B1H273	A0A0G2JZF5;A0A8I5Y9E2;A0A8I5ZT10;A0A8I6B6E1;B1H273	Ccm2	CCM2 scaffold protein	A0A0G2JZF5_RAT;A0A8I5Y9E2_RAT;A0A8I5ZT10_RAT;A0A8I6B6E1_RAT;B1H273_RAT	FALSE	80	0.632559	5.90072	6.99559	5.49273	6.37311		4.74143
A0A0G2JZG6;A0A0G2K8E8;F1LRR4;F1M5K2	A0A0G2JZG6;A0A0G2K8E8;F1LRR4;F1M5K2	Wdr62	WD repeat domain 62	A0A0G2JZG6_RAT;A0A0G2K8E8_RAT;F1LRR4_RAT;F1M5K2_RAT	FALSE	100	0.455552	5.52108	6.29118	5.58476	6.09615	4.22411	5.40918
A0A0G2JZG7;Q6P799	A0A0G2JZG7;Q6P799	Sars1	serine--tRNA ligase;Serine--tRNA ligase, cytoplasmic	A0A0G2JZG7_RAT;SYSC_RAT	FALSE	100	0.17072	12.9786	12.9851	12.9863	13.256	12.5513	13.1141
A0A0G2JZH0	A0A0G2JZH0	Cab39	Calcium binding protein 39	A0A0G2JZH0_RAT	FALSE	100	0.541981	8.02513	8.22824	8.07771	7.2575	9.09702	7.46518
A0A0G2JZH2	A0A0G2JZH2	Iars1	isoleucine--tRNA ligase	A0A0G2JZH2_RAT	FALSE	100	0.20078	5.96742	5.62657	6.19612	5.64418	6.15571	6.2145
A0A0G2JZH3;A0A8I5ZSK2;A0A8I6G4F0	A0A0G2JZH3;A0A8I5ZSK2;A0A8I6G4F0	Thbs3	Thrombospondin 3	A0A0G2JZH3_RAT;A0A8I5ZSK2_RAT;A0A8I6G4F0_RAT	FALSE	100	0.351714	11.4548	12.07	11.4763	11.8302	10.6855	11.212
A0A0G2JZH4	A0A0G2JZH4	Slc35a1	Solute carrier family 35 member A1	A0A0G2JZH4_RAT	FALSE	100	0.526625	6.98639	7.20437	8.03535	6.12503	6.74727	6.81994
A0A0G2JZH9	A0A0G2JZH9	Dhx57	DExH-box helicase 57	A0A0G2JZH9_RAT	FALSE	80	0.481915	6.01735	6.6298	4.68254	6.67146		6.08562
A0A0G2JZI2;A0A8I6G8C4;A0A8I6GJ92	A0A0G2JZI2;A0A8I6G8C4;A0A8I6GJ92	Eprs1	Glutamyl-prolyl-tRNA synthetase	A0A0G2JZI2_RAT;A0A8I6G8C4_RAT;A0A8I6GJ92_RAT	FALSE	100	0.166636	13.6024	13.724	13.5584	13.9399	13.3944	13.3953
A0A0G2JZJ1	A0A0G2JZJ1	Psmd14	Proteasome 26S subunit, non-ATPase 14	A0A0G2JZJ1_RAT	FALSE	100	0.157863	8.96421	8.67363	8.94199	8.82483	9.23226	9.14835
A0A0G2JZM2;B5DFC3	A0A0G2JZM2;B5DFC3	Sec23a	Protein transport protein SEC23	A0A0G2JZM2_RAT;B5DFC3_RAT	FALSE	100	0.408564	12.2287	12.2078	12.0623	12.4318	13.0358	11.4058
A0A0G2JZR6;A0A8I6AFB3	A0A0G2JZR6;A0A8I6AFB3	Gatad2b	GATA zinc finger domain containing 2B	A0A0G2JZR6_RAT;A0A8I6AFB3_RAT	FALSE	100	0.663966	6.35813	5.35012	6.2217	7.65897	6.67845	5.8814
A0A0G2JZR8;A6K2T3;F1LRJ9;Q8VIF7	A0A0G2JZR8;A6K2T3;F1LRJ9;Q8VIF7	Selenbp1	Methanethiol oxidase	A0A0G2JZR8_RAT;A6K2T3_RAT;F1LRJ9_RAT;SBP1_RAT	FALSE	100	0.433028	8.8656	8.63823	8.42824	8.80586	9.76936	8.68631
A0A0G2JZS1;A0A8I5ZNJ2;F1LT58;Q3KR98;Q56R15	A0A0G2JZS1;A0A8I5ZNJ2;F1LT58;Q3KR98;Q56R15	Kpna6	Importin subunit alpha	A0A0G2JZS1_RAT;A0A8I5ZNJ2_RAT;F1LT58_RAT;Q3KR98_RAT;Q56R15_RAT	FALSE	100	0.112674	8.7923	8.91172	8.58698	8.87002	8.64176	8.95103
A0A0G2JZT5;A2VCW8;A6JYB7;F1LMC7;Q9WVC0	A0A0G2JZT5;A2VCW8;A6JYB7;F1LMC7;Q9WVC0	Septin7;Septin7;Sept7;Septin7;Septin7	Septin;Septin;Septin;Septin;Septin-7	A0A0G2JZT5_RAT;A2VCW8_RAT;A6JYB7_RAT;F1LMC7_RAT;SEPT7_RAT	FALSE	100	0.16684	11.624	11.731	11.5158	11.3848	11.9724	11.5162
A0A0G2JZW3;A0A8I5ZNV3;A0A8I6A0S3;A0A8I6AG87;A0A8I6AHW3;A0A8I6B624	A0A0G2JZW3;A0A8I5ZNV3;A0A8I6A0S3;A0A8I6AG87;A0A8I6AHW3;A0A8I6B624	Itfg2	Integrin alpha FG-GAP repeat containing 2	A0A0G2JZW3_RAT;A0A8I5ZNV3_RAT;A0A8I6A0S3_RAT;A0A8I6AG87_RAT;A0A8I6AHW3_RAT;A0A8I6B624_RAT	FALSE	100	0.594104	4.53353	4.73326	5.03556	5.67442	4.04379	3.18062
A0A0G2JZW4	A0A0G2JZW4	Apc2	APC regulator of WNT signaling pathway 2	A0A0G2JZW4_RAT	FALSE	100	0.967173	5.72378	6.11349	4.93392	7.56526	5.01308	4.99318
A0A0G2JZY3;A0A8I6GJC5	A0A0G2JZY3;A0A8I6GJC5	Reps1	RALBP1 associated Eps domain containing 1	A0A0G2JZY3_RAT;A0A8I6GJC5_RAT	FALSE	100	0.900218	6.35095	6.00747	6.7331	5.6598	8.0816	5.27276
A0A0G2K012	A0A0G2K012	Ubxn6	UBX domain protein 6	A0A0G2K012_RAT	FALSE	100	0.209855	7.76239	7.52983	7.71705	7.42159	8.0357	8.10776
A0A0G2K022;I6L9G5	A0A0G2K022;I6L9G5	Rcn3	Reticulocalbin 3;Reticulocalbin-3	A0A0G2K022_RAT;RCN3_RAT	FALSE	60	1.36366	5.98963	5.02851	4.54013		8.40027
A0A0G2K038	A0A0G2K038	Rexo2	RNA exonuclease 2	A0A0G2K038_RAT	FALSE	100	0.388005	7.39112	7.25638	6.78552	7.52225	8.18424	7.20722
A0A0G2K039	A0A0G2K039	Dtx2	E3 ubiquitin-protein ligase	A0A0G2K039_RAT	FALSE	100	0.489589	8.02532	8.63267	8.86899	8.1312	6.88766	7.60607
A0A0G2K048	A0A0G2K048	Dtx4	E3 ubiquitin-protein ligase	A0A0G2K048_RAT	FALSE	60	0.384373	5.51423	4.96883	5.48965	6.08422
A0A0G2K051;A0A8I5ZV67;A0A8I6A8E0;A0A8I6AIN6;F1LUA1	A0A0G2K051;A0A8I5ZV67;A0A8I6A8E0;A0A8I6AIN6;F1LUA1	Eea1	Early endosome antigen 1	A0A0G2K051_RAT;A0A8I5ZV67_RAT;A0A8I6A8E0_RAT;A0A8I6AIN6_RAT;F1LUA1_RAT	FALSE	100	0.280964	8.22463	8.21271	8.06341	8.05332	8.84048	7.95323
A0A0G2K071	A0A0G2K071	Tsen34	tRNA-splicing endonuclease subunit Sen34	A0A0G2K071_RAT	FALSE	60	0.321541	4.17203	3.89626		4.6729		3.94694
A0A0G2K089	A0A0G2K089	Dennd4c	DENN domain containing 4C	A0A0G2K089_RAT	FALSE	100	0.284835	7.64696	7.6174	7.7602	8.08463	6.84624	7.92634
A0A0G2K095	A0A0G2K095	Rdx	Radixin	A0A0G2K095_RAT	FALSE	100	0.336345	10.4645	10.3519	9.94172	10.4303	11.1711	10.4275
A0A0G2K097;A0A8I6AHB0;A6K122	A0A0G2K097;A0A8I6AHB0;A6K122	Nt5c3a	5'-nucleotidase	A0A0G2K097_RAT;A0A8I6AHB0_RAT;A6K122_RAT	FALSE	100	0.938351	5.96771	5.41562	6.33683	3.9609	7.8608	6.2644
A0A0G2K0C9;A0A8I6A5A1;A0A8I6G740;A0A8I6G751;A6KBD5	A0A0G2K0C9;A0A8I6A5A1;A0A8I6G740;A0A8I6G751;A6KBD5	Papola;Papola;Papola;Papola;Papola_predicted	Poly(A) polymerase	A0A0G2K0C9_RAT;A0A8I6A5A1_RAT;A0A8I6G740_RAT;A0A8I6G751_RAT;A6KBD5_RAT	FALSE	100	0.219933	9.26352	9.53121	9.3675	9.54349	8.68367	9.19173
A0A0G2K0G3;A0A0G2K764	A0A0G2K0G3;A0A0G2K764	Txnrd3	thioredoxin-disulfide reductase	A0A0G2K0G3_RAT;A0A0G2K764_RAT	FALSE	100	1.00215	3.94905	3.82177	3.76047	3.79866	5.87127	2.49305
A0A0G2K0H3	A0A0G2K0H3	Lrp6	Low-density lipoprotein receptor-related protein	A0A0G2K0H3_RAT	FALSE	80	1.04205	5.55516		2.72551	7.79892	7.70756	3.98864
A0A0G2K0I3;A0A8I6ARB9;A0A8I6GMC5;A6HB68;Q80Z29	A0A0G2K0I3;A0A8I6ARB9;A0A8I6GMC5;A6HB68;Q80Z29	Nampt;Nampt;Nampt;Pbef1;Nampt	Nicotinamide phosphoribosyltransferase	A0A0G2K0I3_RAT;A0A8I6ARB9_RAT;A0A8I6GMC5_RAT;A6HB68_RAT;NAMPT_RAT	FALSE	100	0.125419	9.70256	9.65907	9.65005	9.92681	9.82562	9.45123
A0A0G2K0J0	A0A0G2K0J0	Supt6h	Transcription elongation factor spt6	A0A0G2K0J0_RAT	FALSE	100	0.20219	8.74374	8.5009	8.60038	8.80254	9.1864	8.62847
A0A0G2K0J4;A0A8I5ZLR4;A0A8I6AXR8	A0A0G2K0J4;A0A8I5ZLR4;A0A8I6AXR8	Nipbl	Nipped-B protein	A0A0G2K0J4_RAT;A0A8I5ZLR4_RAT;A0A8I6AXR8_RAT	FALSE	60	0.79266	5.88073			5.16637	7.09524	5.38059
A0A0G2K0J7;A0A8I6G995	A0A0G2K0J7;A0A8I6G995	Ctdp1	protein-serine/threonine phosphatase;RNA polymerase II subunit A C-terminal domain phosphatase	A0A0G2K0J7_RAT;A0A8I6G995_RAT	FALSE	100	0.259458	6.23431	6.29844	6.45258	6.69848	5.68704	6.03503
A0A0G2K0L0	A0A0G2K0L0	Papss1	3'-phosphoadenosine 5'-phosphosulfate synthase 1	A0A0G2K0L0_RAT	FALSE	100	0.0937981	11.0951	11.2766	11.1971	11.0103	11.0038	10.9879
A0A0G2K0P8;A0A0G2K7R8;A0A8I6A7E1;A0A8I6A810;Q8VII6	A0A0G2K0P8;A0A0G2K7R8;A0A8I6A7E1;A0A8I6A810;Q8VII6	Slc44a1	Choline transporter-like protein;Choline transporter-like protein;Choline transporter-like protein;Choline transporter-like protein;Choline transporter-like protein 1	A0A0G2K0P8_RAT;A0A0G2K7R8_RAT;A0A8I6A7E1_RAT;A0A8I6A810_RAT;CTL1_RAT	FALSE	100	0.389004	8.72126	9.41121	9.18439	8.55379	8.16564	8.2913
A0A0G2K0S1;Q66HR5	A0A0G2K0S1;Q66HR5	Calcoco1	Calcium binding and coiled coil domain 1;Calcium-binding and coiled-coil domain-containing protein 1	A0A0G2K0S1_RAT;CACO1_RAT	FALSE	100	0.227755	5.60943	5.51553	5.55163	5.63753	6.09715	5.24529
A0A0G2K0S6;A6I308;D3ZGX9	A0A0G2K0S6;A6I308;D3ZGX9	Sema3f;Sema3f_predicted;Sema3f	Semaphorin 3F;Sema domain, immunoglobulin domain (Ig), short basic domain, secreted, (Semaphorin) 3 F (Predicted), isoform CRA_b;Semaphorin 3F	A0A0G2K0S6_RAT;A6I308_RAT;D3ZGX9_RAT	FALSE	100	0.212439	6.77993	6.7607	6.54329	7.03989	7.13557	6.42021
A0A0G2K0U8	A0A0G2K0U8	Pus10	tRNA pseudouridine(55) synthase	A0A0G2K0U8_RAT	FALSE	100	0.155004	6.24687	6.40859	6.10149	6.50945	6.26762	5.94721
A0A0G2K0V4;A0A1B0GWY5;A0A8I6AFM5;A0A8I6AK99;A6J694;Q5FVC2	A0A0G2K0V4;A0A1B0GWY5;A0A8I6AFM5;A0A8I6AK99;A6J694;Q5FVC2	Arhgef2;Arhgef2;Arhgef2;Arhgef2;rCG_62592;Arhgef2	Rho guanine nucleotide exchange factor 2	A0A0G2K0V4_RAT;A0A1B0GWY5_RAT;A0A8I6AFM5_RAT;A0A8I6AK99_RAT;A6J694_RAT;ARHG2_RAT	FALSE	100	0.254273	7.03893	6.86662	7.26031	7.48099	6.47165	7.11505
A0A0G2K0V8;Q63525	A0A0G2K0V8;Q63525	Nudc	Nuclear migration protein nudC	A0A0G2K0V8_RAT;NUDC_RAT	FALSE	100	0.449031	9.48405	9.17664	8.93274	9.17013	10.3767	9.76405
A0A0G2K0W3	A0A0G2K0W3	Ttyh3	Protein tweety homolog	A0A0G2K0W3_RAT	FALSE	100	0.504611	10.1047	10.8127	10.888	10.5027	8.56744	9.75262
A0A0G2K0X1;A0A8I5Y9X1;A0A8I5ZUW5;A0A8I6A6S1;G3V7E6	A0A0G2K0X1;A0A8I5Y9X1;A0A8I5ZUW5;A0A8I6A6S1;G3V7E6	Pcm1	Pericentriolar material 1	A0A0G2K0X1_RAT;A0A8I5Y9X1_RAT;A0A8I5ZUW5_RAT;A0A8I6A6S1_RAT;G3V7E6_RAT	FALSE	100	0.459423	5.93607	6.24972	5.83982	4.99974	6.83005	5.76104
A0A0G2K0Y9	A0A0G2K0Y9	Dlg3	Discs large MAGUK scaffold protein 3	A0A0G2K0Y9_RAT	FALSE	100	0.256764	6.96267	6.94954	6.92373	7.3651	7.25577	6.31921
A0A0G2K0Z9	A0A0G2K0Z9	Nop14	NOP14 nucleolar protein	A0A0G2K0Z9_RAT	FALSE	100	0.318393	7.21656	7.29642	7.66622	7.64052	6.35153	7.12811
A0A0G2K132	A0A0G2K132	Fmnl2	Formin-like 2	A0A0G2K132_RAT	FALSE	100	0.246272	7.30995	7.74282	7.37007	7.54663	7.01894	6.8713
A0A0G2K160	A0A0G2K160	Ahctf1	AT hook containing transcription factor 1	A0A0G2K160_RAT	FALSE	100	0.484406	8.49796	8.07149	9.24471	7.86541	9.24342	8.0648
A0A0G2K162	A0A0G2K162	Epb41l2	Erythrocyte membrane protein band 4.1-like 2	A0A0G2K162_RAT	FALSE	100	0.220286	8.99186	9.11665	8.97257	8.7226	9.44117	8.70631
A0A0G2K166;A0A0G2K1K8;A0A0G2K416;A0A0G2K888;O54921	A0A0G2K166;A0A0G2K1K8;A0A0G2K416;A0A0G2K888;O54921	Exoc2	Exocyst complex component 2	A0A0G2K166_RAT;A0A0G2K1K8_RAT;A0A0G2K416_RAT;A0A0G2K888_RAT;EXOC2_RAT	FALSE	100	1.21052	4.72937	3.90122	4.139	4.62649	6.97475	4.00539
A0A0G2K174;A0A0G2K8R3;A0A8I5ZR48;A0A8I5ZWT3;A0A8I6AAI2;A0A8I6AMI4	A0A0G2K174;A0A0G2K8R3;A0A8I5ZR48;A0A8I5ZWT3;A0A8I6AAI2;A0A8I6AMI4	Lmo7	LIM domain 7	A0A0G2K174_RAT;A0A0G2K8R3_RAT;A0A8I5ZR48_RAT;A0A8I5ZWT3_RAT;A0A8I6AAI2_RAT;A0A8I6AMI4_RAT	FALSE	100	0.576125	7.53815	7.13888	7.21897	6.9773	8.68819	7.66741
A0A0G2K199;A0A8I5ZYN5;Q9R1J8	A0A0G2K199;A0A8I5ZYN5;Q9R1J8	P3h1	procollagen-proline 3-dioxygenase;procollagen-proline 3-dioxygenase;Prolyl 3-hydroxylase 1	A0A0G2K199_RAT;A0A8I5ZYN5_RAT;P3H1_RAT	FALSE	100	0.24791	6.01893	5.86694	5.77135	6.28081	5.69147	6.48409
A0A0G2K1B6;A0A8I6G7L6;A6IY75	A0A0G2K1B6;A0A8I6G7L6;A6IY75	Nfix	Nuclear factor 1	A0A0G2K1B6_RAT;A0A8I6G7L6_RAT;A6IY75_RAT	FALSE	100	0.494994	7.44139	7.81435	7.11478	8.2638	5.96387	8.05016
A0A0G2K1D2;F1M7Y3	A0A0G2K1D2;F1M7Y3	Rap1gds1	Rap1 GTPase-GDP dissociation stimulator 1	A0A0G2K1D2_RAT;F1M7Y3_RAT	FALSE	100	0.331498	9.54445	8.91873	9.58652	9.16486	10.0533	9.99887
A0A0G2K1G0;A0A0G2K2S3;A0A8I5Y6Z0;A0A8I6AX06	A0A0G2K1G0;A0A0G2K2S3;A0A8I5Y6Z0;A0A8I6AX06	Bclaf1;Bclaf1;Mtfr2;Mtfr2	Mitochondrial fission regulator;Mitochondrial fission regulator;BCL2-associated transcription factor 1;BCL2-associated transcription factor 1	A0A0G2K1G0_RAT;A0A0G2K2S3_RAT;A0A8I5Y6Z0_RAT;A0A8I6AX06_RAT	FALSE	100	0.327348	5.6085	5.39919	5.09984	5.63064	6.28951	5.6233
A0A0G2K1G1;A0A8I6A7H0	A0A0G2K1G1;A0A8I6A7H0	Slc41a3	Solute carrier family 41 member	A0A0G2K1G1_RAT;A0A8I6A7H0_RAT	FALSE	20		3.90646				3.90646
A0A0G2K1I8;A0A8I6AKZ8	A0A0G2K1I8;A0A8I6AKZ8	Tia1	TIA1 cytotoxic granule-associated RNA binding protein	A0A0G2K1I8_RAT;A0A8I6AKZ8_RAT	FALSE	100	0.229762	6.34843	6.15539	6.13282	6.14401	6.8343	6.47561
A0A0G2K1K3;A0A8I6A5G9;Q6IN37	A0A0G2K1K3;A0A8I6A5G9;Q6IN37	Gm2a	GM2 ganglioside activator	A0A0G2K1K3_RAT;A0A8I6A5G9_RAT;Q6IN37_RAT	FALSE	100	0.739153	6.1332	6.91263	5.01389	5.64572	7.52596	5.56781
A0A0G2K1K5	A0A0G2K1K5	Trappc11	Trafficking protein particle complex subunit 11	A0A0G2K1K5_RAT	FALSE	100	0.194474	7.00489	7.31368	6.93217	7.27764	6.81244	6.68854
A0A0G2K1L0;A0A8I6ARC1	A0A0G2K1L0;A0A8I6ARC1	Tnc	Tenascin C	A0A0G2K1L0_RAT;A0A8I6ARC1_RAT	FALSE	100	0.236169	9.22762	9.49272	9.56531	9.27834	9.20957	8.59217
A0A0G2K1M0;Q9JLS3	A0A0G2K1M0;Q9JLS3	Taok2	TAO kinase 2;Serine/threonine-protein kinase TAO2	A0A0G2K1M0_RAT;TAOK2_RAT	FALSE	60	0.193719	5.71472	5.40179	5.7708		5.97156
A0A0G2K1M2;A0A8I6A5M7	A0A0G2K1M2;A0A8I6A5M7	Dlg1	Discs large MAGUK scaffold protein 1	A0A0G2K1M2_RAT;A0A8I6A5M7_RAT	FALSE	100	0.251017	8.86667	8.94624	8.77403	8.72917	9.39733	8.48658
A0A0G2K1M7;A0A8I5Y1S2;A0A8I5ZRU7;A0A8I6AA94;A0A8I6ASC3;A0A8I6G530	A0A0G2K1M7;A0A8I5Y1S2;A0A8I5ZRU7;A0A8I6AA94;A0A8I6ASC3;A0A8I6G530	Ano6	Anoctamin	A0A0G2K1M7_RAT;A0A8I5Y1S2_RAT;A0A8I5ZRU7_RAT;A0A8I6AA94_RAT;A0A8I6ASC3_RAT;A0A8I6G530_RAT	FALSE	100	0.471723	9.33528	10.1485	9.94408	9.12445	8.4585	9.00089
A0A0G2K1M8;O70196	A0A0G2K1M8;O70196	Prep	Prolyl endopeptidase	A0A0G2K1M8_RAT;PPCE_RAT	FALSE	100	0.223907	10.778	10.5969	10.6621	10.555	11.2744	10.8018
A0A0G2K1N0;A0A8L2Q6X6;A6HW20;A6HW21;Q4KLI2	A0A0G2K1N0;A0A8L2Q6X6;A6HW20;A6HW21;Q4KLI2	Trmt10a;Trmt10a;LOC295496;LOC295496;Trmt10a	tRNA methyltransferase 10 homolog A	A0A0G2K1N0_RAT;A0A8L2Q6X6_RAT;A6HW20_RAT;A6HW21_RAT;TM10A_RAT	FALSE	100	0.255739	8.12484	8.47325	8.01391	7.53857	8.50175	8.09671
A0A0G2K1N4;A0A8I5ZQD2;A0A8I6AB43;A0A8I6AR45;A0A8I6GEZ8	A0A0G2K1N4;A0A8I5ZQD2;A0A8I6AB43;A0A8I6AR45;A0A8I6GEZ8	Btaf1	B-TFIID TATA-box binding protein associated factor 1	A0A0G2K1N4_RAT;A0A8I5ZQD2_RAT;A0A8I6AB43_RAT;A0A8I6AR45_RAT;A0A8I6GEZ8_RAT	FALSE	100	0.163753	6.54055	6.86601	6.26617	6.39471	6.6536	6.52225
A0A0G2K1N9	A0A0G2K1N9	Selenoo	Selenoprotein O	A0A0G2K1N9_RAT	FALSE	100	0.512333	6.60112	7.07013	6.85222	7.57557	4.56639	6.94127
A0A0G2K1P3;A0A8I6AVU1	A0A0G2K1P3;A0A8I6AVU1	Bnip2	BCL2 interacting protein 2	A0A0G2K1P3_RAT;A0A8I6AVU1_RAT	FALSE	100	0.398118	4.77358	4.71011	5.47572	3.65922	5.14924	4.87362
A0A0G2K1P8;A0A8I6AHC8;A0A8I6G2J5;A2TIS7	A0A0G2K1P8;A0A8I6AHC8;A0A8I6G2J5;A2TIS7	Triobp	TRIO and F-actin binding protein;TRIO and F-actin binding protein;TRIO and F-actin binding protein;Trio and actin binding protein isoform 1a (Fragment)	A0A0G2K1P8_RAT;A0A8I6AHC8_RAT;A0A8I6G2J5_RAT;A2TIS7_RAT	FALSE	100	0.139462	9.40691	9.27273	9.30952	9.42891	9.72632	9.29706
A0A0G2K1Q3	A0A0G2K1Q3	B3gnt9	Hexosyltransferase	A0A0G2K1Q3_RAT	FALSE	100	0.270582	6.6981	6.32135	6.2463	6.91935	6.82707	7.1764
A0A0G2K1Q8	A0A0G2K1Q8	Abca3	Phospholipid-transporting ATPase ABCA3	ABCA3_RAT	FALSE	100	0.454913	8.26633	8.77206	8.97059	8.71156	7.07226	7.80518
A0A0G2K1S6	A0A0G2K1S6	Me1	Malic enzyme	A0A0G2K1S6_RAT	FALSE	100	0.120735	11.458	11.4581	11.6149	11.5743	11.4986	11.1443
A0A0G2K1V0;A0A8L2QF83;P19637	A0A0G2K1V0;A0A8L2QF83;P19637	Plat	Plasminogen activator;t-plasminogen activator;Tissue-type plasminogen activator	A0A0G2K1V0_RAT;A0A8L2QF83_RAT;TPA_RAT	FALSE	100	0.304719	7.63898	7.15733	7.68486	7.47379	8.27684	7.60207
A0A0G2K1Y0	A0A0G2K1Y0	Cacul1	CDK2-associated, cullin domain 1	A0A0G2K1Y0_RAT	FALSE	100	0.197132	6.68916	6.34872	6.98609	6.50399	6.97774	6.62923
A0A0G2K1Z2;A0A8I6AN18;A0A8I6AW83	A0A0G2K1Z2;A0A8I6AN18;A0A8I6AW83	Arhgap12	Rho GTPase activating protein 12	A0A0G2K1Z2_RAT;A0A8I6AN18_RAT;A0A8I6AW83_RAT	FALSE	100	0.350369	4.962	5.23771	5.05754	5.5907	4.05847	4.86556
A0A0G2K214	A0A0G2K214	Zc3h7b	Zinc finger CCCH-type containing 7B	A0A0G2K214_RAT	FALSE	100	0.350719	5.6913	5.606	6.13396	6.28955	5.24311	5.18388
A0A0G2K220;D3ZLJ9;Q63679	A0A0G2K220;D3ZLJ9;Q63679	Kdm3a	Lysine-specific demethylase;Lysine-specific demethylase;Lysine-specific demethylase 3A	A0A0G2K220_RAT;D3ZLJ9_RAT;KDM3A_RAT	FALSE	100	0.294263	6.93623	6.9557	7.38263	7.31623	6.2218	6.80479
A0A0G2K227;A0A8I6AL67;P31643	A0A0G2K227;A0A8I6AL67;P31643	Slc6a6	Transporter;Transporter;Sodium- and chloride-dependent taurine transporter	A0A0G2K227_RAT;A0A8I6AL67_RAT;SC6A6_RAT	FALSE	100	0.565996	9.67085	10.0919	10.7659	10.0637	7.99006	9.44255
A0A0G2K249;A0A8I6AEI6;A0A8L2QC63;Q5RKH1	A0A0G2K249;A0A8I6AEI6;A0A8L2QC63;Q5RKH1	Prpf4b	Serine/threonine-protein kinase PRP4 homolog	A0A0G2K249_RAT;A0A8I6AEI6_RAT;A0A8L2QC63_RAT;PRP4B_RAT	FALSE	100	0.160242	7.76176	7.69118	7.88704	7.88559	7.35984	7.98514
A0A0G2K255;D3ZKQ3	A0A0G2K255;D3ZKQ3	Glmn	Glomulin, FKBP associated protein;Glomulin, FKBP associated protein	A0A0G2K255_RAT;D3ZKQ3_RAT	FALSE	100	0.513356	6.71914	7.27725	6.75688	7.65664	5.55642	6.34849
A0A0G2K259;A0A0G2KB42;A6K6L1;G3V836;Q6P7S6	A0A0G2K259;A0A0G2KB42;A6K6L1;G3V836;Q6P7S6	Clu	Clusterin	A0A0G2K259_RAT;A0A0G2KB42_RAT;A6K6L1_RAT;G3V836_RAT;Q6P7S6_RAT	FALSE	100	0.481494	12.3252	11.9481	11.9049	12.0788	13.3106	12.3834
A0A0G2K261	A0A0G2K261	Iars2	isoleucine--tRNA ligase	A0A0G2K261_RAT	FALSE	100	0.843177	5.40957	5.20643	5.65255	4.92366	7.04303	4.22217
A0A0G2K269;A0A8J8XLI9;B2RYK2	A0A0G2K269;A0A8J8XLI9;B2RYK2	Dph1	2-(3-amino-3-carboxypropyl)histidine synthase subunit 1	A0A0G2K269_RAT;A0A8J8XLI9_RAT;B2RYK2_RAT	FALSE	80	0.811318	6.42584	5.42178	5.80995		7.86716	6.60448
A0A0G2K2A5;A0A8I6GL10;Q5HZY3	A0A0G2K2A5;A0A8I6GL10;Q5HZY3	Uchl5	Ubiquitin carboxyl-terminal hydrolase	A0A0G2K2A5_RAT;A0A8I6GL10_RAT;Q5HZY3_RAT	FALSE	100	0.547614	9.56199	9.19502	9.32961	8.92424	10.6593	9.70177
A0A0G2K2A7;A6HG49;A6HG50;D4ADJ7	A0A0G2K2A7;A6HG49;A6HG50;D4ADJ7	Med11;RGD1563202_predicted;RGD1563202_predicted;Med11	Mediator of RNA polymerase II transcription subunit 11	A0A0G2K2A7_RAT;A6HG49_RAT;A6HG50_RAT;D4ADJ7_RAT	FALSE	100	0.581895	5.41283	6.19777	4.36902	4.27207	6.37616	5.84911
A0A0G2K2B3;Q99PF5	A0A0G2K2B3;Q99PF5	Khsrp	KH-type splicing regulatory protein;Far upstream element-binding protein 2	A0A0G2K2B3_RAT;FUBP2_RAT	FALSE	100	0.87125	6.67433	5.80854	6.33272	6.05864	8.34186	6.82989
A0A0G2K2B6;A0A8I5ZSG8;Q9Z0T0	A0A0G2K2B6;A0A8I5ZSG8;Q9Z0T0	Tpmt	Thiopurine S-methyltransferase	A0A0G2K2B6_RAT;A0A8I5ZSG8_RAT;TPMT_RAT	FALSE	100	0.216334	8.38543	8.31374	7.96502	8.36838	8.82536	8.45465
A0A0G2K2C7;D3ZC84	A0A0G2K2C7;D3ZC84	Usp9x	ubiquitinyl hydrolase 1	A0A0G2K2C7_RAT;D3ZC84_RAT	FALSE	100	0.181019	11.1466	11.3197	11.0959	11.398	10.6756	11.2439
A0A0G2K2D2;A0A8I5ZUT7	A0A0G2K2D2;A0A8I5ZUT7	Rin2	Ras and Rab interactor 2	A0A0G2K2D2_RAT;A0A8I5ZUT7_RAT	FALSE	100	0.694524	6.18271	5.76478	6.40731	7.54081	4.14343	7.05723
A0A0G2K2H0;E9PSX9;E9PSY0;Q8VI99;Q8VIA0	A0A0G2K2H0;E9PSX9;E9PSY0;Q8VI99;Q8VIA0	Axl	receptor protein-tyrosine kinase	A0A0G2K2H0_RAT;E9PSX9_RAT;E9PSY0_RAT;Q8VI99_RAT;Q8VIA0_RAT	FALSE	100	0.123775	9.49414	9.70649	9.6036	9.23798	9.523	9.39963
A0A0G2K2H4;A0A8I6AJE4;F1LSY7	A0A0G2K2H4;A0A8I6AJE4;F1LSY7	Ern1	non-specific serine/threonine protein kinase	A0A0G2K2H4_RAT;A0A8I6AJE4_RAT;F1LSY7_RAT	FALSE	100	0.221844	6.74677	7.11353	6.37825	7.0454	6.59271	6.60395
A0A0G2K2M3;Q1KQ07	A0A0G2K2M3;Q1KQ07	Stat6	Signal transducer and activator of transcription	A0A0G2K2M3_RAT;Q1KQ07_RAT	FALSE	100	0.144786	9.97972	9.91117	9.94452	10.3038	9.97539	9.76378
A0A0G2K2M9;A0A8I6A0A2	A0A0G2K2M9;A0A8I6A0A2	Srrm2	Serine/arginine repetitive matrix 2	A0A0G2K2M9_RAT;A0A8I6A0A2_RAT	FALSE	100	0.34128	9.16209	8.76667	9.02812	9.0377	9.89364	9.08431
A0A0G2K2N3;A0A8I5Y7H2;A0A8I5Y8C5;A0A8I5ZKU4;A0A8I5ZM31;A0A8I5ZMT2;A0A8I5ZVQ4;A0A8I6A176;A0A8I6A1B4;A0A8I6GMF8;F1M7P3;F7EPU7;Q6QQT9;Q6QQU0;Q6QQU1;Q6QQU3	A0A0G2K2N3;A0A8I5Y7H2;A0A8I5Y8C5;A0A8I5ZKU4;A0A8I5ZM31;A0A8I5ZMT2;A0A8I5ZVQ4;A0A8I6A176;A0A8I6A1B4;A0A8I6GMF8;F1M7P3;F7EPU7;Q6QQT9;Q6QQU0;Q6QQU1;Q6QQU3	Tead1;Tead1;Tead1;Tead1;Tead1;Tead1;Tead1;Tead3;Tead1;Tead3;Tead1;Tead3;Tead1;Tead1;Tead1;Tead1	TEA domain transcription factor 1;TEA domain transcription factor 1;TEA domain transcription factor 1;TEA domain transcription factor 1;TEA domain transcription factor 1;TEA domain transcription factor 1;TEA domain transcription factor 1;Transcriptional enhancer factor TEF-5;TEA domain transcription factor 1;Transcriptional enhancer factor TEF-5;TEA domain transcription factor 1;Transcriptional e…	A0A0G2K2N3_RAT;A0A8I5Y7H2_RAT;A0A8I5Y8C5_RAT;A0A8I5ZKU4_RAT;A0A8I5ZM31_RAT;A0A8I5ZMT2_RAT;A0A8I5ZVQ4_RAT;A0A8I6A176_RAT;A0A8I6A1B4_RAT;A0A8I6GMF8_RAT;F1M7P3_RAT;F7EPU7_RAT;Q6QQT9_RAT;Q6QQU0_RAT;Q6QQU1_RAT;Q6QQU3_RAT	FALSE	100	0.853359	3.90282	3.73072	4.46819	1.03325	5.77314	4.50881
A0A0G2K2P5	A0A0G2K2P5	Tjp1	Tight junction protein ZO-1	ZO1_RAT	FALSE	100	0.211251	8.60472	8.62803	8.52573	8.38277	9.0727	8.41435
A0A0G2K2P6	A0A0G2K2P6	Hbs1l	HBS1-like protein	A0A0G2K2P6_RAT	FALSE	100	0.209501	7.75445	7.49236	7.80839	7.49249	8.19225	7.78675
A0A0G2K2P7;A0A8L2Q2G6;B3DM96;P80201	A0A0G2K2P7;A0A8L2Q2G6;B3DM96;P80201	Acvr1	Serine/threonine-protein kinase receptor;receptor protein serine/threonine kinase;Serine/threonine-protein kinase receptor;Activin receptor type-1	A0A0G2K2P7_RAT;A0A8L2Q2G6_RAT;B3DM96_RAT;ACVR1_RAT	FALSE	80	0.46072	6.97273	7.76285	6.08313	7.22063		6.8243
A0A0G2K2Q2	A0A0G2K2Q2	Gcat	Glycine C-acetyltransferase	A0A0G2K2Q2_RAT	FALSE	100	0.470818	4.86082	3.95142	4.84117	4.97949	5.80519	4.72683
A0A0G2K2S2;A0A8I6ABD3;P11167	A0A0G2K2S2;A0A8I6ABD3;P11167	Slc2a1	Solute carrier family 2, facilitated glucose transporter member 1;Solute carrier family 2, facilitated glucose transporter member 1;Solute carrier family 2, facilitated glucose transporter member 1	A0A0G2K2S2_RAT;A0A8I6ABD3_RAT;GTR1_RAT	FALSE	100	0.421091	13.037	13.7287	13.5513	13.1987	12.0162	12.6901
A0A0G2K2T4;Q9QYP1	A0A0G2K2T4;Q9QYP1	Lrp4	LDL receptor related protein 4;Low-density lipoprotein receptor-related protein 4	A0A0G2K2T4_RAT;LRP4_RAT	FALSE	100	0.155724	7.66648	7.67096	7.82923	7.94225	7.4255	7.46448
A0A0G2K2T6	A0A0G2K2T6	Ilf3	Interleukin enhancer binding factor 3	A0A0G2K2T6_RAT	FALSE	100	0.338382	10.2385	10.1507	10.1418	10.0286	10.9674	9.90398
A0A0G2K2T9;A0A8I6A2A5;A0A8I6AE36	A0A0G2K2T9;A0A8I6A2A5;A0A8I6AE36	Pex19;Pex19;ENSRNOG00000067472	Peroxisomal biogenesis factor 19	A0A0G2K2T9_RAT;A0A8I6A2A5_RAT;A0A8I6AE36_RAT	FALSE	100	0.724882	6.45235	6.01062	6.39937	6.07151	7.86441	5.91584
A0A0G2K2V2;A6IKJ6	A0A0G2K2V2;A6IKJ6	Ap1b1	AP complex subunit beta	A0A0G2K2V2_RAT;A6IKJ6_RAT	FALSE	100	0.358258	8.40402	8.51038	8.27081	8.05837	9.15063	8.02993
A0A0G2K2V5;A0A8I5ZLJ5;A0A8I6A8D1	A0A0G2K2V5;A0A8I5ZLJ5;A0A8I6A8D1	Exoc1	Exocyst complex component 1	A0A0G2K2V5_RAT;A0A8I5ZLJ5_RAT;A0A8I6A8D1_RAT	FALSE	80	0.483958	7.79267	8.38367	6.50582	8.47614		7.80508
A0A0G2K2V6;Q6IFW6	A0A0G2K2V6;Q6IFW6	Krt10	Keratin 10;Keratin, type I cytoskeletal 10	A0A0G2K2V6_RAT;K1C10_RAT	FALSE	100	0.293943	9.54557	9.74652	9.54598	10.0378	9.6746	8.72295
A0A0G2K2X9;Q9WTN5	A0A0G2K2X9;Q9WTN5	Tpcn1	Two pore segment channel 1;Two pore calcium channel protein 1	A0A0G2K2X9_RAT;TPC1_RAT	FALSE	100	0.695667	7.73735	8.91744	8.82048	7.16091	7.55779	6.23011
A0A0G2K2Y9;D3ZQ57	A0A0G2K2Y9;D3ZQ57	Plxnb2	Plexin B2	A0A0G2K2Y9_RAT;D3ZQ57_RAT	FALSE	100	0.378069	9.66171	10.2991	10.1305	9.66961	9.02362	9.18573
A0A0G2K2Z0;A0A8I6A8G5;A0A8I6ALM1	A0A0G2K2Z0;A0A8I6A8G5;A0A8I6ALM1	Eml4	EMAP like 4	A0A0G2K2Z0_RAT;A0A8I6A8G5_RAT;A0A8I6ALM1_RAT	FALSE	100	0.101787	7.13887	7.02745	7.2371	7.19482	7.29557	6.93942
A0A0G2K2Z2;A0A0G2K5K7;Q5XIU8	A0A0G2K2Z2;A0A0G2K5K7;Q5XIU8	Inpp5k	Inositol polyphosphate-5-phosphatase K	A0A0G2K2Z2_RAT;A0A0G2K5K7_RAT;Q5XIU8_RAT	FALSE	20		7.57049				7.57049
A0A0G2K302	A0A0G2K302	Ap3s2	AP complex subunit sigma	A0A0G2K302_RAT	FALSE	80	1.20362	3.54026	4.02469	2.58794	5.82958		1.71884
A0A0G2K344	A0A0G2K344	Pik3ca	Phosphatidylinositol 4,5-bisphosphate 3-kinase catalytic subunit alpha isoform	PK3CA_RAT	FALSE	100	0.205304	7.91056	8.17812	7.76292	8.26071	7.75928	7.59176
A0A0G2K350	A0A0G2K350	Napg	NSF attachment protein gamma	A0A0G2K350_RAT	FALSE	100	0.211325	7.77885	7.92276	7.69138	7.4078	8.2008	7.67153
A0A0G2K356	A0A0G2K356	Tmbim1	Transmembrane BAX inhibitor motif containing 1	A0A0G2K356_RAT	FALSE	100	0.721504	7.24546	8.66227	7.71279	7.69486	5.81739	6.34
A0A0G2K363;A0A8I5YC43;A0A8I6GES1;E9PTC3;F8WG35;Q3T921;Q62947	A0A0G2K363;A0A8I5YC43;A0A8I6GES1;E9PTC3;F8WG35;Q3T921;Q62947	Zeb2;Zeb2;Zeb2;Zeb2;Zeb1;Zeb2;Zeb1	Zinc finger E-box binding homeobox 2;Zinc finger E-box binding homeobox 2;Zinc finger E-box binding homeobox 2;Zinc finger E-box binding homeobox 2;Zinc finger E-box-binding homeobox 1;Zfhx1b zinc finger homeobox 1b;Zinc finger E-box-binding homeobox 1	A0A0G2K363_RAT;A0A8I5YC43_RAT;A0A8I6GES1_RAT;E9PTC3_RAT;F8WG35_RAT;Q3T921_RAT;ZEB1_RAT	FALSE	100	0.413036	6.25738	5.72122	7.09311	6.3736	5.81181	6.28716
A0A0G2K365;D3ZEN0	A0A0G2K365;D3ZEN0	Micall2	MICAL-like 2;MICAL-like protein 2	A0A0G2K365_RAT;MILK2_RAT	FALSE	100	0.29813	7.33761	7.24243	7.88284	7.4784	6.60865	7.47572
A0A0G2K376;A0A8I5ZW26;A0A8I6A5J2;A0A8L2QNW1	A0A0G2K376;A0A8I5ZW26;A0A8I6A5J2;A0A8L2QNW1	Fip1l1	Pre-mRNA 3'-end-processing factor FIP1	A0A0G2K376_RAT;A0A8I5ZW26_RAT;A0A8I6A5J2_RAT;A0A8L2QNW1_RAT	FALSE	80	0.2964	5.24984	4.78725	5.78989		5.16413	5.25809
A0A0G2K383;A0A8I5ZVX1;A0A8I6ALR5	A0A0G2K383;A0A8I5ZVX1;A0A8I6ALR5	Ppfibp2	PPFIA binding protein 2	A0A0G2K383_RAT;A0A8I5ZVX1_RAT;A0A8I6ALR5_RAT	FALSE	100	0.20691	5.87315	6.27048	5.8548	6.03545	5.50293	5.70209
A0A0G2K3A0;A0A8I5Y206;A0A8I5ZQI2;A0A8I6ALH5;A0A8I6AQS9;A0A8L2UQL4;A6IL93;Q9JIH7	A0A0G2K3A0;A0A8I5Y206;A0A8I5ZQI2;A0A8I6ALH5;A0A8I6AQS9;A0A8L2UQL4;A6IL93;Q9JIH7	Wnk1;Wnk1;Wnk1;Wnk1;Wnk1;Wnk1;Prkwnk1;Wnk1	non-specific serine/threonine protein kinase;non-specific serine/threonine protein kinase;non-specific serine/threonine protein kinase;non-specific serine/threonine protein kinase;non-specific serine/threonine protein kinase;non-specific serine/threonine protein kinase;non-specific serine/threonine protein kinase;Serine/threonine-protein kinase WNK1	A0A0G2K3A0_RAT;A0A8I5Y206_RAT;A0A8I5ZQI2_RAT;A0A8I6ALH5_RAT;A0A8I6AQS9_RAT;A0A8L2UQL4_RAT;A6IL93_RAT;WNK1_RAT	FALSE	100	0.11637	9.31238	9.21181	9.36788	9.17375	9.56916	9.23928
A0A0G2K3B7;A6HTE4;Q5NSW6	A0A0G2K3B7;A6HTE4;Q5NSW6	Wnt7b;rCG_59680;Wnt7b	Protein Wnt	A0A0G2K3B7_RAT;A6HTE4_RAT;Q5NSW6_RAT	FALSE	100	0.36769	9.86183	10.0818	9.76698	10.2158	8.78392	10.4606
A0A0G2K3C5;Q9EQS4	A0A0G2K3C5;Q9EQS4	Cth	Cystathionine gamma-lyase	A0A0G2K3C5_RAT;Q9EQS4_RAT	FALSE	100	0.538462	9.45808	9.48488	9.17288	8.85158	10.5461	9.23496
A0A0G2K3C7	A0A0G2K3C7	Hycc1	Family with sequence similarity 126, member A	A0A0G2K3C7_RAT	FALSE	100	0.257479	6.94129	7.02829	6.82221	6.69673	7.49231	6.66693
A0A0G2K3C8;B5DFC9	A0A0G2K3C8;B5DFC9	Nid2	Nidogen-2	A0A0G2K3C8_RAT;NID2_RAT	FALSE	100	0.41272	7.31639	6.92301	6.9071	7.54088	8.15013	7.06085
A0A0G2K3H2;A0A8I6ACL2;F6PUC8	A0A0G2K3H2;A0A8I6ACL2;F6PUC8	Dock7	Dedicator of cytokinesis 7	A0A0G2K3H2_RAT;A0A8I6ACL2_RAT;F6PUC8_RAT	FALSE	100	0.268851	8.74733	8.88113	8.93075	9.10243	7.89915	8.92321
A0A0G2K3I1;P30823	A0A0G2K3I1;P30823	Slc7a1	Solute carrier family 7 member 1;High affinity cationic amino acid transporter 1	A0A0G2K3I1_RAT;CTR1_RAT	FALSE	100	0.476704	9.33286	10.059	10.0618	9.27677	8.97957	8.28713
A0A0G2K3I9;A0A8I6AF61;B5DFF7;G3V9L3	A0A0G2K3I9;A0A8I6AF61;B5DFF7;G3V9L3	Dusp3	Dual specificity protein phosphatase	A0A0G2K3I9_RAT;A0A8I6AF61_RAT;B5DFF7_RAT;G3V9L3_RAT	FALSE	100	0.163664	7.58429	7.47304	7.4491	7.33313	7.82517	7.84102
A0A0G2K3K5	A0A0G2K3K5	B4galt5	Beta-1,4-galactosyltransferase	A0A0G2K3K5_RAT	FALSE	100	0.611654	7.6296	7.56209	6.94528	7.50224	8.8484	7.29001
A0A0G2K3L8	A0A0G2K3L8	Wdfy1	WD repeat and FYVE domain containing 1	A0A0G2K3L8_RAT	FALSE	100	0.395643	7.02966	7.67842	7.32497	7.38793	5.78737	6.96963
A0A0G2K3L9;D3ZZ81	A0A0G2K3L9;D3ZZ81	Ppfia1	PTPRF interacting protein alpha 1	A0A0G2K3L9_RAT;D3ZZ81_RAT	FALSE	100	0.417578	6.08607	6.912	6.22806	6.21807	5.53827	5.53397
A0A0G2K3S4	A0A0G2K3S4	Abca9	ATP binding cassette subfamily A member 9	A0A0G2K3S4_RAT	FALSE	100	0.556545	9.21698	10.1399	10.0972	9.79868	6.92294	9.12616
A0A0G2K3U1;Q02356	A0A0G2K3U1;Q02356	Ampd2	AMP deaminase;AMP deaminase 2	A0A0G2K3U1_RAT;AMPD2_RAT	FALSE	100	0.0989699	10.6543	10.5055	10.5083	10.688	10.8266	10.7431
A0A0G2K3V4;A0A8I6A5Z2;P56558	A0A0G2K3V4;A0A8I6A5Z2;P56558	Ogt	UDP-N-acetylglucosamine--peptide N-acetylglucosaminyltransferase 110 kDa subunit	A0A0G2K3V4_RAT;A0A8I6A5Z2_RAT;OGT1_RAT	FALSE	100	0.367258	8.80484	9.05486	8.79153	9.44988	7.7391	8.98883
A0A0G2K3W2;Q7TPK2	A0A0G2K3W2;Q7TPK2	F5	Coagulation factor V;Ac2-120	A0A0G2K3W2_RAT;Q7TPK2_RAT	FALSE	100	0.399736	6.36317	6.17241	6.12177	5.92892	7.19953	6.39322
A0A0G2K3Y0;A0A0G2KB91;A0A8I6AE41;B2RYC6	A0A0G2K3Y0;A0A0G2KB91;A0A8I6AE41;B2RYC6	Zfp385a	Zinc finger protein 385A;Zinc finger protein 385A;Zinc finger protein 385A;Zfp385a protein	A0A0G2K3Y0_RAT;A0A0G2KB91_RAT;A0A8I6AE41_RAT;B2RYC6_RAT	FALSE	100	0.25904	6.31744	5.9612	6.48379	5.84254	6.56675	6.73294
A0A0G2K3Y6;A0A8I5ZK67;A0A8I6A633;D3ZKL3	A0A0G2K3Y6;A0A8I5ZK67;A0A8I6A633;D3ZKL3	Cpeb4	Cytoplasmic polyadenylation element binding protein 4	A0A0G2K3Y6_RAT;A0A8I5ZK67_RAT;A0A8I6A633_RAT;D3ZKL3_RAT	FALSE	100	0.301458	6.52152	6.72998	6.84135	6.97215	6.28725	5.77687
A0A0G2K3Z3;A0A8I6A2Q8	A0A0G2K3Z3;A0A8I6A2Q8	Rab22a	RAB22A, member RAS oncogene family;RAB22A, member RAS oncogene family	A0A0G2K3Z3_RAT;A0A8I6A2Q8_RAT	FALSE	100	0.269526	9.16773	9.37734	9.66482	9.19892	9.00421	8.59335
A0A0G2K3Z7	A0A0G2K3Z7	Taf15	TATA-box binding protein associated factor 15	A0A0G2K3Z7_RAT	FALSE	100	0.251544	7.26317	7.23108	7.36419	7.71247	6.63089	7.37724
A0A0G2K3Z9;Q63716	A0A0G2K3Z9;Q63716	Prdx1l1;Prdx1	Peroxiredoxin-1	A0A0G2K3Z9_RAT;PRDX1_RAT	FALSE	100	0.633385	12.9295	12.4726	12.6091	12.4877	14.186	12.8921
A0A0G2K401;A0A0G2K5P9;A0A8I5YBZ6;A0A8I5ZL37;A0A8I5ZVD4;A0A8I6A8G9;A6HUM4;P14882	A0A0G2K401;A0A0G2K5P9;A0A8I5YBZ6;A0A8I5ZL37;A0A8I5ZVD4;A0A8I6A8G9;A6HUM4;P14882	Pcca;Pcca;Pcca;Pcca;Pcca;Pcca;rCG_36968;Pcca	Propionyl-CoA carboxylase alpha chain, mitochondrial;Propionyl-CoA carboxylase alpha chain, mitochondrial;Propionyl-CoA carboxylase alpha chain, mitochondrial;Propionyl-CoA carboxylase alpha chain, mitochondrial;Propionyl-CoA carboxylase alpha chain, mitochondrial;Propionyl-CoA carboxylase alpha chain, mitochondrial;Propionyl-CoA carboxylase alpha chain, mitochondrial;Propionyl-CoA carboxylase al…	A0A0G2K401_RAT;A0A0G2K5P9_RAT;A0A8I5YBZ6_RAT;A0A8I5ZL37_RAT;A0A8I5ZVD4_RAT;A0A8I6A8G9_RAT;A6HUM4_RAT;PCCA_RAT	FALSE	100	0.400424	5.56733	6.11617	5.10223	6.23781	5.17364	5.20679
A0A0G2K402	A0A0G2K402	Myef2	Myelin expression factor 2	A0A0G2K402_RAT	FALSE	100	0.0701418	8.63302	8.61627	8.76626	8.70273	8.54493	8.53492
A0A0G2K429;A0A8I5YCM9;A0A8I6GK44;F1LSD1;Q03343	A0A0G2K429;A0A8I5YCM9;A0A8I6GK44;F1LSD1;Q03343	Adcy6	Adenylate cyclase type 6	A0A0G2K429_RAT;A0A8I5YCM9_RAT;A0A8I6GK44_RAT;F1LSD1_RAT;ADCY6_RAT	FALSE	100	0.584247	5.10429	6.09489	5.95214	5.0758	3.70854	4.69009
A0A0G2K451;Q1AAU6	A0A0G2K451;Q1AAU6	Asap1	ArfGAP with SH3 domain, ankyrin repeat and PH domain 1;Arf-GAP with SH3 domain, ANK repeat and PH domain-containing protein 1	A0A0G2K451_RAT;ASAP1_RAT	FALSE	100	0.74182	6.05554	5.69033	5.59389	5.95866	7.49613	5.53869
A0A0G2K470	A0A0G2K470	Itga2	Integrin subunit alpha 2	A0A0G2K470_RAT	FALSE	100	0.367541	7.69302	8.29863	7.82456	8.10592	7.46967	6.76631
A0A0G2K471	A0A0G2K471	Igtp	Interferon gamma induced GTPase	A0A0G2K471_RAT	FALSE	100	0.488428	5.72711	5.59584	5.50229	6.71242	4.9682	5.8568
A0A0G2K4B0;B2RZ13;D4A3F5	A0A0G2K4B0;B2RZ13;D4A3F5	Gprc5b	G protein-coupled receptor, class C, group 5, member B;Gprc5b protein (Fragment);G protein-coupled receptor, class C, group 5, member B	A0A0G2K4B0_RAT;B2RZ13_RAT;D4A3F5_RAT	FALSE	100	0.481998	9.77062	10.6095	10.3099	9.99006	8.6947	9.24893
A0A0G2K4D9;A6JMM6;D3ZXT2	A0A0G2K4D9;A6JMM6;D3ZXT2	Stag2;Stag2_predicted;Stag2	Cohesin subunit SA	A0A0G2K4D9_RAT;A6JMM6_RAT;D3ZXT2_RAT	FALSE	100	0.172484	7.76134	7.74531	7.86747	7.81196	7.33129	8.05068
A0A0G2K4I2;A0A8I6AUI4	A0A0G2K4I2;A0A8I6AUI4	Larp4b	La ribonucleoprotein 4B	A0A0G2K4I2_RAT;A0A8I6AUI4_RAT	FALSE	100	0.709676	6.27745	5.4043	5.99036	5.90092	7.66513	6.42652
A0A0G2K4L3;Q7TM96	A0A0G2K4L3;Q7TM96	Retreg1;Znf622	Zinc finger protein 622;Cytoplasmic 60S subunit biogenesis factor ZNF622	A0A0G2K4L3_RAT;ZN622_RAT	FALSE	100	0.43818	7.76573	7.58775	8.59793	7.09483	8.16586	7.38229
A0A0G2K4M3;A0A8I5ZQA8;A0A8I6G4C6	A0A0G2K4M3;A0A8I5ZQA8;A0A8I6G4C6	Ccpg1	Cell cycle progression 1	A0A0G2K4M3_RAT;A0A8I5ZQA8_RAT;A0A8I6G4C6_RAT	FALSE	60	0.678146	5.89206	5.2775	6.92639			5.47227
A0A0G2K4P0	A0A0G2K4P0	Loxl2	Lysyl oxidase homolog	A0A0G2K4P0_RAT	FALSE	100	0.324558	10.9953	10.9299	10.7232	10.9615	11.6923	10.6697
A0A0G2K4P5;Q4V7C9	A0A0G2K4P5;Q4V7C9	Nkap	NFKB activating protein;NF-kappa-B-activating protein	A0A0G2K4P5_RAT;NKAP_RAT	FALSE	100	0.228283	4.70324	4.80946	4.05177	5.04743	4.84041	4.76714
A0A0G2K4R1	A0A0G2K4R1	Ppp1r12c	Protein phosphatase 1 regulatory subunit	A0A0G2K4R1_RAT	FALSE	100	0.229147	9.8672	10.0699	9.68114	9.37248	10.2576	9.95485
A0A0G2K4S5;A0A2P1NRX5;Q6MG32;Q861Q4	A0A0G2K4S5;A0A2P1NRX5;Q6MG32;Q861Q4	RT1-CE1;RT1-CE1;RT1-CE12;RT1-CE1	RT1 class Ia, locus A2;RT1 class I, CE1;RT1 class I, CE12;MHC class I protein	A0A0G2K4S5_RAT;A0A2P1NRX5_RAT;Q6MG32_RAT;Q861Q4_RAT	FALSE	100	0.213639	6.65	6.76321	6.23632	6.97416	6.88737	6.38893
A0A0G2K4T3;A0A8L2QG26;Q5FVC7	A0A0G2K4T3;A0A8L2QG26;Q5FVC7	Acap2	Arf-GAP with coiled-coil, ANK repeat and PH domain-containing protein;Arf-GAP with coiled-coil, ANK repeat and PH domain-containing protein;Arf-GAP with coiled-coil, ANK repeat and PH domain-containing protein 2	A0A0G2K4T3_RAT;A0A8L2QG26_RAT;ACAP2_RAT	FALSE	100	0.4913	6.90951	7.15056	7.13887	6.10699	7.85532	6.29579
A0A0G2K4T7;Q5U2Y1	A0A0G2K4T7;Q5U2Y1	Gtf2i	General transcription factor II I;General transcription factor II-I	A0A0G2K4T7_RAT;GTF2I_RAT	FALSE	100	0.169637	5.36296	5.57133	5.30335	5.58594	4.94233	5.41183
A0A0G2K4T9;A0A8I6GLX3	A0A0G2K4T9;A0A8I6GLX3	Syne3	Spectrin repeat containing, nuclear envelope family member 3;Spectrin repeat containing, nuclear envelope family member 3	A0A0G2K4T9_RAT;A0A8I6GLX3_RAT	FALSE	100	0.382896	8.75214	8.69311	8.50215	8.53993	9.5667	8.45883
A0A0G2K4X8;Q6PEC4	A0A0G2K4X8;Q6PEC4	Skp1	S-phase kinase-associated protein 1	A0A0G2K4X8_RAT;SKP1_RAT	FALSE	100	1.20267	7.44775	6.84318	7.20338	6.48221	9.67769	7.03226
A0A0G2K4Y7;A0A0G2K9S4;A0A0G2K9X3;A0A8I5ZJ51;A0A8I6A732	A0A0G2K4Y7;A0A0G2K9S4;A0A0G2K9X3;A0A8I5ZJ51;A0A8I6A732	Myo5a	Myosin VA	A0A0G2K4Y7_RAT;A0A0G2K9S4_RAT;A0A0G2K9X3_RAT;A0A8I5ZJ51_RAT;A0A8I6A732_RAT	FALSE	100	0.142832	6.3845	6.45995	6.13737	6.56688	6.5767	6.18158
A0A0G2K502;D3ZJH9	A0A0G2K502;D3ZJH9	Me2	Malic enzyme	A0A0G2K502_RAT;D3ZJH9_RAT	FALSE	100	0.158212	7.54335	7.78395	7.52609	7.28473	7.76595	7.35603
A0A0G2K527;A0A8I6AGH2;A0A8I6GI27;A6HGY0;Q9Z272	A0A0G2K527;A0A8I6AGH2;A0A8I6GI27;A6HGY0;Q9Z272	Git1	GIT ArfGAP 1;GIT ArfGAP 1;GIT ArfGAP 1;G protein-coupled receptor kinase interactor 1, isoform CRA_a;ARF GTPase-activating protein GIT1	A0A0G2K527_RAT;A0A8I6AGH2_RAT;A0A8I6GI27_RAT;A6HGY0_RAT;GIT1_RAT	FALSE	100	0.253016	7.86974	7.54575	7.62298	7.91467	8.40819	7.85711
A0A0G2K542;A0A8I6G7V9;A0A9K3Y8H8;Q4V8I9	A0A0G2K542;A0A8I6G7V9;A0A9K3Y8H8;Q4V8I9	Ugp2	UTP--glucose-1-phosphate uridylyltransferase	A0A0G2K542_RAT;A0A8I6G7V9_RAT;A0A9K3Y8H8_RAT;Q4V8I9_RAT	FALSE	100	0.161334	11.7341	11.6974	11.8076	11.5591	12.0782	11.5282
A0A0G2K557;Q6MGC9	A0A0G2K557;Q6MGC9	Phf1	PHD finger protein 1	A0A0G2K557_RAT;Q6MGC9_RAT	FALSE	80	0.419287	5.39305	5.80393	5.85805	5.79221	4.11801
A0A0G2K561;A0A8I6A6D9;F1LP13	A0A0G2K561;A0A8I6A6D9;F1LP13	Ptprg	protein-tyrosine-phosphatase	A0A0G2K561_RAT;A0A8I6A6D9_RAT;F1LP13_RAT	FALSE	100	0.284701	8.02347	8.30948	8.45344	7.71522	8.24044	7.39878
A0A0G2K567;A0A8I6ANC8;A6HZB5	A0A0G2K567;A0A8I6ANC8;A6HZB5	Pola2	DNA polymerase alpha subunit B	A0A0G2K567_RAT;A0A8I6ANC8_RAT;A6HZB5_RAT	FALSE	100	0.234436	8.26768	8.714	8.23654	8.20505	8.41854	7.76425
A0A0G2K583	A0A0G2K583	Mtap	S-methyl-5'-thioadenosine phosphorylase	A0A0G2K583_RAT	FALSE	100	0.405602	12.7456	12.4988	12.4487	12.5829	13.6047	12.593
A0A0G2K590;A0A8I6A3R4;A0A8L2QK18;B2RYN7	A0A0G2K590;A0A8I6A3R4;A0A8L2QK18;B2RYN7	Spast	Spastin	A0A0G2K590_RAT;A0A8I6A3R4_RAT;A0A8L2QK18_RAT;SPAST_RAT	FALSE	100	0.365	7.68861	8.28376	8.17777	7.30562	7.03717	7.6387
A0A0G2K5A4	A0A0G2K5A4	Golga3-ps1	Golgin A3	A0A0G2K5A4_RAT	FALSE	100	0.260345	6.97549	7.20752	6.66418	7.4722	6.60556	6.92797
A0A0G2K5C8;A0A1B0GWQ1;A0A8L2QER8;P84903	A0A0G2K5C8;A0A1B0GWQ1;A0A8L2QER8;P84903	Stim1	Stromal interaction molecule 1	A0A0G2K5C8_RAT;A0A1B0GWQ1_RAT;A0A8L2QER8_RAT;STIM1_RAT	FALSE	100	0.356702	6.29088	5.4303	6.63879	5.91925	6.66464	6.80141
A0A0G2K5F4;A0A0H2UI27;A0A8I6AFA1;Q5PQK1	A0A0G2K5F4;A0A0H2UI27;A0A8I6AFA1;Q5PQK1	Septin10	Septin;Septin;Septin;Septin-10	A0A0G2K5F4_RAT;A0A0H2UI27_RAT;A0A8I6AFA1_RAT;SEP10_RAT	FALSE	100	0.580561	6.29011	6.26685	5.68728	5.96003	7.4544	6.082
A0A0G2K5I7;D4A2N4	A0A0G2K5I7;D4A2N4	Kdm4a	[histone H3]-trimethyl-L-lysine(9) demethylase;Lysine demethylase 4A	A0A0G2K5I7_RAT;D4A2N4_RAT	FALSE	40	1.32162	5.42385				7.86631	2.98139
A0A0G2K5L1;A0A8I6AEP7;G3V9W9;Q9WU10	A0A0G2K5L1;A0A8I6AEP7;G3V9W9;Q9WU10	Fat1	FAT atypical cadherin 1;FAT atypical cadherin 1;FAT atypical cadherin 1;Protocadherin	A0A0G2K5L1_RAT;A0A8I6AEP7_RAT;G3V9W9_RAT;Q9WU10_RAT	FALSE	100	0.358046	12.0968	12.6362	12.5285	12.3294	11.3591	11.6305
A0A0G2K5M1;A0A8I6A0B6;A0A8I6AEE9	A0A0G2K5M1;A0A8I6A0B6;A0A8I6AEE9	Sp3	Sp3 transcription factor	A0A0G2K5M1_RAT;A0A8I6A0B6_RAT;A0A8I6AEE9_RAT	FALSE	100	0.235778	6.74805	6.70748	6.66023	7.20011	6.26297	6.90948
A0A0G2K5N0	A0A0G2K5N0	Otud7b	ubiquitinyl hydrolase 1	A0A0G2K5N0_RAT	FALSE	100	0.127449	6.72828	6.47484	6.96309	6.62371	6.77775	6.80203
A0A0G2K5N6;A0A8I6AEW1;F1LQT3	A0A0G2K5N6;A0A8I6AEW1;F1LQT3	Rock2	Rho-associated protein kinase;non-specific serine/threonine protein kinase;Rho-associated protein kinase	A0A0G2K5N6_RAT;A0A8I6AEW1_RAT;F1LQT3_RAT	FALSE	100	0.141425	10.5388	10.261	10.8037	10.4384	10.6445	10.5466
A0A0G2K5N8;A0A8I6A5L6;A0A8I6GJX2	A0A0G2K5N8;A0A8I6A5L6;A0A8I6GJX2	Acap3	Arf-GAP with coiled-coil, ANK repeat and PH domain-containing protein;Arf-GAP with coiled-coil, ANK repeat and PH domain-containing protein;Arf-GAP with coiled-coil, ANK repeat and PH domain-containing protein	A0A0G2K5N8_RAT;A0A8I6A5L6_RAT;A0A8I6GJX2_RAT	FALSE	80	0.397035	6.72778	7.47229	6.49638	6.51185		6.43062
A0A0G2K5R3;A0A8I6AMS6;A0A8I6GL89;F1MAA5	A0A0G2K5R3;A0A8I6AMS6;A0A8I6GL89;F1MAA5	Rangap1	RAN GTPase activating protein 1	A0A0G2K5R3_RAT;A0A8I6AMS6_RAT;A0A8I6GL89_RAT;F1MAA5_RAT	FALSE	100	0.341512	8.23547	8.06645	8.293	8.12467	8.9507	7.74254
A0A0G2K5S2;A0A8I5Y8C0;A0A8I6A2E6;A6IMT7;A6IMT8;Q6AYJ1	A0A0G2K5S2;A0A8I5Y8C0;A0A8I6A2E6;A6IMT7;A6IMT8;Q6AYJ1	Recql;Recql;Recql;rCG_29929;rCG_29929;Recql	ATP-dependent DNA helicase;ATP-dependent DNA helicase;ATP-dependent DNA helicase;ATP-dependent DNA helicase;ATP-dependent DNA helicase;ATP-dependent DNA helicase Q1	A0A0G2K5S2_RAT;A0A8I5Y8C0_RAT;A0A8I6A2E6_RAT;A6IMT7_RAT;A6IMT8_RAT;RECQ1_RAT	FALSE	100	0.236024	6.60583	6.73253	6.84213	6.98169	6.11623	6.35659
A0A0G2K5T2	A0A0G2K5T2	Plec	Plectin	A0A0G2K5T2_RAT	FALSE	100	0.260352	12.0439	11.904	11.9524	11.826	12.6256	11.9113
A0A0G2K5U3	A0A0G2K5U3	Endov	Endonuclease V	A0A0G2K5U3_RAT	FALSE	80	0.58153	4.55284	5.41059	4.52073		5.36344	2.91661
A0A0G2K5V4;A0A8I5Y701;A0A8I6B436	A0A0G2K5V4;A0A8I5Y701;A0A8I6B436	Lyst	Lysosomal trafficking regulator	A0A0G2K5V4_RAT;A0A8I5Y701_RAT;A0A8I6B436_RAT	FALSE	100	0.469523	7.16948	7.60391	7.23498	8.02564	5.60087	7.38201
A0A0G2K5V5;A0A8L2Q066;Q6MGB6	A0A0G2K5V5;A0A8L2Q066;Q6MGB6	Ring1	RING-type E3 ubiquitin transferase;RING-type E3 ubiquitin transferase;E3 ubiquitin-protein ligase RING1	A0A0G2K5V5_RAT;A0A8L2Q066_RAT;RING1_RAT	FALSE	100	0.276574	5.80276	6.22399	5.47016	5.6186	6.22607	5.47497
A0A0G2K5V6;G3V6H2	A0A0G2K5V6;G3V6H2	Prpf8	Pre-mRNA processing factor 8	A0A0G2K5V6_RAT;G3V6H2_RAT	FALSE	100	0.342194	8.77299	9.28111	8.84736	9.22461	7.86251	8.64937
A0A0G2K5Y1;A0A8I6A249;Q5PQN6	A0A0G2K5Y1;A0A8I6A249;Q5PQN6	Vipas39	Spermatogenesis-defective protein 39 homolog	A0A0G2K5Y1_RAT;A0A8I6A249_RAT;SPE39_RAT	FALSE	100	0.373635	6.7652	7.24171	7.13129	7.16974	5.43077	6.85251
A0A0G2K5Z1;A0A8I5Y183;A0A8I5ZRP1;A0A8I6A4M2;A0A8I6AWL9;A0A8I6G3L7;A6JGG0;A6JGG1;O54874	A0A0G2K5Z1;A0A8I5Y183;A0A8I5ZRP1;A0A8I6A4M2;A0A8I6AWL9;A0A8I6G3L7;A6JGG0;A6JGG1;O54874	Cdc42bpa	non-specific serine/threonine protein kinase;non-specific serine/threonine protein kinase;non-specific serine/threonine protein kinase;non-specific serine/threonine protein kinase;non-specific serine/threonine protein kinase;non-specific serine/threonine protein kinase;non-specific serine/threonine protein kinase;non-specific serine/threonine protein kinase;Serine/threonine-protein kinase MRCK al…	A0A0G2K5Z1_RAT;A0A8I5Y183_RAT;A0A8I5ZRP1_RAT;A0A8I6A4M2_RAT;A0A8I6AWL9_RAT;A0A8I6G3L7_RAT;A6JGG0_RAT;A6JGG1_RAT;MRCKA_RAT	FALSE	100	0.627556	6.61478	7.24952	6.13674	7.79808	5.49626	6.39331
A0A0G2K624;A0A0H2UI28;A6HP01;A6HP04;P23363	A0A0G2K624;A0A0H2UI28;A6HP01;A6HP04;P23363	Bdnf;Bdnf;rCG_26305;rCG_26305;Bdnf	Brain-derived neurotrophic factor	A0A0G2K624_RAT;A0A0H2UI28_RAT;A6HP01_RAT;A6HP04_RAT;BDNF_RAT	FALSE	60	0.462578	5.67109	6.37999	5.22467		5.40861
A0A0G2K648;Q4V7A0	A0A0G2K648;Q4V7A0	Skic8	WD repeat domain 61;Superkiller complex protein 8	A0A0G2K648_RAT;SKI8_RAT	FALSE	100	0.112913	9.98337	10.1081	9.79123	10.1651	10.0162	9.83624
A0A0G2K654	A0A0G2K654	H1f2	H1.2 linker histone, cluster member	A0A0G2K654_RAT	FALSE	100	0.994475	6.33114	7.37621	3.9916	6.07078	8.37858	5.83854
A0A0G2K670;A0A8I5ZVX6;A0A8I6APC7;A0A8I6GCY0;A0A8L2Q7L3;A6IUI6;P62483	A0A0G2K670;A0A8I5ZVX6;A0A8I6APC7;A0A8I6GCY0;A0A8L2Q7L3;A6IUI6;P62483	Kcnab2	Voltage-gated potassium channel subunit beta-1;Voltage-gated potassium channel subunit beta-2;Voltage-gated potassium channel subunit beta-1;Voltage-gated potassium channel subunit beta-2;Voltage-gated potassium channel subunit beta-2;Voltage-gated potassium channel subunit beta-2;Voltage-gated potassium channel subunit beta-2	A0A0G2K670_RAT;A0A8I5ZVX6_RAT;A0A8I6APC7_RAT;A0A8I6GCY0_RAT;A0A8L2Q7L3_RAT;A6IUI6_RAT;KCAB2_RAT	FALSE	100	0.224288	9.42221	9.38631	8.88794	9.83362	9.52892	9.47427
A0A0G2K675;B4F7E0;Q2A121	A0A0G2K675;B4F7E0;Q2A121	Fto	Alpha-ketoglutarate-dependent dioxygenase FTO	A0A0G2K675_RAT;B4F7E0_RAT;FTO_RAT	FALSE	100	0.355871	8.74929	8.17524	8.47678	8.5492	9.38993	9.15529
A0A0G2K682;A0A8I6A884;A0A8I6AS98;P41350;Q2IBC6	A0A0G2K682;A0A8I6A884;A0A8I6AS98;P41350;Q2IBC6	Cav1	Caveolin;Caveolin;Caveolin;Caveolin-1;Caveolin	A0A0G2K682_RAT;A0A8I6A884_RAT;A0A8I6AS98_RAT;CAV1_RAT;Q2IBC6_RAT	FALSE	100	0.328037	10.5474	10.759	10.9164	10.3539	11.0341	9.67365
A0A0G2K687;A0A0G2K9T0;A0A8I5ZQF9;A0A8I6AJ73;A0A8I6GMR7	A0A0G2K687;A0A0G2K9T0;A0A8I5ZQF9;A0A8I6AJ73;A0A8I6GMR7	Rubcn	Rubicon autophagy regulator	A0A0G2K687_RAT;A0A0G2K9T0_RAT;A0A8I5ZQF9_RAT;A0A8I6AJ73_RAT;A0A8I6GMR7_RAT	FALSE	100	0.327088	5.78665	6.11563	5.75521	6.36953	5.06246	5.63043
A0A0G2K695;A0A8I5ZNP5;A0A8I6AE02;D4ACN7	A0A0G2K695;A0A8I5ZNP5;A0A8I6AE02;D4ACN7	Myof	Myoferlin	A0A0G2K695_RAT;A0A8I5ZNP5_RAT;A0A8I6AE02_RAT;D4ACN7_RAT	FALSE	100	0.452986	11.6121	12.3316	12.0644	12.0676	10.5105	11.0865
A0A0G2K6A7;Q2TGJ6	A0A0G2K6A7;Q2TGJ6	Zdhhc13	Palmitoyltransferase	A0A0G2K6A7_RAT;Q2TGJ6_RAT	FALSE	100	0.616089	7.84393	8.84143	8.78555	7.52481	7.31406	6.75382
A0A0G2K6D0;A0A8I5ZM74;A0A8I5ZXR3;A0A8I6A5T3;A0A8I6ADI5;A0A8I6GMA3	A0A0G2K6D0;A0A8I5ZM74;A0A8I5ZXR3;A0A8I6A5T3;A0A8I6ADI5;A0A8I6GMA3	Kdm6a	[histone H3]-trimethyl-L-lysine(27) demethylase	A0A0G2K6D0_RAT;A0A8I5ZM74_RAT;A0A8I5ZXR3_RAT;A0A8I6A5T3_RAT;A0A8I6ADI5_RAT;A0A8I6GMA3_RAT	FALSE	100	0.288351	5.78957	6.04848	6.20856	5.99227	4.94712	5.75142
A0A0G2K6D5;A0A8I5ZWG5;A0A8I6AJT9	A0A0G2K6D5;A0A8I5ZWG5;A0A8I6AJT9	Pitrm1	Pitrilysin metalloproteinase 1	A0A0G2K6D5_RAT;A0A8I5ZWG5_RAT;A0A8I6AJT9_RAT	FALSE	100	0.421764	8.7215	8.66447	8.70619	8.06609	9.58994	8.58081
A0A0G2K6E8;A0A8I5ZJK4;A0A8I6B3N0;E9PSJ4	A0A0G2K6E8;A0A8I5ZJK4;A0A8I6B3N0;E9PSJ4	Spag9	Sperm associated antigen 9	A0A0G2K6E8_RAT;A0A8I5ZJK4_RAT;A0A8I6B3N0_RAT;E9PSJ4_RAT	FALSE	100	0.452141	11.1054	10.6799	10.8963	10.5728	12.0058	11.372
A0A0G2K6F4;Q9JMA8	A0A0G2K6F4;Q9JMA8	Extl3	Exostosin-like glycosyltransferase 3	A0A0G2K6F4_RAT;Q9JMA8_RAT	FALSE	100	1.07176	8.04578	10.0802	7.88261	8.12015	6.78253	7.36339
A0A0G2K6G5	A0A0G2K6G5	Fyco1	FYVE and coiled-coil domain autophagy adaptor 1	A0A0G2K6G5_RAT	FALSE	100	0.193564	7.28795	7.34266	7.36588	7.52046	7.47791	6.73286
A0A0G2K6H2;P57113	A0A0G2K6H2;P57113	Gstz1	maleylacetoacetate isomerase;Maleylacetoacetate isomerase	A0A0G2K6H2_RAT;MAAI_RAT	FALSE	60	0.775003	5.17705	4.58196			6.36234	4.58685
A0A0G2K6H5;Q75UQ2	A0A0G2K6H5;Q75UQ2	Cfdp1	Craniofacial development protein 1	A0A0G2K6H5_RAT;CFDP1_RAT	FALSE	100	0.361348	7.23356	7.94657	7.4191	6.71958	7.29438	6.78818
A0A0G2K6I4;A0A8I5Y4S4;A0A8I5ZT50;A0A8I6G5W6;A0A8I6GMP8;Q5XHX3	A0A0G2K6I4;A0A8I5Y4S4;A0A8I5ZT50;A0A8I6G5W6;A0A8I6GMP8;Q5XHX3	Enah	ENAH, actin regulator;ENAH, actin regulator;ENAH, actin regulator;ENAH, actin regulator;ENAH, actin regulator;ENAH, actin regulator	A0A0G2K6I4_RAT;A0A8I5Y4S4_RAT;A0A8I5ZT50_RAT;A0A8I6G5W6_RAT;A0A8I6GMP8_RAT;Q5XHX3_RAT	FALSE	100	0.363193	7.94792	7.59156	7.87371	7.89391	8.71993	7.6605
A0A0G2K6J1;A0A8I5ZKB0;A0A8I5ZLU1;A0A8I6A7I2;A0A8I6GKQ9;F1M241	A0A0G2K6J1;A0A8I5ZKB0;A0A8I5ZLU1;A0A8I6A7I2;A0A8I6GKQ9;F1M241	Dennd1a	DENN domain containing 1A	A0A0G2K6J1_RAT;A0A8I5ZKB0_RAT;A0A8I5ZLU1_RAT;A0A8I6A7I2_RAT;A0A8I6GKQ9_RAT;F1M241_RAT	FALSE	80	0.63937	1.55046	2.33626	1.11311	0.186493		2.56597
A0A0G2K6J2;A0A8I5ZK64;A0A8I5ZQ41;A0A8I5ZV08;F1LPA4	A0A0G2K6J2;A0A8I5ZK64;A0A8I5ZQ41;A0A8I5ZV08;F1LPA4	Pkn2	protein kinase C;protein kinase C;protein kinase C;Protein kinase N2;protein kinase C	A0A0G2K6J2_RAT;A0A8I5ZK64_RAT;A0A8I5ZQ41_RAT;A0A8I5ZV08_RAT;F1LPA4_RAT	FALSE	100	0.187124	5.64747	5.84554	5.8589	5.16703	5.55192	5.81392
A0A0G2K6K1	A0A0G2K6K1	Xylt1	protein xylosyltransferase	A0A0G2K6K1_RAT	FALSE	100	0.468259	7.00934	6.5783	7.11601	6.76156	7.96616	6.62468
A0A0G2K6K3;P11466	A0A0G2K6K3;P11466	Crot	Carnitine O-octanoyltransferase;Peroxisomal carnitine O-octanoyltransferase	A0A0G2K6K3_RAT;OCTC_RAT	FALSE	100	0.460786	6.66855	6.37797	5.81886	7.32441	7.41871	6.40278
A0A0G2K6K7;A0A3G1T2C5;A0A8I6A2Q6;A0A8I6A3L0;A0A8I6AL63;F1M4B7;Q9JLH5	A0A0G2K6K7;A0A3G1T2C5;A0A8I6A2Q6;A0A8I6A3L0;A0A8I6AL63;F1M4B7;Q9JLH5	Cdk5rap2	CDK5 regulatory subunit-associated protein 2	A0A0G2K6K7_RAT;A0A3G1T2C5_RAT;A0A8I6A2Q6_RAT;A0A8I6A3L0_RAT;A0A8I6AL63_RAT;F1M4B7_RAT;CK5P2_RAT	FALSE	100	0.672334	4.964	5.12469	4.39749	4.14493	6.28439	4.86852
A0A0G2K6L6;A0A0H2UHG7;P60868	A0A0G2K6L6;A0A0H2UHG7;P60868	RGD1562259;Rps20;Rps20	Small ribosomal subunit protein uS10	A0A0G2K6L6_RAT;A0A0H2UHG7_RAT;RS20_RAT	FALSE	100	0.501193	9.99326	9.9153	10.0082	11.0036	9.07578	9.96342
A0A0G2K6M8;A0A8I5Y2I2;A0A8I5YBC5;A0A8I6A1L7;A0A8I6A374	A0A0G2K6M8;A0A8I5Y2I2;A0A8I5YBC5;A0A8I6A1L7;A0A8I6A374	Depdc5	DEP domain containing 5, GATOR1 subcomplex subunit;DEP domain containing 5, GATOR1 subcomplex subunit;DEP domain containing 5, GATOR1 subcomplex subunit;DEP domain containing 5, GATOR1 subcomplex subunit;DEP domain containing 5, GATOR1 subcomplex subunit	A0A0G2K6M8_RAT;A0A8I5Y2I2_RAT;A0A8I5YBC5_RAT;A0A8I6A1L7_RAT;A0A8I6A374_RAT	FALSE	80	0.499398	4.90332	4.1848	4.34576	5.70158	5.38112
A0A0G2K6N8;A0A0G2QC45;A0A8J8Y7Y5	A0A0G2K6N8;A0A0G2QC45;A0A8J8Y7Y5	Parn	Poly(A)-specific ribonuclease PARN	A0A0G2K6N8_RAT;A0A0G2QC45_RAT;A0A8J8Y7Y5_RAT	FALSE	100	0.303561	7.77111	8.22122	8.18743	7.81276	7.09936	7.53478
A0A0G2K6R0;A0A8I5ZN70;A0A8I5ZQG5;A0A8I6ADQ2	A0A0G2K6R0;A0A8I5ZN70;A0A8I5ZQG5;A0A8I6ADQ2	Tnrc6b	Trinucleotide repeat containing adaptor 6B	A0A0G2K6R0_RAT;A0A8I5ZN70_RAT;A0A8I5ZQG5_RAT;A0A8I6ADQ2_RAT	FALSE	100	0.40113	4.89833	4.22576	4.57222	4.83198	5.68132	5.18036
A0A0G2K6S0	A0A0G2K6S0	AABR07008608.1	Ceroid-lipofuscinosis neuronal protein 5	A0A0G2K6S0_RAT	FALSE	100	0.680141	6.26071	7.02523	5.55996	6.70418	7.57478	4.43942
A0A0G2K6S9;A0A8I5ZNN9;A0A8I6A8G7	A0A0G2K6S9;A0A8I5ZNN9;A0A8I6A8G7	Myh11	Myosin heavy chain 11	A0A0G2K6S9_RAT;A0A8I5ZNN9_RAT;A0A8I6A8G7_RAT	FALSE	100	0.459881	8.38166	9.13357	8.84752	8.78996	7.57452	7.56272
A0A0G2K6T3;A0A0G2K9K5;A0A8I6A4A0;A0A8L2R8C1;A6KT73;A6KT74;A6KT75;A6KT76;A6KT77;G3V628;Q6MG11	A0A0G2K6T3;A0A0G2K9K5;A0A8I6A4A0;A0A8L2R8C1;A6KT73;A6KT74;A6KT75;A6KT76;A6KT77;G3V628;Q6MG11	Atat1;Atat1;Atat1;Atat1;RGD1303066;RGD1303066;RGD1303066;RGD1303066;RGD1303066;RGD1302996;Atat1	Alpha-tubulin N-acetyltransferase 1	A0A0G2K6T3_RAT;A0A0G2K9K5_RAT;A0A8I6A4A0_RAT;A0A8L2R8C1_RAT;A6KT73_RAT;A6KT74_RAT;A6KT75_RAT;A6KT76_RAT;A6KT77_RAT;G3V628_RAT;ATAT_RAT	FALSE	80	0.349675	5.67074	4.97681	6.17194	6.04122		5.493
A0A0G2K6T6;A0A8I6AS32	A0A0G2K6T6;A0A8I6AS32	Setd1a	SET domain containing 1A, histone lysine methyltransferase;SET domain containing 1A, histone lysine methyltransferase	A0A0G2K6T6_RAT;A0A8I6AS32_RAT	FALSE	100	0.291284	5.63897	5.53265	6.17719	5.80651	4.95104	5.72746
A0A0G2K6T9;A0A8I6AAW9	A0A0G2K6T9;A0A8I6AAW9	Pcdh1	Protocadherin 1	A0A0G2K6T9_RAT;A0A8I6AAW9_RAT	FALSE	100	0.200409	8.71094	9.03879	8.77772	8.89322	8.60402	8.24096
A0A0G2K6U1;A0A8I6AP08;A6HJT3;F1LQ81;Q9QUL6	A0A0G2K6U1;A0A8I6AP08;A6HJT3;F1LQ81;Q9QUL6	Nsf	Vesicle-fusing ATPase	A0A0G2K6U1_RAT;A0A8I6AP08_RAT;A6HJT3_RAT;F1LQ81_RAT;NSF_RAT	FALSE	100	0.30633	9.90924	10.1675	9.92595	10.3938	9.00602	10.0529
A0A0G2K6V6;A0A8I5ZVW2;D3ZFN9	A0A0G2K6V6;A0A8I5ZVW2;D3ZFN9	Kif16b	Kinesin family member 16B	A0A0G2K6V6_RAT;A0A8I5ZVW2_RAT;D3ZFN9_RAT	FALSE	100	0.353596	5.06619	5.71806	4.86541	5.3296	4.25323	5.16464
A0A0G2K6W6;A6JWJ8;A6JWJ9;D3ZIL9	A0A0G2K6W6;A6JWJ8;A6JWJ9;D3ZIL9	Dis3l2;RGD1560168_predicted;RGD1560168_predicted;Dis3l2	DIS3-like exonuclease 2	A0A0G2K6W6_RAT;A6JWJ8_RAT;A6JWJ9_RAT;D3ZIL9_RAT	FALSE	100	0.158289	9.09831	9.09031	9.17983	9.3536	8.69533	9.17248
A0A0G2K6X6;A0A8I5Y5N7;A0A8I5Y7M0;A0A8I6GJH6;O08679	A0A0G2K6X6;A0A8I5Y5N7;A0A8I5Y7M0;A0A8I6GJH6;O08679	Mark2	non-specific serine/threonine protein kinase;non-specific serine/threonine protein kinase;non-specific serine/threonine protein kinase;non-specific serine/threonine protein kinase;Serine/threonine-protein kinase MARK2	A0A0G2K6X6_RAT;A0A8I5Y5N7_RAT;A0A8I5Y7M0_RAT;A0A8I6GJH6_RAT;MARK2_RAT	FALSE	100	0.0784514	5.51483	5.44583	5.698	5.53374	5.4437	5.45289
A0A0G2K6Y9;O70257	A0A0G2K6Y9;O70257	Stx7	Syntaxin 7;Syntaxin-7	A0A0G2K6Y9_RAT;STX7_RAT	FALSE	100	0.264046	7.14225	7.28773	7.57788	7.3979	6.75837	6.68938
A0A0G2K6Z7;A0A8I5ZN58;G8JLS5;P16612	A0A0G2K6Z7;A0A8I5ZN58;G8JLS5;P16612	Vegfa	Vascular permeability factor;Vascular permeability factor;Vascular permeability factor;Vascular endothelial growth factor A	A0A0G2K6Z7_RAT;A0A8I5ZN58_RAT;G8JLS5_RAT;VEGFA_RAT	FALSE	100	0.177441	7.16511	7.0431	7.04156	7.57605	7.04289	7.12197
A0A0G2K700;P40615	A0A0G2K700;P40615	Dkc1	H/ACA ribonucleoprotein complex subunit DKC1	A0A0G2K700_RAT;DKC1_RAT	FALSE	100	0.345775	8.77413	9.21233	8.87373	9.30331	7.87929	8.60198
A0A0G2K712;A0A8I6AMF2	A0A0G2K712;A0A8I6AMF2	Tbc1d5	TBC1 domain family, member 5;TBC1 domain family, member 5	A0A0G2K712_RAT;A0A8I6AMF2_RAT	FALSE	100	0.428227	3.98657	3.26851	4.28766	3.99903	4.81451	3.56312
A0A0G2K719;A0A8I6ACZ0;D4ADE8	A0A0G2K719;A0A8I6ACZ0;D4ADE8	Ddx3x	RNA helicase	A0A0G2K719_RAT;A0A8I6ACZ0_RAT;D4ADE8_RAT	FALSE	100	0.144139	10.7836	10.8472	10.9415	10.9155	10.3808	10.8332
A0A0G2K734;A0A8I6B595;A6HET4	A0A0G2K734;A0A8I6B595;A6HET4	Sh3bp5l;Sh3bp5l;rCG_34685	SH3 domain-binding protein 5	A0A0G2K734_RAT;A0A8I6B595_RAT;A6HET4_RAT	FALSE	100	1.20284	8.08118	6.42591	6.82908	7.85803	10.4678	8.8251
A0A0G2K735	A0A0G2K735	Uba7	E1 ubiquitin-activating enzyme	A0A0G2K735_RAT	FALSE	100	0.335865	6.00452	5.93185	6.06845	6.70862	5.75564	5.55802
A0A0G2K736;A0A8I6G2K8;B3STT9	A0A0G2K736;A0A8I6G2K8;B3STT9	Kdm1a	Lysine-specific histone demethylase	A0A0G2K736_RAT;A0A8I6G2K8_RAT;B3STT9_RAT	FALSE	100	0.246604	8.57244	8.60046	8.91481	8.77485	7.84732	8.72474
A0A0G2K738	A0A0G2K738	Rab34	RAB34, member RAS oncogene family	A0A0G2K738_RAT	FALSE	80	0.25735	5.85563	6.08216	6.01116	6.12385		5.20536
A0A0G2K743;D4A636;P62856	A0A0G2K743;D4A636;P62856	RGD1562415;Ikzf4;Rps26	40S ribosomal protein S26;IKAROS family zinc finger 4;Small ribosomal subunit protein eS26	A0A0G2K743_RAT;D4A636_RAT;RS26_RAT	FALSE	100	0.402859	6.92965	7.42565	7.42399	6.2462	7.39282	6.15958
A0A0G2K757;A0A8I6ABV8;A0A8I6AC60;A0A8L2QVV5;P25235	A0A0G2K757;A0A8I6ABV8;A0A8I6AC60;A0A8L2QVV5;P25235	Rpn2	Dolichyl-diphosphooligosaccharide--protein glycosyltransferase subunit 2	A0A0G2K757_RAT;A0A8I6ABV8_RAT;A0A8I6AC60_RAT;A0A8L2QVV5_RAT;RPN2_RAT	FALSE	100	0.468182	4.82314	5.60141	4.47099	4.6873	5.46504	3.89096
A0A0G2K760;A0A8I6ADY2;B0BMU0	A0A0G2K760;A0A8I6ADY2;B0BMU0	Ppie	Peptidyl-prolyl cis-trans isomerase E	A0A0G2K760_RAT;A0A8I6ADY2_RAT;B0BMU0_RAT	FALSE	100	0.355821	5.27917	5.55889	5.72601	4.64249	5.77657	4.69191
A0A0G2K770;A0A8I5ZLS5;D4A8G9	A0A0G2K770;A0A8I5ZLS5;D4A8G9	Zfyve26	Zinc finger FYVE domain-containing protein 26	A0A0G2K770_RAT;A0A8I5ZLS5_RAT;ZFY26_RAT	FALSE	80	0.435791	4.16964	4.51878	2.8302	4.64756		4.682
A0A0G2K785;A0A0G2KA23;A0A8J8YI12;Q63060	A0A0G2K785;A0A0G2KA23;A0A8J8YI12;Q63060	Gk	glycerol kinase;glycerol kinase;glycerol kinase;Glycerol kinase	A0A0G2K785_RAT;A0A0G2KA23_RAT;A0A8J8YI12_RAT;GLPK_RAT	FALSE	100	0.0804571	6.60262	6.54411	6.71495	6.47541	6.54382	6.73479
A0A0G2K7B7;A0A8I6ANC7;A6I3P1;Q5XIA4	A0A0G2K7B7;A0A8I6ANC7;A6I3P1;Q5XIA4	Cnot10	CCR4-NOT transcription complex subunit 10	A0A0G2K7B7_RAT;A0A8I6ANC7_RAT;A6I3P1_RAT;CNO10_RAT	FALSE	100	0.207816	7.84886	8.07856	7.69814	8.03734	7.33843	8.09185
A0A0G2K7C1;A0A8I6ADC3;A0A8L2QS48;Q6MG49	A0A0G2K7C1;A0A8I6ADC3;A0A8L2QS48;Q6MG49	Bag6	Large proline-rich protein BAG6	A0A0G2K7C1_RAT;A0A8I6ADC3_RAT;A0A8L2QS48_RAT;BAG6_RAT	FALSE	100	0.144877	11.1516	10.9928	10.9947	11.2123	11.4688	11.0894
A0A0G2K7C4;A0A8I5ZUI8;A0A8I5ZWD5;A0A8I6AAK7;Q62761	A0A0G2K7C4;A0A8I5ZUI8;A0A8I5ZWD5;A0A8I6AAK7;Q62761	Csnk1g1	non-specific serine/threonine protein kinase;non-specific serine/threonine protein kinase;non-specific serine/threonine protein kinase;non-specific serine/threonine protein kinase;Casein kinase I isoform gamma-1	A0A0G2K7C4_RAT;A0A8I5ZUI8_RAT;A0A8I5ZWD5_RAT;A0A8I6AAK7_RAT;KC1G1_RAT	FALSE	100	0.508522	8.31444	9.00726	9.06176	8.9114	6.53621	8.05555
A0A0G2K7G5;A0A8I6G323	A0A0G2K7G5;A0A8I6G323	Tmem237	Transmembrane protein 237	A0A0G2K7G5_RAT;A0A8I6G323_RAT	FALSE	100	0.120615	5.72517	5.89178	5.49641	5.89443	5.74337	5.59988
A0A0G2K7J2;A0A8I5ZZP7;A0A8I6AG45;A0A8I6ATV0;Q9JKB8	A0A0G2K7J2;A0A8I5ZZP7;A0A8I6AG45;A0A8I6ATV0;Q9JKB8	Prpf18	Pre-mRNA-splicing factor 18	A0A0G2K7J2_RAT;A0A8I5ZZP7_RAT;A0A8I6AG45_RAT;A0A8I6ATV0_RAT;PRP18_RAT	FALSE	100	0.419903	4.68054	4.54404	4.31113	5.25978	3.91912	5.36863
A0A0G2K7K2;Q9JM53	A0A0G2K7K2;Q9JM53	Aifm1	Apoptosis inducing factor, mitochondria associated 1;Apoptosis-inducing factor 1, mitochondrial	A0A0G2K7K2_RAT;AIFM1_RAT	FALSE	100	0.813471	6.50092	6.43827	6.25857	6.08934	8.06705	5.65138
A0A0G2K7K5;A0A8I5ZVC5;A0A8I6A0J2;P54690;Q99JD5	A0A0G2K7K5;A0A8I5ZVC5;A0A8I6A0J2;P54690;Q99JD5	Bcat1	Branched-chain-amino-acid aminotransferase;Branched-chain-amino-acid aminotransferase;Branched-chain-amino-acid aminotransferase;Branched-chain-amino-acid aminotransferase, cytosolic;Branched-chain-amino-acid aminotransferase	A0A0G2K7K5_RAT;A0A8I5ZVC5_RAT;A0A8I6A0J2_RAT;BCAT1_RAT;Q99JD5_RAT	FALSE	100	0.146757	10.4761	10.2432	10.3293	10.5076	10.7798	10.5206
A0A0G2K7L4;A0A8I6AFB6;A0A8I6AUQ3;A0A8I6AUY6;D3ZQM7	A0A0G2K7L4;A0A8I6AFB6;A0A8I6AUQ3;A0A8I6AUY6;D3ZQM7	Itpk1	Inositol-tetrakisphosphate 1-kinase	A0A0G2K7L4_RAT;A0A8I6AFB6_RAT;A0A8I6AUQ3_RAT;A0A8I6AUY6_RAT;D3ZQM7_RAT	FALSE	100	0.148776	6.25278	5.9265	6.19263	6.51891	6.25791	6.36796
A0A0G2K7L8;A6I4R7;F1LMS5;P49744	A0A0G2K7L8;A6I4R7;F1LMS5;P49744	Thbs4	Thrombospondin 4;Thrombospondin 4;Thrombospondin 4;Thrombospondin-4	A0A0G2K7L8_RAT;A6I4R7_RAT;F1LMS5_RAT;TSP4_RAT	FALSE	100	0.271474	11.4937	11.1154	11.6105	11.3704	12.0623	11.3101
A0A0G2K7M1	A0A0G2K7M1	AABR07030729.1	Glyceraldehyde-3-phosphate dehydrogenase	A0A0G2K7M1_RAT	FALSE	100	0.472596	8.4857	9.41711	8.70497	8.53449	7.49775	8.27419
A0A0G2K7N8;A0A8I5ZVH2;A0A8I6GFZ0	A0A0G2K7N8;A0A8I5ZVH2;A0A8I6GFZ0	Bptf	Bromodomain PHD finger transcription factor	A0A0G2K7N8_RAT;A0A8I5ZVH2_RAT;A0A8I6GFZ0_RAT	FALSE	100	0.384164	4.88766	5.28387	4.71561	4.40073	5.60197	4.43612
A0A0G2K7N9	A0A0G2K7N9	Arhgap5	Rho GTPase activating protein 5	A0A0G2K7N9_RAT	FALSE	100	0.329673	5.2966	5.77319	5.29717	5.74205	4.40114	5.26946
A0A0G2K7P4;A6K5G8	A0A0G2K7P4;A6K5G8	RGD1560212	N-terminal amino-acid N(alpha)-acetyltransferase NatA	A0A0G2K7P4_RAT;A6K5G8_RAT	FALSE	100	0.286281	8.66698	8.45907	8.71723	9.14135	8.03188	8.98539
A0A0G2K7T5;A0A8I6A2X6;A0A8I6A8I8;A0A8I6AAD3;P20651	A0A0G2K7T5;A0A8I6A2X6;A0A8I6A8I8;A0A8I6AAD3;P20651	Ppp3cb	Serine/threonine-protein phosphatase;Serine/threonine-protein phosphatase;Serine/threonine-protein phosphatase;Serine/threonine-protein phosphatase;Serine/threonine-protein phosphatase 2B catalytic subunit beta isoform	A0A0G2K7T5_RAT;A0A8I6A2X6_RAT;A0A8I6A8I8_RAT;A0A8I6AAD3_RAT;PP2BB_RAT	FALSE	100	0.584399	5.06498	6.2211	2.70536	5.55804	5.7606	5.0798
A0A0G2K7W2;A0A8I6ACF4;A0A8I6AKN2;A0A8I6AR59;Q5XI42	A0A0G2K7W2;A0A8I6ACF4;A0A8I6AKN2;A0A8I6AR59;Q5XI42	Aldh3b1;LOC120099971;Aldh3b2;LOC120099971;Aldh3b1	Aldehyde dehydrogenase;Aldehyde dehydrogenase;Aldehyde dehydrogenase;Aldehyde dehydrogenase;Aldehyde dehydrogenase family 3 member B1	A0A0G2K7W2_RAT;A0A8I6ACF4_RAT;A0A8I6AKN2_RAT;A0A8I6AR59_RAT;AL3B1_RAT	FALSE	100	0.395471	5.11387	5.62025	5.17176	5.76364	4.52012	4.49358
A0A0G2K7X6;A0A8J8Y6U2	A0A0G2K7X6;A0A8J8Y6U2	Ddx19b;Ddx19a	RNA helicase	A0A0G2K7X6_RAT;A0A8J8Y6U2_RAT	FALSE	100	0.0855372	9.24569	9.28089	9.24433	9.34585	9.02591	9.33145
A0A0G2K7Y0;A0A8I5ZT27;A0A8I6AC67;Q63135	A0A0G2K7Y0;A0A8I5ZT27;A0A8I6AC67;Q63135	Cr1l;Cd46;Cd46;Cr1l	Complement C3b/C4b receptor 1 like;Complement C3b/C4b receptor 1 like;Complement C3b/C4b receptor 1 like;Complement component receptor 1-like protein	A0A0G2K7Y0_RAT;A0A8I5ZT27_RAT;A0A8I6AC67_RAT;CR1L_RAT	FALSE	100	0.289728	9.68213	10.0617	10.0525	9.8256	8.877	9.59377
A0A0G2K7Y2;Q4V8B0	A0A0G2K7Y2;Q4V8B0	Oxr1	Oxidation resistance 1;Oxidation resistance protein 1	A0A0G2K7Y2_RAT;OXR1_RAT	FALSE	100	0.515422	5.17895	4.7654	4.46063	5.18914	6.21392	5.26568
A0A0G2K7Y6;Q64194;Q6IMY6	A0A0G2K7Y6;Q64194;Q6IMY6	Lipa	Lipase;Lysosomal acid lipase/cholesteryl ester hydrolase;Lipase	A0A0G2K7Y6_RAT;LICH_RAT;Q6IMY6_RAT	FALSE	100	0.452463	7.31489	7.08829	8.18952	7.6253	7.31764	6.3537
A0A0G2K7Y7;A0A8I5ZRP3;A0A8I5ZWA3;A0A8I6GJ20;A6J569;D4AAG4	A0A0G2K7Y7;A0A8I5ZRP3;A0A8I5ZWA3;A0A8I6GJ20;A6J569;D4AAG4	Kif23;Kif23;Kif23;Kif23;Kif23_predicted;Kif23	Kinesin-like protein	A0A0G2K7Y7_RAT;A0A8I5ZRP3_RAT;A0A8I5ZWA3_RAT;A0A8I6GJ20_RAT;A6J569_RAT;D4AAG4_RAT	FALSE	100	0.314777	7.36732	7.96285	7.64848	7.31138	7.06898	6.84491
A0A0G2K7Z9;E9PTG8;H9KVF6	A0A0G2K7Z9;E9PTG8;H9KVF6	Stk10	non-specific serine/threonine protein kinase;Serine/threonine-protein kinase 10;non-specific serine/threonine protein kinase	A0A0G2K7Z9_RAT;STK10_RAT;H9KVF6_RAT	FALSE	100	0.185245	8.09106	8.28838	8.10756	8.05105	8.37347	7.63486
A0A0G2K804;F1LMF9;P41739	A0A0G2K804;F1LMF9;P41739	Arnt	Aryl hydrocarbon receptor nuclear translocator	A0A0G2K804_RAT;F1LMF9_RAT;ARNT_RAT	FALSE	100	0.398971	6.74845	7.22766	6.92775	5.26553	7.30695	7.01439
A0A0G2K820;A0A8I6GLU2;A0A8J8XJJ2;E2CWF0;E2CWF1;Q6AYJ0	A0A0G2K820;A0A8I6GLU2;A0A8J8XJJ2;E2CWF0;E2CWF1;Q6AYJ0	Ppp3cc	Serine/threonine-protein phosphatase	A0A0G2K820_RAT;A0A8I6GLU2_RAT;A0A8J8XJJ2_RAT;E2CWF0_RAT;E2CWF1_RAT;Q6AYJ0_RAT	FALSE	100	0.121408	7.85626	8.02927	7.92929	7.54335	7.84699	7.9324
A0A0G2K847	A0A0G2K847	Agap1	ArfGAP with GTPase domain, ankyrin repeat and PH domain 1	A0A0G2K847_RAT	FALSE	100	0.19908	6.80517	7.19856	6.94678	6.61932	6.78215	6.47906
A0A0G2K850;A0A140UHY3;A0A8J8Y9N6	A0A0G2K850;A0A140UHY3;A0A8J8Y9N6	Ewsr1	EWS RNA-binding protein 1	A0A0G2K850_RAT;A0A140UHY3_RAT;A0A8J8Y9N6_RAT	FALSE	100	0.498125	8.46726	8.42198	8.12672	8.09916	9.4891	8.19936
A0A0G2K860;A0A8I5Y1Y6	A0A0G2K860;A0A8I5Y1Y6	Arhgef12	Rho guanine nucleotide exchange factor 12	A0A0G2K860_RAT;A0A8I5Y1Y6_RAT	FALSE	100	0.232575	7.51279	7.65641	7.91522	6.95795	7.40023	7.63413
A0A0G2K890;A0A8I5Y4R7;P31977	A0A0G2K890;A0A8I5Y4R7;P31977	Ezr	Ezrin	A0A0G2K890_RAT;A0A8I5Y4R7_RAT;EZRI_RAT	FALSE	100	0.146865	12.6299	12.512	12.4959	12.5941	12.9727	12.5749
A0A0G2K896;A0A8I6AEF9;A0A8I6AHP0	A0A0G2K896;A0A8I6AEF9;A0A8I6AHP0	Inhca	Similar to RIKEN cDNA 1300017J02	A0A0G2K896_RAT;A0A8I6AEF9_RAT;A0A8I6AHP0_RAT	FALSE	100	1.08587	8.02488	7.90797	7.55433	7.75043	10.0668	6.84486
A0A0G2K899	A0A0G2K899	Acyp1	Acylphosphatase	A0A0G2K899_RAT	FALSE	100	0.298127	6.75628	6.9661	6.75981	6.38194	7.3375	6.33607
A0A0G2K8A6	A0A0G2K8A6	Ttf2	Transcription termination factor 2	A0A0G2K8A6_RAT	FALSE	100	0.313806	6.6374	7.19242	6.78953	6.89786	6.05354	6.25366
A0A0G2K8C7;A0A8I5ZLG1;A0A8I5ZTK5;A0A8I6AAN8;A6IKG6;A6IKG8;Q5PQT2	A0A0G2K8C7;A0A8I5ZLG1;A0A8I5ZTK5;A0A8I6AAN8;A6IKG6;A6IKG8;Q5PQT2	Mtmr3;Mtmr3;Mtmr3;Mtmr3;rCG_35926;rCG_35926;Mtmr3	Phosphatidylinositol-3-phosphate phosphatase;Phosphatidylinositol-3-phosphate phosphatase;Phosphatidylinositol-3-phosphate phosphatase;Phosphatidylinositol-3-phosphate phosphatase;Phosphatidylinositol-3-phosphate phosphatase;Phosphatidylinositol-3-phosphate phosphatase;Myotubularin-related protein 3	A0A0G2K8C7_RAT;A0A8I5ZLG1_RAT;A0A8I5ZTK5_RAT;A0A8I6AAN8_RAT;A6IKG6_RAT;A6IKG8_RAT;MTMR3_RAT	FALSE	100	0.45601	6.46953	7.11971	6.64213	7.16218	5.71023	5.71339
A0A0G2K8D1;A0A8I5ZT29	A0A0G2K8D1;A0A8I5ZT29	Mospd2	Motile sperm domain containing 2	A0A0G2K8D1_RAT;A0A8I5ZT29_RAT	FALSE	100	0.342122	8.36148	8.53257	8.82541	8.85152	7.71129	7.88662
A0A0G2K8D6;A0A8I5Y621;A0A8I5ZYZ4;A0A8I6ADB9;A0A8I6AI94	A0A0G2K8D6;A0A8I5Y621;A0A8I5ZYZ4;A0A8I6ADB9;A0A8I6AI94	Dcun1d1	DCN1-like protein	A0A0G2K8D6_RAT;A0A8I5Y621_RAT;A0A8I5ZYZ4_RAT;A0A8I6ADB9_RAT;A0A8I6AI94_RAT	FALSE	100	0.661091	6.78929	7.99476	6.13959	5.93691	7.56925	6.30594
A0A0G2K8E0;P17702	A0A0G2K8E0;P17702	RGD1565183;Rpl28	Large ribosomal subunit protein eL28	A0A0G2K8E0_RAT;RL28_RAT	FALSE	100	0.254126	9.99647	10.1698	9.78388	9.99496	9.54269	10.491
A0A0G2K8H6;P00786	A0A0G2K8H6;P00786	Ctsh	Cathepsin H;Pro-cathepsin H	A0A0G2K8H6_RAT;CATH_RAT	FALSE	100	0.844867	6.33305	6.43079	6.37343	5.85769	7.97841	5.02492
A0A0G2K8P3	A0A0G2K8P3	Nedd4	E3 ubiquitin-protein ligase	A0A0G2K8P3_RAT	FALSE	100	0.220275	9.64872	10.0506	9.77178	9.76155	9.20147	9.45823
A0A0G2K8Q7	A0A0G2K8Q7	Lsm2	U6 snRNA-associated Sm-like protein LSm2	A0A0G2K8Q7_RAT	FALSE	100	1.09401	7.32225	6.70627	7.11856	6.28879	9.37038	7.12724
A0A0G2K8S4	A0A0G2K8S4	Wdfy2	WD repeat and FYVE domain containing 2	A0A0G2K8S4_RAT	FALSE	100	0.344183	6.22072	6.41471	6.51914	6.65369	4.99273	6.52335
A0A0G2K8S6;A6IAK3;O88941	A0A0G2K8S6;A6IAK3;O88941	Mogs;Gcs1;Mogs	Mannosyl-oligosaccharide glucosidase	A0A0G2K8S6_RAT;A6IAK3_RAT;MOGS_RAT	FALSE	100	0.610502	6.17048	5.49419	6.2264	5.23459	7.35955	6.53769
A0A0G2K8S8;A0A8I6A9E3;A0A8I6AIY8	A0A0G2K8S8;A0A8I6A9E3;A0A8I6AIY8	Tigar	TP53 induced glycolysis regulatory phosphatase	A0A0G2K8S8_RAT;A0A8I6A9E3_RAT;A0A8I6AIY8_RAT	FALSE	80	0.694346	5.03673	5.24537	4.49664		6.26755	4.13736
A0A0G2K8T0;Q6P7S1	A0A0G2K8T0;Q6P7S1	Asah1	ceramidase;Acid ceramidase	A0A0G2K8T0_RAT;ASAH1_RAT	FALSE	100	0.552543	11.4563	11.211	11.1819	11.1218	12.577	11.1898
A0A0G2K8V1;A0A8I5ZTL7;D4A7K5	A0A0G2K8V1;A0A8I5ZTL7;D4A7K5	Atp11a	Phospholipid-transporting ATPase	A0A0G2K8V1_RAT;A0A8I5ZTL7_RAT;D4A7K5_RAT	FALSE	100	0.760476	6.33855	7.87416	7.62238	7.48701	3.43114	5.27807
A0A0G2K8V2;A6KKR3;P85972;R9PXU6	A0A0G2K8V2;A6KKR3;P85972;R9PXU6	Vcl;Vcl_predicted;Vcl;Vcl	Vinculin	A0A0G2K8V2_RAT;A6KKR3_RAT;VINC_RAT;R9PXU6_RAT	FALSE	100	0.389819	11.5243	11.4244	11.4407	11.2468	12.349	11.1605
A0A0G2K8V3;F1M0V4	A0A0G2K8V3;F1M0V4	Thoc2	THO complex subunit 2	A0A0G2K8V3_RAT;F1M0V4_RAT	FALSE	100	0.246871	7.54374	7.43624	7.05658	7.96792	7.83257	7.42539
A0A0G2K8X3;A0A8I5ZY50;A0A8I6A692;A0A8I6A8R3;A0A8I6GLY4;Q7TPA0	A0A0G2K8X3;A0A8I5ZY50;A0A8I6A692;A0A8I6A8R3;A0A8I6GLY4;Q7TPA0	Pid1	Phosphotyrosine interaction domain containing 1;Phosphotyrosine interaction domain containing 1;Phosphotyrosine interaction domain containing 1;Phosphotyrosine interaction domain containing 1;Phosphotyrosine interaction domain containing 1;Ab1-119	A0A0G2K8X3_RAT;A0A8I5ZY50_RAT;A0A8I6A692_RAT;A0A8I6A8R3_RAT;A0A8I6GLY4_RAT;Q7TPA0_RAT	FALSE	80	0.430453	4.23697	3.04582	4.78971	4.74954		4.36279
A0A0G2K8Z9	A0A0G2K8Z9	Kif13b	Kinesin family member 13B	A0A0G2K8Z9_RAT	FALSE	100	0.397668	5.28341	4.55178	4.61624	5.835	5.7994	5.61463
A0A0G2K908	A0A0G2K908	Xpo6	Exportin 6	A0A0G2K908_RAT	FALSE	100	0.687301	6.58103	6.30926	6.12136	5.97006	7.92943	6.57505
A0A0G2K916;A0A8I6A9N7;A0A8I6AP24	A0A0G2K916;A0A8I6A9N7;A0A8I6AP24	Ankhd1	Eukaryotic translation initiation factor 4E binding protein 3	A0A0G2K916_RAT;A0A8I6A9N7_RAT;A0A8I6AP24_RAT	FALSE	100	0.263098	5.77418	6.10324	5.98231	6.047	5.01007	5.72826
A0A0G2K923	A0A0G2K923	Usp40	ubiquitinyl hydrolase 1	A0A0G2K923_RAT	FALSE	100	0.424484	7.28176	7.94719	7.64992	7.61865	5.59653	7.59652
A0A0G2K931;Q68FU2	A0A0G2K931;Q68FU2	Psat1	Phosphoserine aminotransferase	A0A0G2K931_RAT;Q68FU2_RAT	FALSE	100	0.698157	8.91836	8.71493	8.78608	8.87612	10.2921	7.92256
A0A0G2K933;A0A8I6A0N7;A0A8I6AX14;F1M470	A0A0G2K933;A0A8I6A0N7;A0A8I6AX14;F1M470	Eif4e2	Eukaryotic translation initiation factor 4E family member 2	A0A0G2K933_RAT;A0A8I6A0N7_RAT;A0A8I6AX14_RAT;F1M470_RAT	FALSE	100	0.390703	6.49682	6.26175	6.3696	7.32245	6.0976	6.43271
A0A0G2K943;P18484	A0A0G2K943;P18484	Ap2a2	AP-2 complex subunit alpha;AP-2 complex subunit alpha-2	A0A0G2K943_RAT;AP2A2_RAT	FALSE	100	0.170748	10.1988	10.3502	10.4798	10.2697	10.068	9.82643
A0A0G2K944	A0A0G2K944	Vcan	Versican	A0A0G2K944_RAT	FALSE	100	0.463035	5.05273	4.27138	4.73275	5.91131	5.53119	4.81703
A0A0G2K950	A0A0G2K950	Papss2	3'-phosphoadenosine 5'-phosphosulfate synthase 2	A0A0G2K950_RAT	FALSE	100	0.423182	5.88347	6.09096	5.95119	5.10615	6.71537	5.55367
A0A0G2K952;A0A8I6A5X2	A0A0G2K952;A0A8I6A5X2	Usp32	ubiquitinyl hydrolase 1	A0A0G2K952_RAT;A0A8I6A5X2_RAT	FALSE	100	0.394542	7.80402	8.33069	8.30889	8.15847	6.59374	7.6283
A0A0G2K954;Q3SWT1	A0A0G2K954;Q3SWT1	Nabp2	Nucleic acid binding protein 2;SOSS complex subunit B1	A0A0G2K954_RAT;SOSB1_RAT	FALSE	100	0.465039	6.64042	6.07273	6.63117	6.3968	7.59651	6.50488
A0A0G2K987;G3V642;Q9EPG9	A0A0G2K987;G3V642;Q9EPG9	Abcg1	ATP binding cassette subfamily G member 1;ATP binding cassette subfamily G member 1;ABC transporter, white homologue	A0A0G2K987_RAT;G3V642_RAT;Q9EPG9_RAT	FALSE	100	0.515436	7.55414	8.40498	8.14762	8.03615	6.17185	7.01008
A0A0G2K992;Q99N02	A0A0G2K992;Q99N02	Slco3a1	Solute carrier organic anion transporter family member;Solute carrier organic anion transporter family member 3A1	A0A0G2K992_RAT;SO3A1_RAT	FALSE	80	0.404531	4.72088	5.43648	4.83541	4.56812		4.04351
A0A0G2K999	A0A0G2K999	Sdk2	Sidekick cell adhesion molecule 2	A0A0G2K999_RAT	FALSE	100	0.386714	8.01559	7.76815	7.5219	8.39008	8.74854	7.6493
A0A0G2K9C8;A0A8I5Y5Q0;A0A8I5ZXC2;A0A8J8YFM3	A0A0G2K9C8;A0A8I5Y5Q0;A0A8I5ZXC2;A0A8J8YFM3	Phkb	Phosphorylase b kinase regulatory subunit	A0A0G2K9C8_RAT;A0A8I5Y5Q0_RAT;A0A8I5ZXC2_RAT;A0A8J8YFM3_RAT	FALSE	80	0.32342	5.06029	5.31044	4.18503	5.39943		5.34626
A0A0G2K9D6;A0A8I5ZP90;A0A8I6AMA8	A0A0G2K9D6;A0A8I5ZP90;A0A8I6AMA8	Smarcc1	SWI/SNF related, matrix associated, actin dependent regulator of chromatin, subfamily c, member 1;SWI/SNF related, matrix associated, actin dependent regulator of chromatin, subfamily c, member 1;SWI/SNF related, matrix associated, actin dependent regulator of chromatin, subfamily c, member 1	A0A0G2K9D6_RAT;A0A8I5ZP90_RAT;A0A8I6AMA8_RAT	FALSE	100	0.163701	8.17164	7.89392	7.95973	8.39237	8.41291	8.19929
A0A0G2K9E8	A0A0G2K9E8	Myo1e	Myosin IE	A0A0G2K9E8_RAT	FALSE	100	0.759794	6.97257	7.47097	7.99379	8.5962	4.17165	6.63023
A0A0G2K9F6	A0A0G2K9F6	Hmgn2	High mobility group nucleosomal binding domain 2	A0A0G2K9F6_RAT	FALSE	100	0.668146	7.49099	7.64319	8.54053	6.92201	8.64747	5.70174
A0A0G2K9G6;A0A8I5Y920;A0A8I6ADB5;A0A8I6AQI4;A0A8I6G238;A6I2F7;D4A3Q2	A0A0G2K9G6;A0A8I5Y920;A0A8I6ADB5;A0A8I6AQI4;A0A8I6G238;A6I2F7;D4A3Q2	Stag1;Stag1;Stag1;Stag1;Stag1;Stag1_predicted;Stag1	Cohesin subunit SA	A0A0G2K9G6_RAT;A0A8I5Y920_RAT;A0A8I6ADB5_RAT;A0A8I6AQI4_RAT;A0A8I6G238_RAT;A6I2F7_RAT;D4A3Q2_RAT	FALSE	100	0.316139	6.76368	7.45111	6.63541	6.66658	6.44151	6.6238
A0A0G2K9H2;A0A8I6AVQ2	A0A0G2K9H2;A0A8I6AVQ2	Stk11ip	Serine/threonine-protein kinase 11-interacting protein	A0A0G2K9H2_RAT;A0A8I6AVQ2_RAT	FALSE	100	0.469969	5.1369	5.63326	5.65763	4.78478	5.86846	3.74036
A0A0G2K9L0;A0A8I5ZMB4;A0A8I6ALG0	A0A0G2K9L0;A0A8I5ZMB4;A0A8I6ALG0	Rnaset2;Rnaset2-ps1;Rnaset2	Ribonuclease T2	A0A0G2K9L0_RAT;A0A8I5ZMB4_RAT;A0A8I6ALG0_RAT	FALSE	100	0.548223	6.22288	5.74463	6.29105	5.78622	7.32692	5.96558
A0A0G2K9L2;A0A8I5ZP70;A0A8I5ZT36;A0A8I6A1X4	A0A0G2K9L2;A0A8I5ZP70;A0A8I5ZT36;A0A8I6A1X4	Tom1l2	Target of myb1 like 2 membrane trafficking protein	A0A0G2K9L2_RAT;A0A8I5ZP70_RAT;A0A8I5ZT36_RAT;A0A8I6A1X4_RAT	FALSE	100	0.133044	6.71087	6.65539	6.79989	6.86289	6.8591	6.37705
A0A0G2K9L9	A0A0G2K9L9	Mdn1	Midasin	A0A0G2K9L9_RAT	FALSE	100	0.527396	5.65338	6.31756	6.04205	6.59628	3.72355	5.58745
A0A0G2K9M4;A0A8I6A7K7;A0A8I6AIP5	A0A0G2K9M4;A0A8I6A7K7;A0A8I6AIP5	Wdfy3	WD repeat and FYVE domain containing 3	A0A0G2K9M4_RAT;A0A8I6A7K7_RAT;A0A8I6AIP5_RAT	FALSE	100	0.394538	8.42223	8.44083	8.89641	8.88795	7.01877	8.86718
A0A0G2K9M7;P0C606	A0A0G2K9M7;P0C606	Sgf29	SAGA complex associated factor 29;SAGA-associated factor 29	A0A0G2K9M7_RAT;SGF29_RAT	FALSE	40	1.26974	5.32532				7.43306	3.21757
A0A0G2K9M8;A0A8I6AGY4;Q9Z340	A0A0G2K9M8;A0A8I6AGY4;Q9Z340	Pard3	Par-3 family cell polarity regulator;Par-3 family cell polarity regulator;Partitioning defective 3 homolog	A0A0G2K9M8_RAT;A0A8I6AGY4_RAT;PARD3_RAT	FALSE	100	0.13341	6.5977	6.41228	6.51449	6.82511	6.77625	6.46036
A0A0G2K9N3;A0A8I6A0F3;A0A8I6A7A4	A0A0G2K9N3;A0A8I6A0F3;A0A8I6A7A4	Ddx3y	RNA helicase	A0A0G2K9N3_RAT;A0A8I6A0F3_RAT;A0A8I6A7A4_RAT	FALSE	100	0.364393	8.90331	8.98099	9.07285	9.53141	7.78697	9.14432
A0A0G2K9N6;Q63269	A0A0G2K9N6;Q63269	Itpr3	Inositol 1,4,5-trisphosphate receptor;Inositol 1,4,5-trisphosphate receptor type 3	A0A0G2K9N6_RAT;ITPR3_RAT	FALSE	100	0.410257	5.51751	6.13176	5.51901	6.05166	5.72152	4.16361
A0A0G2K9P5;A0A8I5ZXD9;A0A8I6G993	A0A0G2K9P5;A0A8I5ZXD9;A0A8I6G993	Cog5	Conserved oligomeric Golgi complex subunit 5	A0A0G2K9P5_RAT;A0A8I5ZXD9_RAT;A0A8I6G993_RAT	FALSE	100	0.292747	8.31705	8.19358	7.96529	8.87745	7.95773	8.59117
A0A0G2K9Q0;A0A8I6ALH8	A0A0G2K9Q0;A0A8I6ALH8	Tbck	TBC1 domain containing kinase	A0A0G2K9Q0_RAT;A0A8I6ALH8_RAT	FALSE	100	0.355117	8.05813	8.48776	7.74026	8.63387	7.27175	8.15701
A0A0G2K9Q7;Q62625	A0A0G2K9Q7;Q62625	Map1lc3b2;Map1lc3b	Microtubule-associated proteins 1A/1B light chain 3B	A0A0G2K9Q7_RAT;MLP3B_RAT	FALSE	100	0.262323	8.36544	8.56979	8.79913	8.2046	8.52399	7.72971
A0A0G2K9R0;A0A8I5Y637;A0A8I6B124	A0A0G2K9R0;A0A8I5Y637;A0A8I6B124	Zswim8	Zinc finger, SWIM-type containing 8;Zinc finger, SWIM-type containing 8;Zinc finger, SWIM-type containing 8	A0A0G2K9R0_RAT;A0A8I5Y637_RAT;A0A8I6B124_RAT	FALSE	20		6.72932				6.72932
A0A0G2K9R9;A0A0G2KAX0;A0A8I6AIN2	A0A0G2K9R9;A0A0G2KAX0;A0A8I6AIN2	Psme4	Proteasome activator subunit 4	A0A0G2K9R9_RAT;A0A0G2KAX0_RAT;A0A8I6AIN2_RAT	FALSE	100	0.163465	8.93034	8.95996	9.10757	8.98879	8.47906	9.11632
A0A0G2K9T1;A0A8I5ZZU1;A0A8I6AVL7	A0A0G2K9T1;A0A8I5ZZU1;A0A8I6AVL7	Itch	E3 ubiquitin-protein ligase	A0A0G2K9T1_RAT;A0A8I5ZZU1_RAT;A0A8I6AVL7_RAT	FALSE	100	0.231507	8.54808	8.86772	8.72938	8.80896	8.21275	8.12159
A0A0G2K9T4;A0A8I5YCC2;A0A8I6AAP8;A0A8I6AP57;A0A8I6ATL8	A0A0G2K9T4;A0A8I5YCC2;A0A8I6AAP8;A0A8I6AP57;A0A8I6ATL8	Macf1	Microtubule-actin crosslinking factor 1	A0A0G2K9T4_RAT;A0A8I5YCC2_RAT;A0A8I6AAP8_RAT;A0A8I6AP57_RAT;A0A8I6ATL8_RAT	FALSE	100	0.075758	10.0032	10.1028	10.0026	10.0242	10.0736	9.81285
A0A0G2K9T9;F7EYG9;Q5XI26	A0A0G2K9T9;F7EYG9;Q5XI26	Stat2	Signal transducer and activator of transcription	A0A0G2K9T9_RAT;F7EYG9_RAT;Q5XI26_RAT	FALSE	100	0.216398	7.74924	7.63612	7.35742	7.72206	8.19229	7.8383
A0A0G2K9U5;Q66HT1	A0A0G2K9U5;Q66HT1	Aldob	Fructose-bisphosphate aldolase	A0A0G2K9U5_RAT;Q66HT1_RAT	FALSE	100	0.212969	11.5651	11.6526	11.7759	11.3108	11.9191	11.1671
A0A0G2K9U6;A0A8I6GLZ1;D3ZFK6	A0A0G2K9U6;A0A8I6GLZ1;D3ZFK6	Atg16l1	Autophagy related 16-like 1	A0A0G2K9U6_RAT;A0A8I6GLZ1_RAT;D3ZFK6_RAT	FALSE	100	0.127299	7.74305	7.553	7.59751	7.73141	7.99625	7.83711
A0A0G2K9V6	A0A0G2K9V6	Tars1	threonine--tRNA ligase	A0A0G2K9V6_RAT	FALSE	100	0.0502874	13.1392	13.0788	13.106	13.1261	13.2609	13.1243
A0A0G2K9W6	A0A0G2K9W6	Stam	RCG55706	A0A0G2K9W6_RAT	FALSE	100	0.533766	7.7022	8.22294	8.1306	7.2525	8.66278	6.24218
A0A0G2K9Z3;Q63083	A0A0G2K9Z3;Q63083	Nucb1	Nucleobindin 1;Nucleobindin-1	A0A0G2K9Z3_RAT;NUCB1_RAT	FALSE	100	0.51276	14.136	13.7581	13.6458	13.8589	15.1739	14.2436
A0A0G2K9Z4;A0A8I5ZQU7;A6JI19	A0A0G2K9Z4;A0A8I5ZQU7;A6JI19	Casp7	Caspase 7;Caspase 7;Caspase-7	A0A0G2K9Z4_RAT;A0A8I5ZQU7_RAT;A6JI19_RAT	FALSE	100	0.918536	6.13396	5.51319	7.89828	5.97891	6.30729	4.97212
A0A0G2KA08	A0A0G2KA08	Cpsf2	Cleavage and polyadenylation specificity factor subunit 2	A0A0G2KA08_RAT	FALSE	100	0.136179	7.34412	7.31809	7.29791	7.62343	7.0841	7.39709
A0A0G2KA12;A0A8L2R5V9;A0A8L2RAX8;O88658	A0A0G2KA12;A0A8L2R5V9;A0A8L2RAX8;O88658	Kif1b;Kif1b;Pgd;Kif1b	Kinesin family member 1B;Kinesin family member 1B;Kinesin family member 1B;Kinesin-like protein KIF1B	A0A0G2KA12_RAT;A0A8L2R5V9_RAT;A0A8L2RAX8_RAT;KIF1B_RAT	FALSE	100	0.181992	7.47685	7.51664	7.11514	7.67628	7.77377	7.30242
A0A0G2KA25;Q4KLL4	A0A0G2KA25;Q4KLL4	Tm9sf4	Transmembrane 9 superfamily member;Transmembrane 9 superfamily member 4	A0A0G2KA25_RAT;TM9S4_RAT	FALSE	100	0.217111	8.22674	8.35947	8.55894	8.39423	7.65893	8.16212
A0A0G2KA34	A0A0G2KA34	Mmp3	Matrix metallopeptidase 3	A0A0G2KA34_RAT	FALSE	100	0.40073	14.9468	14.7899	14.7132	14.5752	15.7935	14.8623
A0A0G2KA49;A0A8I6A6K5;A0A8I6AMD5;A6IJK6	A0A0G2KA49;A0A8I6A6K5;A0A8I6AMD5;A6IJK6	Slit2	Slit guidance ligand 2;Slit guidance ligand 2;Slit guidance ligand 2;Slit homolog 2 (Drosophila)	A0A0G2KA49_RAT;A0A8I6A6K5_RAT;A0A8I6AMD5_RAT;A6IJK6_RAT	FALSE	100	0.291139	10.707	10.6948	10.6205	11.2881	10.116	10.8156
A0A0G2KA50;A0A8I5ZMY7;E9PT04	A0A0G2KA50;A0A8I5ZMY7;E9PT04	Vps39	VPS39 subunit of HOPS complex	A0A0G2KA50_RAT;A0A8I5ZMY7_RAT;E9PT04_RAT	FALSE	100	0.395951	6.98719	6.97083	6.86366	7.52982	5.96557	7.60609
A0A0G2KA69;Q5BJN8	A0A0G2KA69;Q5BJN8	Sde2	Replication stress response regulator SDE2;UBL fusion protein SDE2	A0A0G2KA69_RAT;SDE2_RAT	FALSE	100	0.576626	7.17753	7.23378	6.96058	6.63692	8.33195	6.7244
A0A0G2KA71	A0A0G2KA71	Nectin2	Nectin cell adhesion molecule 2	A0A0G2KA71_RAT	FALSE	100	0.650277	6.63643	6.56123	7.92243	7.07771	6.45897	5.16182
A0A0G2KA82;A0A8I6A9E4;A0A8I6A9F2	A0A0G2KA82;A0A8I6A9E4;A0A8I6A9F2	Sypl1	Synaptophysin-like 1	A0A0G2KA82_RAT;A0A8I6A9E4_RAT;A0A8I6A9F2_RAT	FALSE	100	0.752991	9.39098	10.4865	10.746	9.02773	8.88168	7.81291
A0A0G2KAB9;Q3MQ06	A0A0G2KAB9;Q3MQ06	Atg5	Autophagy protein 5	A0A0G2KAB9_RAT;ATG5_RAT	FALSE	100	0.532425	7.91655	8.68858	8.78451	7.32707	6.98577	7.79684
A0A0G2KAC1;A0A8I6G9S8;A6JYU0;A6JYU1;F1LQ55;P11915	A0A0G2KAC1;A0A8I6G9S8;A6JYU0;A6JYU1;F1LQ55;P11915	Scp2;Scp2;rCG_50466;rCG_50466;Scp2;Scp2	Sterol carrier protein 2	A0A0G2KAC1_RAT;A0A8I6G9S8_RAT;A6JYU0_RAT;A6JYU1_RAT;F1LQ55_RAT;SCP2_RAT	FALSE	100	0.103634	8.42615	8.23084	8.52283	8.51145	8.29407	8.57153
A0A0G2KAD5;A0A8I5Y2F6;A0A8I6AA83;A0A8I6AG68;A6IVA7	A0A0G2KAD5;A0A8I5Y2F6;A0A8I6AA83;A0A8I6AG68;A6IVA7	Chm	Rab proteins geranylgeranyltransferase component A	A0A0G2KAD5_RAT;A0A8I5Y2F6_RAT;A0A8I6AA83_RAT;A0A8I6AG68_RAT;A6IVA7_RAT	FALSE	100	0.679062	7.33937	8.12946	6.95814	6.453	8.58634	6.5699
A0A0G2KAH2	A0A0G2KAH2	Pxdn	Peroxidasin	A0A0G2KAH2_RAT	FALSE	100	0.161962	12.726	12.5435	12.4402	12.9659	12.9515	12.7289
A0A0G2KAH7;B2RYE4	A0A0G2KAH7;B2RYE4	Ext2	Exostosin glycosyltransferase 2;Ext2 protein	A0A0G2KAH7_RAT;B2RYE4_RAT	FALSE	100	0.282211	8.86633	8.51101	8.37339	8.99417	9.37834	9.07472
A0A0G2KAI7;A0A8I5Y8F2;A0A8I5ZL36;A0A8I5ZU12;A0A8I5ZYG7;Q5XI84	A0A0G2KAI7;A0A8I5Y8F2;A0A8I5ZL36;A0A8I5ZU12;A0A8I5ZYG7;Q5XI84	Efemp2	EGF containing fibulin extracellular matrix protein 2;EGF containing fibulin extracellular matrix protein 2;EGF containing fibulin extracellular matrix protein 2;EGF containing fibulin extracellular matrix protein 2;EGF containing fibulin extracellular matrix protein 2;EGF-containing fibulin-like extracellular matrix protein 2	A0A0G2KAI7_RAT;A0A8I5Y8F2_RAT;A0A8I5ZL36_RAT;A0A8I5ZU12_RAT;A0A8I5ZYG7_RAT;Q5XI84_RAT	FALSE	100	0.495255	10.0738	9.96	9.50533	9.83221	11.0877	9.98398
A0A0G2KAJ0;A0A8J8XQ64;Q6MFZ8	A0A0G2KAJ0;A0A8J8XQ64;Q6MFZ8	RT1-N2	RT1 class Ib, locus N2;RT1 class Ib, locus N2;RCG41803, isoform CRA_a	A0A0G2KAJ0_RAT;A0A8J8XQ64_RAT;Q6MFZ8_RAT	FALSE	100	0.418706	8.69383	8.57725	8.4941	9.49313	7.86511	9.03955
A0A0G2KAJ2;A0A8I6G672;A6INN1;Q02955	A0A0G2KAJ2;A0A8I6G672;A6INN1;Q02955	Il1r1	Interleukin 1 receptor type 1;Interleukin 1 receptor type 1;Interleukin 1 bete receptor type 1 long transmembrane form;Interleukin-1 receptor type 1	A0A0G2KAJ2_RAT;A0A8I6G672_RAT;A6INN1_RAT;IL1R1_RAT	FALSE	100	0.35815	5.80523	5.96457	6.30108	5.58658	6.30646	4.86748
A0A0G2KAN5	A0A0G2KAN5	Erh	Enhancer of rudimentary homolog	A0A0G2KAN5_RAT	FALSE	100	0.5988	6.99024	6.26628	7.80949	6.24533	8.01723	6.61288
A0A0G2KAN7	A0A0G2KAN7	Gls	glutaminase	A0A0G2KAN7_RAT	FALSE	80	0.729051	5.49516	5.01695	5.29288		6.78625	4.88456
A0A0G2KAS0	A0A0G2KAS0	Capn15	Calpain 15	A0A0G2KAS0_RAT	FALSE	100	0.485281	5.51195	6.29781	5.13806	6.21655	5.11228	4.79505
A0A0G2KAT5;A0A8I5ZQM0;A0A8I6A3T3;A0A8I6A8P2;A0A8I6AH25;A0A8I6AMW1;A0A8L2Q4U8;O35346	A0A0G2KAT5;A0A8I5ZQM0;A0A8I6A3T3;A0A8I6A8P2;A0A8I6AH25;A0A8I6AMW1;A0A8L2Q4U8;O35346	Ptk2	non-specific protein-tyrosine kinase;non-specific protein-tyrosine kinase;non-specific protein-tyrosine kinase;non-specific protein-tyrosine kinase;non-specific protein-tyrosine kinase;non-specific protein-tyrosine kinase;non-specific protein-tyrosine kinase;Focal adhesion kinase 1	A0A0G2KAT5_RAT;A0A8I5ZQM0_RAT;A0A8I6A3T3_RAT;A0A8I6A8P2_RAT;A0A8I6AH25_RAT;A0A8I6AMW1_RAT;A0A8L2Q4U8_RAT;FAK1_RAT	FALSE	100	0.303415	6.43178	5.9767	6.3334	7.032	6.65498	6.16182
A0A0G2KAU7	A0A0G2KAU7	Ltbp2	Latent transforming growth factor beta binding protein 2	A0A0G2KAU7_RAT	FALSE	100	0.347119	10.3346	9.84405	10.0503	10.1511	11.0148	10.613
A0A0G2KAW5;A6I3Y0;D3Z8C7	A0A0G2KAW5;A6I3Y0;D3Z8C7	Wdr48;Wdr48_predicted;Wdr48	WD repeat-containing protein 48	A0A0G2KAW5_RAT;A6I3Y0_RAT;D3Z8C7_RAT	FALSE	100	0.0858342	5.63526	5.683	5.62107	5.53287	5.81723	5.52214
A0A0G2KAW7;A0A8I5ZYY8;A0A8L2QL20;Q5XI72	A0A0G2KAW7;A0A8I5ZYY8;A0A8L2QL20;Q5XI72	Eif4h	Eukaryotic translation initiation factor 4H	A0A0G2KAW7_RAT;A0A8I5ZYY8_RAT;A0A8L2QL20_RAT;IF4H_RAT	FALSE	100	0.360442	5.49884	5.52964	5.80789	5.06652	6.17362	4.91652
A0A0G2KAX2	A0A0G2KAX2	Trappc14	Trafficking protein particle complex subunit 14	A0A0G2KAX2_RAT	FALSE	100	0.471131	6.70045	6.79653	6.8853	7.22138	5.06589	7.53315
A0A0G2KB09	A0A0G2KB09	Parvb	Parvin, beta	A0A0G2KB09_RAT	FALSE	100	0.242681	7.75767	7.54563	8.05433	8.09204	7.20006	7.89627
A0A0G2KB26;A0A8I6GLZ2	A0A0G2KB26;A0A8I6GLZ2	Mxra8	Matrix remodeling-associated protein 8	A0A0G2KB26_RAT;A0A8I6GLZ2_RAT	FALSE	100	0.0847131	11.1223	11.2484	11.1279	11.1595	11.1671	10.9089
A0A0G2KB56;A6IB00;A6IB01;P82808	A0A0G2KB56;A6IB00;A6IB01;P82808	Gfpt1	glutamine--fructose-6-phosphate transaminase (isomerizing);glutamine--fructose-6-phosphate transaminase (isomerizing);glutamine--fructose-6-phosphate transaminase (isomerizing);Glutamine--fructose-6-phosphate aminotransferase [isomerizing] 1	A0A0G2KB56_RAT;A6IB00_RAT;A6IB01_RAT;GFPT1_RAT	FALSE	100	0.247917	9.48021	9.29287	9.57601	9.1629	10.0076	9.36171
A0A0G2KB73;A0A8I5ZP39;A0A8I6AHX2;A0A8I6AQP3	A0A0G2KB73;A0A8I5ZP39;A0A8I6AHX2;A0A8I6AQP3	Rif1	Replication timing regulatory factor 1	A0A0G2KB73_RAT;A0A8I5ZP39_RAT;A0A8I6AHX2_RAT;A0A8I6AQP3_RAT	FALSE	100	0.421754	5.95407	5.31453	5.58843	5.70418	6.70315	6.46004
A0A0G2KB74;A0A8I6API5	A0A0G2KB74;A0A8I6API5	Dip2a	Disco-interacting protein 2 homolog A	A0A0G2KB74_RAT;A0A8I6API5_RAT	FALSE	100	0.332952	7.44561	7.24965	6.83547	8.02073	7.85424	7.26796
A0A0G2KB82;A0A8I5Y9U2;A0A8I5ZKS1;A0A8I5ZXR1;A0A8I6AJD1	A0A0G2KB82;A0A8I5Y9U2;A0A8I5ZKS1;A0A8I5ZXR1;A0A8I6AJD1	Cnot2	CCR4-NOT transcription complex, subunit 2;CCR4-NOT transcription complex, subunit 2;CCR4-NOT transcription complex, subunit 2;CCR4-NOT transcription complex, subunit 2;CCR4-NOT transcription complex, subunit 2	A0A0G2KB82_RAT;A0A8I5Y9U2_RAT;A0A8I5ZKS1_RAT;A0A8I5ZXR1_RAT;A0A8I6AJD1_RAT	FALSE	100	0.921764	6.90291	6.9175	5.70037	6.76123	8.67041	6.46503
A0A0G2QC02;A0A8I6AVJ0	A0A0G2QC02;A0A8I6AVJ0	Skic2	Ski2 like RNA helicase	A0A0G2QC02_RAT;A0A8I6AVJ0_RAT	FALSE	100	0.148103	8.08378	8.01296	7.77761	8.37066	8.14914	8.10852
A0A0G2QC04	A0A0G2QC04	Pls1	Plastin 1	A0A0G2QC04_RAT	FALSE	100	0.121342	6.81956	6.82647	7.02778	6.69053	6.94983	6.6032
A0A0G2QC15	A0A0G2QC15	Htatip2	HIV-1 Tat interactive protein 2	A0A0G2QC15_RAT	FALSE	100	0.288658	8.95169	9.15952	8.64356	9.04073	8.42518	9.48945
A0A0G2QC23;A0A8I6AML4	A0A0G2QC23;A0A8I6AML4	Galc	Galactocerebrosidase	A0A0G2QC23_RAT;A0A8I6AML4_RAT	FALSE	100	1.27056	4.07686	4.12195	2.84219	4.73619	6.63882	2.04515
A0A0G2QC31;P35234	A0A0G2QC31;P35234	Ptpn5	protein-tyrosine-phosphatase;Tyrosine-protein phosphatase non-receptor type 5	A0A0G2QC31_RAT;PTN5_RAT	FALSE	100	0.339245	6.70633	6.75787	6.66458	7.28605	5.79218	7.03099
A0A0G2QC32;A0A8I5ZQN6	A0A0G2QC32;A0A8I5ZQN6	Dgcr2	DiGeorge syndrome critical region gene 2	A0A0G2QC32_RAT;A0A8I5ZQN6_RAT	FALSE	100	0.631285	7.16987	8.0645	8.24518	7.58586	6.02754	5.92626
A0A0G2QC33;A0A8I5ZQY4;A0A8I6GGT0	A0A0G2QC33;A0A8I5ZQY4;A0A8I6GGT0	Atg4b	Cysteine protease ATG4B;Cysteine protease;Cysteine protease	ATG4B_RAT;A0A8I5ZQY4_RAT;A0A8I6GGT0_RAT	FALSE	100	0.68048	3.25299	4.05939	4.57187	3.45502	1.38568	2.79299
A0A0G2QC53;A0A8I6A726;A0A8I6AC97;A0A8I6AEE8;A0A8I6AWN6	A0A0G2QC53;A0A8I6A726;A0A8I6AC97;A0A8I6AEE8;A0A8I6AWN6	Eps15l1	Epidermal growth factor receptor pathway substrate 15-like 1	A0A0G2QC53_RAT;A0A8I6A726_RAT;A0A8I6AC97_RAT;A0A8I6AEE8_RAT;A0A8I6AWN6_RAT	FALSE	100	0.49297	7.86618	7.68812	7.64382	7.15727	8.86335	7.97834
A0A0G2QC63	A0A0G2QC63	Sec24d	Sec24d protein	A0A0G2QC63_RAT	FALSE	100	0.193552	10.7258	10.5373	10.9409	10.9311	10.9316	10.2881
A0A0G3F9V8;A0A0H2UHK4;Q5BJZ6	A0A0G3F9V8;A0A0H2UHK4;Q5BJZ6	Carnmt1	Carnosine N-methyltransferase	A0A0G3F9V8_RAT;A0A0H2UHK4_RAT;CARME_RAT	FALSE	100	0.17667	6.69117	6.73696	6.83247	6.30222	6.99894	6.58528
A0A0H2UH92;A0A8I5Y1L7;A0A8I5ZZI9;A6JL03;D3ZG52	A0A0H2UH92;A0A8I5Y1L7;A0A8I5ZZI9;A6JL03;D3ZG52	Slc25a16;Slc25a16;Dna2;rCG_60675;Dna2	DNA replication ATP-dependent helicase/nuclease;DNA replication ATP-dependent helicase/nuclease;DNA replication ATP-dependent helicase/nuclease;DNA replication ATP-dependent helicase/nuclease;DNA replication ATP-dependent helicase/nuclease DNA2	A0A0H2UH92_RAT;A0A8I5Y1L7_RAT;A0A8I5ZZI9_RAT;A6JL03_RAT;DNA2_RAT	FALSE	100	0.437916	6.52603	6.91311	5.70392	7.10348	5.77125	7.13839
A0A0H2UH96;Q9Z2Y9	A0A0H2UH96;Q9Z2Y9	Kl	Klotho	A0A0H2UH96_RAT;KLOT_RAT	FALSE	100	0.330203	10.3854	10.6018	10.2031	11.0306	9.75375	10.338
A0A0H2UH97;A1L1K3;A6J175	A0A0H2UH97;A1L1K3;A6J175	Anapc5;Anapc5;Anapc5_predicted	Anaphase-promoting complex subunit 5	A0A0H2UH97_RAT;APC5_RAT;A6J175_RAT	FALSE	100	0.28484	8.84134	8.91142	9.0291	9.14741	7.93806	9.18072
A0A0H2UH98;Q63801	A0A0H2UH98;Q63801	Taf6	TATA-box binding protein associated factor 6;Transcription initiation factor TFIID subunit 6	A0A0H2UH98_RAT;TAF6_RAT	FALSE	100	0.206313	4.90557	5.30833	4.50131	4.94572	5.005	4.7675
A0A0H2UHC2;Q5BJQ7	A0A0H2UHC2;Q5BJQ7	Tada1	Transcriptional adapter 1	A0A0H2UHC2_RAT;TADA1_RAT	FALSE	100	0.446043	5.50053	5.59007	5.98042	6.2681	3.97085	5.69321
A0A0H2UHC3;A0A8I6AFL5;A0A8I6AVZ5;Q4G056	A0A0H2UHC3;A0A8I6AFL5;A0A8I6AVZ5;Q4G056	Tdp1	Tyrosyl-DNA phosphodiesterase 1	A0A0H2UHC3_RAT;A0A8I6AFL5_RAT;A0A8I6AVZ5_RAT;TYDP1_RAT	FALSE	100	0.19247	6.36721	6.04306	6.49086	6.40524	6.73872	6.15818
A0A0H2UHD8;Q925Q9	A0A0H2UHD8;Q925Q9	Sh3kbp1	SH3 domain-containing kinase-binding protein 1	A0A0H2UHD8_RAT;SH3K1_RAT	FALSE	80	0.796343	6.51692	7.53474	5.56178		7.87207	5.09911
A0A0H2UHE1;A0A8I6A4L2;A0A8I6AAD9;A0A8I6AQ32;A6IAE0;P13086	A0A0H2UHE1;A0A8I6A4L2;A0A8I6AAD9;A0A8I6AQ32;A6IAE0;P13086	Suclg1	Succinate--CoA ligase [ADP/GDP-forming] subunit alpha, mitochondrial;Succinate--CoA ligase [ADP/GDP-forming] subunit alpha, mitochondrial;Succinate--CoA ligase [ADP/GDP-forming] subunit alpha, mitochondrial;Succinate--CoA ligase [ADP/GDP-forming] subunit alpha, mitochondrial;Succinate--CoA ligase [ADP/GDP-forming] subunit alpha, mitochondrial;Succinate--CoA ligase [ADP/GDP-forming] subunit alpha,…	A0A0H2UHE1_RAT;A0A8I6A4L2_RAT;A0A8I6AAD9_RAT;A0A8I6AQ32_RAT;A6IAE0_RAT;SUCA_RAT	FALSE	100	0.556277	5.72285	5.90184	4.80784	6.0862	6.79346	5.02491
A0A0H2UHE5;A6HC44;P20650	A0A0H2UHE5;A6HC44;P20650	Ppm1a	protein-serine/threonine phosphatase;protein-serine/threonine phosphatase;Protein phosphatase 1A	A0A0H2UHE5_RAT;A6HC44_RAT;PPM1A_RAT	FALSE	100	0.672566	7.6751	7.22467	6.98263	7.46142	8.99808	7.70868
A0A0H2UHE8	A0A0H2UHE8	Tgfbr1	receptor protein serine/threonine kinase	A0A0H2UHE8_RAT	FALSE	100	0.452123	10.5493	11.2905	11.0337	10.9195	9.36241	10.1404
A0A0H2UHF3;A6JNR9;Q4QR99	A0A0H2UHF3;A6JNR9;Q4QR99	Qtrt1	Queuine tRNA-ribosyltransferase catalytic subunit 1	A0A0H2UHF3_RAT;A6JNR9_RAT;TGT_RAT	FALSE	100	1.10029	6.34306	6.59034	5.54009	6.01684	8.43264	5.13537
A0A0H2UHF6;Q9ES40	A0A0H2UHF6;Q9ES40	Arl6ip5	PRA1 family protein;PRA1 family protein 3	A0A0H2UHF6_RAT;PRAF3_RAT	FALSE	100	0.369292	7.36704	8.10008	7.30004	7.48512	6.57721	7.37273
A0A0H2UHF7;P62755	A0A0H2UHF7;P62755	Rps6	40S ribosomal protein S6;Small ribosomal subunit protein eS6	A0A0H2UHF7_RAT;RS6_RAT	FALSE	100	0.278922	8.72244	9.12145	8.5716	8.47575	9.16579	8.27761
A0A0H2UHG0	A0A0H2UHG0	Yars1	Tyrosine--tRNA ligase	A0A0H2UHG0_RAT	FALSE	100	0.513459	7.80165	8.73441	7.73022	6.10316	8.39122	8.04922
A0A0H2UHI2;Q01986	A0A0H2UHI2;Q01986	Map2k1	Mitogen activated protein kinase kinase 1;Dual specificity mitogen-activated protein kinase kinase 1	A0A0H2UHI2_RAT;MP2K1_RAT	FALSE	100	0.0844224	11.0759	11.219	11.0675	11.1727	10.9986	10.9217
A0A0H2UHJ4;Q68FR3	A0A0H2UHJ4;Q68FR3	Ints12	Integrator complex subunit 12	A0A0H2UHJ4_RAT;INT12_RAT	FALSE	100	0.472462	3.80284	3.12651	4.23182	4.69065	3.17591	3.78931
A0A0H2UHK0;Q6TXG9	A0A0H2UHK0;Q6TXG9	Sfr1	Swi5-dependent recombination DNA repair protein 1 homolog	A0A0H2UHK0_RAT;SFR1_RAT	FALSE	100	0.849194	5.59666	4.37929	5.59361	4.8149	7.24976	5.94573
A0A0H2UHL5;P85970	A0A0H2UHL5;P85970	Arpc2	Arp2/3 complex 34 kDa subunit;Actin-related protein 2/3 complex subunit 2	A0A0H2UHL5_RAT;ARPC2_RAT	FALSE	100	0.13916	11.3128	11.3325	11.4054	11.5831	11.1619	11.0809
A0A0H2UHL9;Q07266	A0A0H2UHL9;Q07266	Dbn1	Drebrin 1;Drebrin	A0A0H2UHL9_RAT;DREB_RAT	FALSE	100	0.37831	6.33368	6.21774	6.46982	6.08016	7.10934	5.79134
A0A0H2UHM0	A0A0H2UHM0	Vps28	Vacuolar protein sorting-associated protein 28 homolog	A0A0H2UHM0_RAT	FALSE	100	0.359095	11.2127	11.2523	11.1547	11.0489	11.9583	10.6492
A0A0H2UHM3;A0A8I5ZPF0;A0A8I6A9F4;A6IZ24;P06866	A0A0H2UHM3;A0A8I5ZPF0;A0A8I6A9F4;A6IZ24;P06866	Hp	Haptoglobin	A0A0H2UHM3_RAT;A0A8I5ZPF0_RAT;A0A8I6A9F4_RAT;A6IZ24_RAT;HPT_RAT	FALSE	40	0.863002	8.7957	9.819			7.77241
A0A0H2UHN5;P35286	A0A0H2UHN5;P35286	Rab13	RAB13, member RAS oncogene family;Ras-related protein Rab-13	A0A0H2UHN5_RAT;RAB13_RAT	FALSE	40	1.14453	7.50963	9.13268			5.88657
A0A0H2UHP4;D3ZEF4	A0A0H2UHP4;D3ZEF4	Cul7	Cullin 7;Cullin-7	A0A0H2UHP4_RAT;CUL7_RAT	FALSE	100	0.352672	7.27644	7.51874	7.33297	7.89453	6.25066	7.38532
A0A0H2UHQ0	A0A0H2UHQ0	Slc3a2	Solute carrier family 3 member 2	A0A0H2UHQ0_RAT	FALSE	100	0.340618	10.7617	11.3391	11.0563	10.9936	10.2466	10.1728
A0A0H2UHQ1;P24049	A0A0H2UHQ1;P24049	Rpl17	Large ribosomal subunit protein uL22	A0A0H2UHQ1_RAT;RL17_RAT	FALSE	100	0.177273	9.02271	9.02211	8.93586	9.10192	9.37714	8.67651
A0A0H2UHQ2;Q62762	A0A0H2UHQ2;Q62762	Csnk1g2	non-specific serine/threonine protein kinase;Casein kinase I isoform gamma-2	A0A0H2UHQ2_RAT;KC1G2_RAT	FALSE	100	0.526344	6.72191	7.55037	7.43452	7.21539	5.14703	6.26223
A0A0H2UHQ3;P0C5W1	A0A0H2UHQ3;P0C5W1	Map1s	Microtubule-associated protein 1S	A0A0H2UHQ3_RAT;MAP1S_RAT	FALSE	100	0.142804	11.4174	11.6341	11.2933	11.6421	11.2544	11.2629
A0A0H2UHQ8;A0A8I6B017;P04644	A0A0H2UHQ8;A0A8I6B017;P04644	Rps17	Small ribosomal subunit protein eS17	A0A0H2UHQ8_RAT;A0A8I6B017_RAT;RS17_RAT	FALSE	100	0.17933	9.92388	10.1821	9.60434	9.85597	9.77915	10.1979
A0A0H2UHR7;D3ZHA0	A0A0H2UHR7;D3ZHA0	Flnc	Filamin-C	A0A0H2UHR7_RAT;FLNC_RAT	FALSE	100	0.625575	12.3626	12.1051	12.1454	11.9237	13.6077	12.0311
A0A0H2UHR9;A0A8I6A2S8;Q6AYD2	A0A0H2UHR9;A0A8I6A2S8;Q6AYD2	Stn1	CST complex subunit STN1	A0A0H2UHR9_RAT;A0A8I6A2S8_RAT;STN1_RAT	FALSE	100	0.325862	5.86511	6.2383	6.35238	5.06476	6.07303	5.59711
A0A0H2UHV2;A0A8I6A9J3;A0A8I6G3Z5;Q5EB59	A0A0H2UHV2;A0A8I6A9J3;A0A8I6G3Z5;Q5EB59	Med23	Mediator of RNA polymerase II transcription subunit 23	A0A0H2UHV2_RAT;A0A8I6A9J3_RAT;A0A8I6G3Z5_RAT;MED23_RAT	FALSE	100	0.173294	7.37221	7.59556	7.40632	7.16717	7.63372	7.05829
A0A0H2UHV4;A0A8I5ZM99;B2GUV7	A0A0H2UHV4;A0A8I5ZM99;B2GUV7	Eif5b	Eukaryotic translation initiation factor 5B	A0A0H2UHV4_RAT;A0A8I5ZM99_RAT;IF2P_RAT	FALSE	100	0.110345	10.5496	10.435	10.4847	10.7751	10.6427	10.4106
A0A0H2UHV9;A6IEH9	A0A0H2UHV9;A6IEH9	Copg2;RGD1566215_predicted	Coatomer subunit gamma	A0A0H2UHV9_RAT;A6IEH9_RAT	FALSE	100	0.155914	8.38129	8.45505	8.41546	8.58436	7.95116	8.50043
A0A0H2UHW8;A0A0U1RRX0;A0A8I6GKV2;A6HFU2;F1LQ41;Q62765;Q62888	A0A0H2UHW8;A0A0U1RRX0;A0A8I6GKV2;A6HFU2;F1LQ41;Q62765;Q62888	Nlgn1;Nlgn2;Nlgn1;Nlgn2;Nlgn2;Nlgn1;Nlgn2	Neuroligin-1;Neuroligin-2;Neuroligin 1;Neuroligin 2;Neuroligin-2;Neuroligin-1;Neuroligin-2	A0A0H2UHW8_RAT;A0A0U1RRX0_RAT;A0A8I6GKV2_RAT;A6HFU2_RAT;F1LQ41_RAT;NLGN1_RAT;NLGN2_RAT	FALSE	100	0.712744	5.87188	6.54945	5.78848	4.60188	7.23991	5.17968
A0A0H2UHX3;A0A8L2QYQ1;P62703	A0A0H2UHX3;A0A8L2QYQ1;P62703	Rps4x	40S ribosomal protein S4;40S ribosomal protein S4;Small ribosomal subunit protein eS4	A0A0H2UHX3_RAT;A0A8L2QYQ1_RAT;RS4X_RAT	FALSE	100	0.216979	11.0766	11.4156	10.8972	10.6816	11.3787	11.0101
A0A0H2UHX8;Q7TP98	A0A0H2UHX8;Q7TP98	Ilf2	Interleukin enhancer binding factor 2;Interleukin enhancer-binding factor 2	A0A0H2UHX8_RAT;ILF2_RAT	FALSE	100	0.479719	8.1852	8.30372	7.75797	7.92751	9.16191	7.7749
A0A0H2UHY6;A6H9G9;B0K012	A0A0H2UHY6;A6H9G9;B0K012	Camkmt;rCG_61617;Camkmt	Calmodulin-lysine N-methyltransferase	A0A0H2UHY6_RAT;A6H9G9_RAT;CMKMT_RAT	FALSE	100	0.273638	6.95102	6.50715	7.3291	7.35571	6.55538	7.00778
A0A0H2UHZ4;A0A8I6ASM5;A6HWS4;O35986	A0A0H2UHZ4;A0A8I6ASM5;A6HWS4;O35986	Zranb2;Zranb2;Zfp265;Zranb2	Zinc finger Ran-binding domain-containing protein 2	A0A0H2UHZ4_RAT;A0A8I6ASM5_RAT;A6HWS4_RAT;ZRAB2_RAT	FALSE	80	0.535652	7.74219	7.58551	8.71507		7.41115	7.25703
A0A0H2UI07;P12928	A0A0H2UI07;P12928	Pklr	Pyruvate kinase;Pyruvate kinase PKLR	A0A0H2UI07_RAT;KPYR_RAT	FALSE	100	0.861508	7.43722	7.26419	7.13321	7.51206	9.10601	6.17062
A0A0H2UI10;Q8VIJ5	A0A0H2UI10;Q8VIJ5	Oga	O-GlcNAcase;Protein O-GlcNAcase	A0A0H2UI10_RAT;OGA_RAT	FALSE	100	0.0836619	9.79441	9.86165	9.66734	9.70065	9.95992	9.78248
A0A0H4SMZ8;A0A0H4SN51;A0A0H4SQ65;A0A0H4SRI2;A0A0H4SRI7;A0A0H4T4D0;A0A8I6AFW6;Q9EQG6	A0A0H4SMZ8;A0A0H4SN51;A0A0H4SQ65;A0A0H4SRI2;A0A0H4SRI7;A0A0H4T4D0;A0A8I6AFW6;Q9EQG6	Kidins220	Kinase D-interacting substrate 220 isoform 2;Kinase D-interacting substrate 220 isoform 6;Kinase D-interacting substrate 220 isoform 4;Kinase D-interacting substrate 220 isoform 1;Kinase D-interacting substrate 220;Kinase D-interacting substrate 220 isoform 3;Kinase D-interacting substrate 220;Kinase D-interacting substrate of 220 kDa	A0A0H4SMZ8_RAT;A0A0H4SN51_RAT;A0A0H4SQ65_RAT;A0A0H4SRI2_RAT;A0A0H4SRI7_RAT;A0A0H4T4D0_RAT;A0A8I6AFW6_RAT;KDIS_RAT	FALSE	100	0.449998	11.5009	12.1353	12.167	11.7604	10.3843	11.0575
A0A0K0WYG5	A0A0K0WYG5	Slc4a7	Anion exchange protein	A0A0K0WYG5_RAT	FALSE	100	0.30428	10.5295	11.0308	10.8588	10.4353	10.5595	9.76292
A0A0K0WYI6	A0A0K0WYI6	Slc4a7	Anion exchange protein	A0A0K0WYI6_RAT	FALSE	60	0.841342	4.05958		5.40053		4.06622	2.712
A0A0U1RRN9;A0A0U1RRT8;A0A8I5ZSZ7;A0A8I6AA08;A0A9K3Y7T9;B5DFG5	A0A0U1RRN9;A0A0U1RRT8;A0A8I5ZSZ7;A0A8I6AA08;A0A9K3Y7T9;B5DFG5	Septin6	Septin	A0A0U1RRN9_RAT;A0A0U1RRT8_RAT;A0A8I5ZSZ7_RAT;A0A8I6AA08_RAT;A0A9K3Y7T9_RAT;B5DFG5_RAT	FALSE	40	0.831254	8.36621			9.33899	7.39344
A0A0U1RRS5;A0A0U1RRU7;A0A0U1RRX2;A6ICU2	A0A0U1RRS5;A0A0U1RRU7;A0A0U1RRX2;A6ICU2	Smg7;Smg7;Smg7;Smg7_predicted	Nonsense-mediated mRNA decay factor	A0A0U1RRS5_RAT;A0A0U1RRU7_RAT;A0A0U1RRX2_RAT;A6ICU2_RAT	FALSE	100	0.161305	5.98862	5.77584	6.21227	6.16448	6.10582	5.68467
A0A0U1RRS6;A0A0U1RRY8	A0A0U1RRS6;A0A0U1RRY8	Upf2	UPF2, regulator of nonsense mediated mRNA decay;UPF2, regulator of nonsense mediated mRNA decay	A0A0U1RRS6_RAT;A0A0U1RRY8_RAT	FALSE	100	0.266403	6.67996	7.07693	6.23518	6.91848	6.24147	6.92772
A0A0U1RRU0	A0A0U1RRU0	Srpk1	SRSF protein kinase 1	A0A0U1RRU0_RAT	FALSE	100	0.305942	5.10801	5.288	5.37954	5.57838	4.20978	5.08437
A0A0U1RRU5;D4A6C6	A0A0U1RRU5;D4A6C6	Tab1	TGF-beta activated kinase 1/MAP3K7 binding protein 1	A0A0U1RRU5_RAT;D4A6C6_RAT	FALSE	100	0.303556	7.20457	7.48915	7.05635	6.81328	7.78639	6.87766
A0A0U1RRV5;A0A8I6ARR0	A0A0U1RRV5;A0A8I6ARR0	Cluh	Clustered mitochondria protein homolog	A0A0U1RRV5_RAT;A0A8I6ARR0_RAT	FALSE	100	0.177579	9.97701	10.274	9.61883	10.1871	9.89394	9.91118
A0A0U1RRV7;A0A8I6A2L6;A0A8I6A2P1	A0A0U1RRV7;A0A8I6A2L6;A0A8I6A2P1	Srsf3	Serine and arginine rich splicing factor 3	A0A0U1RRV7_RAT;A0A8I6A2L6_RAT;A0A8I6A2P1_RAT	FALSE	100	0.150183	9.03636	9.17884	8.9638	9.32931	8.83036	8.87947
A0A0U1RRW1;A0A6F8P9J1;A0A8I6A235;A0A8I6AQY4;A0A8L2UK78;P14562	A0A0U1RRW1;A0A6F8P9J1;A0A8I6A235;A0A8I6AQY4;A0A8L2UK78;P14562	Lamp1	Lysosomal-associated membrane protein 1;Lysosomal associated membrane protein 1;Lysosomal-associated membrane protein 1;Lysosomal-associated membrane protein 1;Lysosomal-associated membrane protein 1;Lysosome-associated membrane glycoprotein 1	A0A0U1RRW1_RAT;A0A6F8P9J1_RAT;A0A8I6A235_RAT;A0A8I6AQY4_RAT;A0A8L2UK78_RAT;LAMP1_RAT	FALSE	100	0.510955	8.7488	8.75915	8.62582	8.59121	9.78382	7.98404
A0A0U1RRW6;P0C1S9	A0A0U1RRW6;P0C1S9	Daglb	sn-1-specific diacylglycerol lipase;Diacylglycerol lipase-beta	A0A0U1RRW6_RAT;DGLB_RAT	FALSE	80	0.667336	7.36481	7.05197	7.21028	8.55525		6.64172
A0A0U1RRX4;A0A9K3Y814;P15146	A0A0U1RRX4;A0A9K3Y814;P15146	Map2	Microtubule-associated protein;Microtubule-associated protein;Microtubule-associated protein 2	A0A0U1RRX4_RAT;A0A9K3Y814_RAT;MTAP2_RAT	FALSE	100	0.553207	5.20322	5.78734	4.86547	5.26329	6.23519	3.86484
A0A0U1RRY7;D3ZF98	A0A0U1RRY7;D3ZF98	Mnt	MAX network transcriptional repressor	A0A0U1RRY7_RAT;D3ZF98_RAT	FALSE	40	1.06174	5.89435				7.30056	4.48815
A0A0U1RS25	A0A0U1RS25	Upf1	UPF1, RNA helicase and ATPase	A0A0U1RS25_RAT	FALSE	100	0.26594	8.89878	9.15342	8.82671	9.3688	8.2978	8.84719
A0A0U1RS40;A0A8I5ZLY4;G3V9Q4	A0A0U1RS40;A0A8I5ZLY4;G3V9Q4	Stk38	Serine/threonine kinase 38	A0A0U1RS40_RAT;A0A8I5ZLY4_RAT;G3V9Q4_RAT	FALSE	100	0.136082	7.96107	8.14894	7.75979	8.06907	7.72567	8.10186
A0A0U1RVI9;P27952	A0A0U1RVI9;P27952	Rps2-ps6;Rps2	Small ribosomal subunit protein uS5	A0A0U1RVI9_RAT;RS2_RAT	FALSE	100	0.50974	10.4484	11.3649	10.3171	11.0461	9.41854	10.0952
A0A140TA93;B2RYR0	A0A140TA93;B2RYR0	Rnf168	E3 ubiquitin-protein ligase RNF168	A0A140TA93_RAT;RN168_RAT	FALSE	100	0.141188	11.7889	12.0924	11.5992	11.7184	11.8634	11.671
A0A140TAA2;Q4FZZ1	A0A140TAA2;Q4FZZ1	Pxk	PX domain-containing protein kinase-like protein	A0A140TAA2_RAT;PXK_RAT	FALSE	60	0.0992885	3.79994	3.8963	3.87366			3.62985
A0A140TAA4;Q9QZA2	A0A140TAA4;Q9QZA2	Pdcd6ip	Programmed cell death 6-interacting protein	A0A140TAA4_RAT;PDC6I_RAT	FALSE	100	0.234634	13.5374	13.8745	13.7654	13.4327	13.6886	12.9258
A0A140TAB3;A0A8I5ZN87;A0A8I5ZU72;P37285	A0A140TAB3;A0A8I5ZN87;A0A8I5ZU72;P37285	Klc1	Kinesin light chain;Kinesin light chain;Kinesin light chain;Kinesin light chain 1	A0A140TAB3_RAT;A0A8I5ZN87_RAT;A0A8I5ZU72_RAT;KLC1_RAT	FALSE	100	0.130466	9.68504	9.63597	9.62404	9.42156	9.85539	9.88824
A0A140TAB4;Q02874	A0A140TAB4;Q02874	Macroh2a1	Core histone macro-H2A;Core histone macro-H2A.1	A0A140TAB4_RAT;H2AY_RAT	FALSE	100	0.262208	6.85593	6.79977	7.14198	6.57839	7.32723	6.43226
A0A140TAB8;A6JBU4;P24062	A0A140TAB8;A6JBU4;P24062	Igf1r	Tyrosine-protein kinase receptor;receptor protein-tyrosine kinase;Insulin-like growth factor 1 receptor	A0A140TAB8_RAT;A6JBU4_RAT;IGF1R_RAT	FALSE	100	0.740227	6.01751	7.53132	6.96653	6.57043	3.60018	5.41909
A0A140TAB9;P22062	A0A140TAB9;P22062	Pcmt1	Protein-L-isoaspartate O-methyltransferase;Protein-L-isoaspartate(D-aspartate) O-methyltransferase	A0A140TAB9_RAT;PIMT_RAT	FALSE	100	0.462904	9.21419	8.90284	9.06069	8.54506	10.1436	9.4188
A0A140TAC3;O88339	A0A140TAC3;O88339	Epn1	Epsin 1;Epsin-1	A0A140TAC3_RAT;EPN1_RAT	FALSE	100	0.510152	6.16575	6.39118	5.80276	6.03036	7.18226	5.42218
A0A140TAC4;A0A8I6ANB7;P09760	A0A140TAC4;A0A8I6ANB7;P09760	Fer	Tyrosine-protein kinase;Tyrosine-protein kinase;Tyrosine-protein kinase Fer	A0A140TAC4_RAT;A0A8I6ANB7_RAT;FER_RAT	FALSE	100	0.427667	4.69431	5.106	4.67788	4.89701	3.35095	5.43973
A0A140TAC8;A0A8I5ZTL8;Q68LP1	A0A140TAC8;A0A8I5ZTL8;Q68LP1	Mib2	RING-type E3 ubiquitin transferase;RING-type E3 ubiquitin transferase;E3 ubiquitin-protein ligase MIB2	A0A140TAC8_RAT;A0A8I5ZTL8_RAT;MIB2_RAT	FALSE	100	0.347446	6.00428	6.33226	6.27501	6.56002	5.21315	5.64096
A0A140TAD2;Q62673	A0A140TAD2;Q62673	Plk1	Serine/threonine-protein kinase PLK;Serine/threonine-protein kinase PLK1	A0A140TAD2_RAT;PLK1_RAT	FALSE	80	0.395401	6.50412	5.98248	6.19135	7.20932		6.63332
A0A140TAE0;Q62667	A0A140TAE0;Q62667	Mvp	Major vault protein	A0A140TAE0_RAT;MVP_RAT	FALSE	100	0.204472	13.0779	13.1997	13.3678	13.2989	12.9277	12.5955
A0A140TAF3;A0A8I5ZSM3;Q1EHB3	A0A140TAF3;A0A8I5ZSM3;Q1EHB3	Adamts7	ADAM metallopeptidase with thrombospondin type 1 motif, 7;ADAM metallopeptidase with thrombospondin type 1 motif, 7;A disintegrin and metalloproteinase with thrombospondin motifs 7	A0A140TAF3_RAT;A0A8I5ZSM3_RAT;ATS7_RAT	FALSE	100	0.414306	7.91396	7.63825	7.52855	7.4892	8.74408	8.16971
A0A140TAG9;A0A8I5Y0C0;Q63692	A0A140TAG9;A0A8I5Y0C0;Q63692	Cdc37	Hsp90 co-chaperone Cdc37	A0A140TAG9_RAT;A0A8I5Y0C0_RAT;CDC37_RAT	FALSE	100	1.41739	8.94181	8.37958	8.23997	8.3989	11.5618	8.1288
A0A140TAH3;Q5XI13	A0A140TAH3;Q5XI13	Grwd1	Glutamate-rich WD repeat containing 1;Glutamate-rich WD repeat-containing protein 1	A0A140TAH3_RAT;GRWD1_RAT	FALSE	100	0.197499	6.67482	6.92576	6.66696	6.89178	6.13404	6.75553
A0A140TAH5;A0A8I5ZME4;P84092	A0A140TAH5;A0A8I5ZME4;P84092	Ap2m1	AP-2 complex subunit mu	A0A140TAH5_RAT;A0A8I5ZME4_RAT;AP2M1_RAT	FALSE	100	0.304771	9.44628	10.0228	9.4849	9.67117	8.86097	9.19156
A0A140TAJ5;O08662	A0A140TAJ5;O08662	Pi4ka	1-phosphatidylinositol 4-kinase;Phosphatidylinositol 4-kinase alpha	A0A140TAJ5_RAT;PI4KA_RAT	FALSE	100	0.375968	5.23149	5.92283	5.5143	5.36187	4.35817	5.00026
A0A140UHW6;A0A8I5ZNF7	A0A140UHW6;A0A8I5ZNF7	Trmt1	tRNA (guanine(26)-N(2))-dimethyltransferase	A0A140UHW6_RAT;A0A8I5ZNF7_RAT	FALSE	100	0.122771	8.73056	8.88898	8.77929	8.45322	8.88517	8.64616
A0A140UHX0;A0A8I5ZVA4;A6KG32;P09215	A0A140UHX0;A0A8I5ZVA4;A6KG32;P09215	Prkcd	Protein kinase C delta type	A0A140UHX0_RAT;A0A8I5ZVA4_RAT;A6KG32_RAT;KPCD_RAT	FALSE	100	0.185045	7.29097	7.62433	7.30726	7.34257	7.34021	6.84048
A0A140UHX3;Q3T1H0	A0A140UHX3;Q3T1H0	Ncapd3	Condensin-2 complex subunit D3	A0A140UHX3_RAT;Q3T1H0_RAT	FALSE	100	0.444504	3.83954	3.54108	4.72874	3.14642	4.0568	3.72463
A0A140UHX4;A0A8I5Y6F6;A0A8I5ZQR3;A0A8I6AJ26;Q4QRB9;Q6U7I6;Q6V7V4	A0A140UHX4;A0A8I5Y6F6;A0A8I5ZQR3;A0A8I6AJ26;Q4QRB9;Q6U7I6;Q6V7V4	Prkag2	Protein kinase AMP-activated non-catalytic subunit gamma 2;Protein kinase AMP-activated non-catalytic subunit gamma 2;Protein kinase AMP-activated non-catalytic subunit gamma 2;Protein kinase AMP-activated non-catalytic subunit gamma 2;Prkag2 protein (Fragment);Adenosine monophosphate-activated protein kinase gamma 2-subunit (Fragment);AMP-activated protein kinase gamma 2 non-catalytic subunit	A0A140UHX4_RAT;A0A8I5Y6F6_RAT;A0A8I5ZQR3_RAT;A0A8I6AJ26_RAT;Q4QRB9_RAT;Q6U7I6_RAT;Q6V7V4_RAT	FALSE	100	0.263577	5.88292	5.60961	5.82123	5.45921	6.162	6.36256
A0A182DWI7;A0A8I6A306;A0A8I6AMW7	A0A182DWI7;A0A8I6A306;A0A8I6AMW7	Sirt1	Sirtuin 1	A0A182DWI7_RAT;A0A8I6A306_RAT;A0A8I6AMW7_RAT	FALSE	40	0.901572	6.48234		5.3946		7.57008
A0A1B0GWM0;Q9WVR3	A0A1B0GWM0;Q9WVR3	Inppl1	Phosphatidylinositol 3,4,5-trisphosphate 5-phosphatase 2;Phosphatidylinositol 3,4,5-trisphosphate 5-phosphatase 2	A0A1B0GWM0_RAT;SHIP2_RAT	FALSE	100	0.135477	6.57779	6.4894	6.45047	6.86259	6.67368	6.41282
A0A1B0GWM1;A0A1B0GWS3;A0A8I5ZL32;A0A8I6AEZ5;F1LNQ9;F1LNR0;F1LNR1	A0A1B0GWM1;A0A1B0GWS3;A0A8I5ZL32;A0A8I6AEZ5;F1LNQ9;F1LNR0;F1LNR1	Clasp1	Cytoplasmic linker associated protein 1	A0A1B0GWM1_RAT;A0A1B0GWS3_RAT;A0A8I5ZL32_RAT;A0A8I6AEZ5_RAT;F1LNQ9_RAT;F1LNR0_RAT;F1LNR1_RAT	FALSE	100	0.321275	5.88432	6.31428	5.96737	5.80907	6.33343	4.99744
A0A1B0GWT7	A0A1B0GWT7	Lamtor2	Late endosomal/lysosomal adaptor, MAPK and MTOR activator 2	A0A1B0GWT7_RAT	FALSE	100	0.702193	7.86959	7.82161	7.33196	7.16388	9.24451	7.78598
A0A1B0GWW0	A0A1B0GWW0	Ube3c	HECT-type E3 ubiquitin transferase	A0A1B0GWW0_RAT	FALSE	100	0.172231	7.51343	7.59878	7.49078	7.85725	7.17523	7.4451
A0A1L5YJQ7	A0A1L5YJQ7	Hdac6	Histone deacetylase 6	A0A1L5YJQ7_RAT	FALSE	100	0.208689	8.90115	8.78829	8.72931	9.125	8.57547	9.28767
A0A1W2Q5Z7	A0A1W2Q5Z7	St3gal1	ST3 beta-galactoside alpha-2,3-sialyltransferase 1	A0A1W2Q5Z7_RAT	FALSE	100	0.227212	7.00208	7.33102	6.95289	7.20423	6.38559	7.13667
A0A1W2Q616;A0A1W2Q679;A0A8I6A2N3;A0A8I6A4L1;A0A8I6AJ55	A0A1W2Q616;A0A1W2Q679;A0A8I6A2N3;A0A8I6A4L1;A0A8I6AJ55	Mycbp2	RCR-type E3 ubiquitin transferase	A0A1W2Q616_RAT;A0A1W2Q679_RAT;A0A8I6A2N3_RAT;A0A8I6A4L1_RAT;A0A8I6AJ55_RAT	FALSE	100	0.419674	5.21814	5.83826	5.61264	5.70151	4.25002	4.68826
A0A1W2Q626	A0A1W2Q626	Slc39a10	Solute carrier family 39 member 10	A0A1W2Q626_RAT	FALSE	100	0.162541	6.81842	6.64812	6.88254	6.60112	7.16561	6.7947
A0A1W2Q643;D4A020	A0A1W2Q643;D4A020	Med14	Mediator of RNA polymerase II transcription subunit 14	A0A1W2Q643_RAT;D4A020_RAT	FALSE	100	0.113428	7.30733	7.26412	7.22838	7.44873	7.09866	7.49675
A0A1W2Q648	A0A1W2Q648	Lrit3	Leucine-rich repeat, Ig-like and transmembrane domains 3	A0A1W2Q648_RAT	FALSE	100	1.10559	10.4536	9.93068	10.694	7.43723	12.844	11.3621
A0A1W2Q689;A0A1W2Q6F0;A0A8I5ZQE4;A0A8I5ZR84;E9PTB2	A0A1W2Q689;A0A1W2Q6F0;A0A8I5ZQE4;A0A8I5ZR84;E9PTB2	Supt5h	Transcription elongation factor SPT5	A0A1W2Q689_RAT;A0A1W2Q6F0_RAT;A0A8I5ZQE4_RAT;A0A8I5ZR84_RAT;E9PTB2_RAT	FALSE	100	0.117573	8.90488	8.81227	8.97731	9.01641	8.64343	9.07498
A0A1W2Q693	A0A1W2Q693	Mocos	Molybdenum cofactor sulfurase	A0A1W2Q693_RAT	FALSE	100	0.104377	9.24031	9.38631	9.17103	9.13471	9.41411	9.09539
A0A1W2Q6A2;Q6JE36	A0A1W2Q6A2;Q6JE36	Ndrg1	N-myc downstream regulated 1;Protein NDRG1	A0A1W2Q6A2_RAT;NDRG1_RAT	FALSE	100	0.109552	9.98109	10.0258	10.2052	9.99508	9.78926	9.89012
A0A1W2Q6I2;A6II95	A0A1W2Q6I2;A6II95	Otud6b;Otud6b_predicted	ubiquitinyl hydrolase 1	A0A1W2Q6I2_RAT;A6II95_RAT	FALSE	100	0.390325	7.42785	7.56402	7.19735	6.78094	8.21946	7.37747
A0A1W2Q6N4;F1LZW2	A0A1W2Q6N4;F1LZW2	Dgkk	Diacylglycerol kinase	A0A1W2Q6N4_RAT;F1LZW2_RAT	FALSE	80	0.701054	5.32256	6.5846	5.75268	5.10559		3.84739
A0A1W2Q6P4;A6IR22;D3ZBQ4;M0RB91	A0A1W2Q6P4;A6IR22;D3ZBQ4;M0RB91	Qtrt2;QTRT2;Qtrt2;Qtrt2	Queuine tRNA-ribosyltransferase accessory subunit 2	A0A1W2Q6P4_RAT;A6IR22_RAT;D3ZBQ4_RAT;M0RB91_RAT	FALSE	100	0.402167	7.08136	7.23566	6.42554	7.40199	7.82314	6.52046
A0A1W2Q6Q2;A0A3Q9WS43;A0A8I5ZWQ8;A0A8I6AMY9;O08875	A0A1W2Q6Q2;A0A3Q9WS43;A0A8I5ZWQ8;A0A8I6AMY9;O08875	Dclk1	Doublecortin-like kinase 1;Doublecortin-like kinase 1;Doublecortin-like kinase 1;Doublecortin-like kinase 1;Serine/threonine-protein kinase DCLK1	A0A1W2Q6Q2_RAT;A0A3Q9WS43_RAT;A0A8I5ZWQ8_RAT;A0A8I6AMY9_RAT;DCLK1_RAT	FALSE	100	0.526202	6.30572	7.28611	6.43053	6.80112	5.24731	5.76354
A0A221CBA4	A0A221CBA4	3OST-I	Sulfotransferase	A0A221CBA4_RAT	FALSE	100	0.195862	9.49511	9.32703	9.05344	9.65397	9.64933	9.79178
A0A2P1NRV5;A0A5B8HT80;Q6MGB9	A0A2P1NRV5;A0A5B8HT80;Q6MGB9	RT1-A1n;;RT1-A1	RT1 class Ia, A1n;MHC class I heavy chain (Fragment);RT1 class I, A1	A0A2P1NRV5_RAT;A0A5B8HT80_RAT;Q6MGB9_RAT	FALSE	100	0.413178	8.10028	8.88937	8.30183	7.70574	8.30132	7.30313
A0A2P1NRY9	A0A2P1NRY9	RT1-Uav1	MHC class Ib, RT1-Uav1	A0A2P1NRY9_RAT	FALSE	100	0.796927	13.3672	13.2099	12.8883	12.6635	14.9022	13.1722
A0A387KC71;D3ZF77	A0A387KC71;D3ZF77	Akr1c15	Aldo-keto reductase family 1, member C15;Aldo-keto reductase family 1 member C15	A0A387KC71_RAT;AK1CA_RAT	FALSE	100	0.282102	6.2386	6.42025	6.52564	6.37958	5.31714	6.5504
A0A3B4PZE1;F1LVW7	A0A3B4PZE1;F1LVW7	Diaph3	Diaphanous-related formin 3;Protein diaphanous homolog 3	A0A3B4PZE1_RAT;DIAP3_RAT	FALSE	100	0.234429	9.98577	10.2314	10.0723	10.3236	9.35195	9.94952
A0A482IDN3;P63039	A0A482IDN3;P63039	Hspd1	60 kDa heat shock protein, mitochondrial;60 kDa heat shock protein, mitochondrial	A0A482IDN3_RAT;CH60_RAT	FALSE	100	0.499458	10.2079	10.5662	10.5023	10.2644	11.1582	8.54864
A0A5H1ZRV8;A0A8I6A5G7;D4AEC2	A0A5H1ZRV8;A0A8I6A5G7;D4AEC2	Camsap2	Calmodulin regulated spectrin-associated protein family, member 2;Calmodulin regulated spectrin-associated protein family, member 2;Calmodulin-regulated spectrin-associated protein 2	A0A5H1ZRV8_RAT;A0A8I6A5G7_RAT;CAMP2_RAT	FALSE	100	0.221075	7.91007	7.9746	8.10045	8.19836	7.26068	8.01623
A0A5P8DHK4;A0A5P8DHN0;A0A8I5ZJB9;A0A8I6ABC0	A0A5P8DHK4;A0A5P8DHN0;A0A8I5ZJB9;A0A8I6ABC0	Syne1	Nesprin 1 short isoform;Nesprin 1 long isoform;Spectrin repeat containing, nuclear envelope 1;Spectrin repeat containing, nuclear envelope 1	A0A5P8DHK4_RAT;A0A5P8DHN0_RAT;A0A8I5ZJB9_RAT;A0A8I6ABC0_RAT	FALSE	100	0.199285	7.51989	7.81297	7.39241	7.80378	7.1172	7.47309
A0A654ICE6;P08050	A0A654ICE6;P08050	Gja1	Gap junction protein;Gap junction alpha-1 protein	A0A654ICE6_RAT;CXA1_RAT	FALSE	100	0.445359	13.3332	14.0621	13.8891	13.5223	12.5061	12.6865
A0A654ID63;P28232	A0A654ID63;P28232	Gjb5	Gap junction protein;Gap junction beta-5 protein	A0A654ID63_RAT;CXB5_RAT	FALSE	80	0.527351	5.71215	6.37171	6.49138	5.86596		4.11957
A0A654IEV1;Q03190	A0A654IEV1;Q03190	Gja4	Gap junction protein;Gap junction alpha-4 protein	A0A654IEV1_RAT;CXA4_RAT	FALSE	100	0.508983	5.59106	5.86877	5.45525	6.51831	3.97686	6.13611
A0A6F8X2H2;A0A8I5ZUK7;A0A8I6A6E5;A0A8I6AM08;A0A8I6AS27;P14668	A0A6F8X2H2;A0A8I5ZUK7;A0A8I6A6E5;A0A8I6AM08;A0A8I6AS27;P14668	Anxa5	Annexin;Annexin;Annexin;Annexin;Annexin;Annexin A5	A0A6F8X2H2_RAT;A0A8I5ZUK7_RAT;A0A8I6A6E5_RAT;A0A8I6AM08_RAT;A0A8I6AS27_RAT;ANXA5_RAT	FALSE	100	0.392654	10.8281	11.4861	10.8185	10.8319	11.2788	9.72541
A0A8I5XUX3;A0A8I6AS57;F1M0Z1	A0A8I5XUX3;A0A8I6AS57;F1M0Z1	Trio	non-specific serine/threonine protein kinase;non-specific serine/threonine protein kinase;Triple functional domain protein	A0A8I5XUX3_RAT;A0A8I6AS57_RAT;TRIO_RAT	FALSE	100	0.544176	7.74565	7.34922	7.40546	7.41744	8.84817	7.70794
A0A8I5XV17;A0A8I5ZR56;A0A8I6AH02;A6HNV6;D3ZAZ0	A0A8I5XV17;A0A8I5ZR56;A0A8I6AH02;A6HNV6;D3ZAZ0	Eif3m;Eif3m;Eif3m;RGD1565840_predicted;Eif3m	Eukaryotic translation initiation factor 3 subunit M	A0A8I5XV17_RAT;A0A8I5ZR56_RAT;A0A8I6AH02_RAT;A6HNV6_RAT;D3ZAZ0_RAT	FALSE	100	0.439452	13.3532	13.7029	13.1676	14.2048	12.6986	12.9919
A0A8I5XV96;A0A8I5ZRA4;A6IY66;Q505J8	A0A8I5XV96;A0A8I5ZRA4;A6IY66;Q505J8	Syce2;Syce2;Farsla;Farsa	Phenylalanine--tRNA ligase alpha subunit	A0A8I5XV96_RAT;A0A8I5ZRA4_RAT;A6IY66_RAT;SYFA_RAT	FALSE	100	0.326642	10.1363	10.3946	10.1287	10.6086	9.11661	10.433
A0A8I5XVA3;D3ZK14	A0A8I5XVA3;D3ZK14	Tnn	Tenascin N	A0A8I5XVA3_RAT;D3ZK14_RAT	FALSE	100	0.659408	6.3971	6.02256	5.99143	5.62902	7.68928	6.6532
A0A8I5XVD4;Q3B8N8	A0A8I5XVD4;Q3B8N8	Pes1	Pescadillo homolog	A0A8I5XVD4_RAT;PESC_RAT	FALSE	100	0.582854	4.97883	5.6071	6.06798	4.85848	3.72347	4.63711
A0A8I5XVR1	A0A8I5XVR1	Cse1l	Exportin-2	A0A8I5XVR1_RAT	FALSE	100	0.251716	13.2688	13.0556	13.3707	13.4733	12.7344	13.7099
A0A8I5XVR7;A0A8I5YBG5	A0A8I5XVR7;A0A8I5YBG5	Ubr2	E3 ubiquitin-protein ligase	A0A8I5XVR7_RAT;A0A8I5YBG5_RAT	FALSE	100	0.0850907	8.75738	8.76177	8.92729	8.75158	8.57932	8.76695
A0A8I5XW12;A0A8I6GG56;Q9QY02	A0A8I5XW12;A0A8I6GG56;Q9QY02	Ythdc1	YTH domain-containing family protein;YTH domain-containing family protein;YTH domain-containing protein 1	A0A8I5XW12_RAT;A0A8I6GG56_RAT;YTDC1_RAT	FALSE	100	0.244149	5.60149	6.09716	5.34582	5.78076	5.46376	5.31996
A0A8I5XW36;D3ZPY0	A0A8I5XW36;D3ZPY0	Wtap	Pre-mRNA-splicing regulator WTAP	A0A8I5XW36_RAT;D3ZPY0_RAT	FALSE	100	0.766341	8.51421	8.07424	7.95786	7.92771	9.9964	8.61486
A0A8I5XW39;A0A8I6AD98;A0A8I6GA19	A0A8I5XW39;A0A8I6AD98;A0A8I6GA19	Vrk1	VRK serine/threonine kinase 1	A0A8I5XW39_RAT;A0A8I6AD98_RAT;A0A8I6GA19_RAT	FALSE	100	0.104172	8.92332	8.89561	9.03469	8.81038	9.11465	8.76126
A0A8I5XW47;A0A8I5Y175;P17256	A0A8I5XW47;A0A8I5Y175;P17256	Mvk	mevalonate kinase;Mevalonate kinase;Mevalonate kinase	A0A8I5XW47_RAT;A0A8I5Y175_RAT;KIME_RAT	FALSE	100	0.268244	6.94249	6.34337	7.03131	7.39195	6.73781	7.20804
A0A8I5XWB5;A0A8I6ACB9;A6JE02;Q01205	A0A8I5XWB5;A0A8I6ACB9;A6JE02;Q01205	Dlst	Dihydrolipoamide acetyltransferase component of pyruvate dehydrogenase complex;Dihydrolipoyllysine-residue succinyltransferase component of 2-oxoglutarate dehydrogenase complex, mitochondrial;Dihydrolipoyllysine-residue succinyltransferase component of 2-oxoglutarate dehydrogenase complex, mitochondrial;Dihydrolipoyllysine-residue succinyltransferase component of 2-oxoglutarate dehydrogenase comp…	A0A8I5XWB5_RAT;A0A8I6ACB9_RAT;A6JE02_RAT;ODO2_RAT	FALSE	100	0.50846	6.95969	6.78789	6.15944	7.98571	7.04464	6.82077
A0A8I5XWE3	A0A8I5XWE3	Eps8l2	EPS8-like 2	A0A8I5XWE3_RAT	FALSE	100	0.5375	8.3608	8.181	8.1569	7.87012	9.45347	8.1425
A0A8I5XWF9;F7EWS2;Q4V8P9	A0A8I5XWF9;F7EWS2;Q4V8P9	Tfap2c	Transcription factor AP-2 gamma;Transcription factor AP-2 gamma;Transcription factor AP-2, gamma	A0A8I5XWF9_RAT;F7EWS2_RAT;Q4V8P9_RAT	FALSE	80	1.6541	9.14138	8.81964		7.06996	12.5085	8.16743
A0A8I5XWH8;Q3SWS8	A0A8I5XWH8;Q3SWS8	Rae1	Ribonucleic acid export 1;mRNA export factor	A0A8I5XWH8_RAT;RAE1L_RAT	FALSE	100	0.122712	7.66712	7.792	7.4173	7.53309	7.83882	7.7544
A0A8I5XWI2;G3V7P1	A0A8I5XWI2;G3V7P1	Stx12	Syntaxin 12;Syntaxin-12	A0A8I5XWI2_RAT;STX12_RAT	FALSE	100	0.678646	9.2238	8.97964	9.31911	8.50717	10.5562	8.75685
A0A8I5XWM0;A0A8I5ZKP7;A0A8I6G502;F1M7X3;Q8R490	A0A8I5XWM0;A0A8I5ZKP7;A0A8I6G502;F1M7X3;Q8R490	Cdh13	Cadherin 13	A0A8I5XWM0_RAT;A0A8I5ZKP7_RAT;A0A8I6G502_RAT;F1M7X3_RAT;Q8R490_RAT	FALSE	100	0.474108	8.10144	8.75726	8.60896	8.80636	5.96734	8.36727
A0A8I5XWQ1;A0A8I5ZPW7	A0A8I5XWQ1;A0A8I5ZPW7	Rfx1	Regulatory factor X1	A0A8I5XWQ1_RAT;A0A8I5ZPW7_RAT	FALSE	100	0.31326	5.85885	6.09815	6.10002	6.22873	4.7777	6.08964
A0A8I5XZU2	A0A8I5XZU2	Mta1	Metastasis associated 1	A0A8I5XZU2_RAT	FALSE	100	0.275243	9.90276	9.84379	9.89237	10.437	9.3035	10.0371
A0A8I5Y067;A6JWZ1;Q9WUL0	A0A8I5Y067;A6JWZ1;Q9WUL0	Top1	DNA topoisomerase I;DNA topoisomerase I;DNA topoisomerase 1	A0A8I5Y067_RAT;A6JWZ1_RAT;TOP1_RAT	FALSE	100	0.230912	8.4458	8.57377	8.29909	8.68469	8.7886	7.88287
A0A8I5Y087;Q5U2R8	A0A8I5Y087;Q5U2R8	Mnda	Myeloid cell nuclear differentiation antigen;Interferon activated gene 204	A0A8I5Y087_RAT;Q5U2R8_RAT	FALSE	100	0.0706408	10.3647	10.303	10.313	10.3415	10.5375	10.3287
A0A8I5Y0H0;A0A8I6GLA1	A0A8I5Y0H0;A0A8I6GLA1	Cul1	Cullin 1	A0A8I5Y0H0_RAT;A0A8I6GLA1_RAT	FALSE	100	0.134861	9.12449	9.2192	9.28041	9.25364	9.09969	8.76954
A0A8I5Y0I7;P10688	A0A8I5Y0I7;P10688	Plcd1	Phosphoinositide phospholipase C;1-phosphatidylinositol 4,5-bisphosphate phosphodiesterase delta-1	A0A8I5Y0I7_RAT;PLCD1_RAT	FALSE	100	0.19212	10.2712	10.4904	10.0992	10.127	10.6257	10.0136
A0A8I5Y0N1;A0A8I5ZSC2	A0A8I5Y0N1;A0A8I5ZSC2	Bltp3b	UHRF1 binding protein 1-like	A0A8I5Y0N1_RAT;A0A8I5ZSC2_RAT	FALSE	100	0.197053	4.88634	4.67794	5.17016	5.01939	4.46912	5.09511
A0A8I5Y0N5;A0A8I5Y113;A0A8I5ZWT0	A0A8I5Y0N5;A0A8I5Y113;A0A8I5ZWT0	Pcbp3	Poly(rC) binding protein 3	A0A8I5Y0N5_RAT;A0A8I5Y113_RAT;A0A8I5ZWT0_RAT	FALSE	100	0.510974	6.94989	6.88912	7.22434	5.26976	7.89657	7.46967
A0A8I5Y0P5;A0A8I6A1F1;A6HK62;F1M3F2	A0A8I5Y0P5;A0A8I6A1F1;A6HK62;F1M3F2	Smurf2;Smurf2;Smurf2_predicted;Smurf2	E3 ubiquitin-protein ligase	A0A8I5Y0P5_RAT;A0A8I6A1F1_RAT;A6HK62_RAT;F1M3F2_RAT	FALSE	100	0.454437	6.86912	7.6999	7.35777	6.73795	6.08308	6.4669
A0A8I5Y0T5;Q4KM58	A0A8I5Y0T5;Q4KM58	Ctnnbip1	Catenin, beta-interacting protein 1;Catenin, beta-interacting protein 1	A0A8I5Y0T5_RAT;Q4KM58_RAT	FALSE	20		6.31648				6.31648
A0A8I5Y0U0	A0A8I5Y0U0	Rps6ka2	Ribosomal protein S6 kinase	A0A8I5Y0U0_RAT	FALSE	40	0.593513	7.26443	6.61911			7.90975
A0A8I5Y0V7;A6HPA6;D4A7V9	A0A8I5Y0V7;A6HPA6;D4A7V9	Eif2ak4;Eif2ak4_predicted;Eif2ak4	non-specific serine/threonine protein kinase;non-specific serine/threonine protein kinase;eIF-2-alpha kinase GCN2	A0A8I5Y0V7_RAT;A6HPA6_RAT;E2AK4_RAT	FALSE	100	0.318243	6.48766	6.7645	6.54548	6.94739	5.47288	6.70807
A0A8I5Y0Y2;A0A8I6GFW9;A0A8J8Y1M0	A0A8I5Y0Y2;A0A8I6GFW9;A0A8J8Y1M0	Ddi2	DNA damage inducible 1 homolog 2	A0A8I5Y0Y2_RAT;A0A8I6GFW9_RAT;A0A8J8Y1M0_RAT	FALSE	60	0.929815	5.96016	5.00621		7.40897	5.46531
A0A8I5Y0Y5;A6H9Z6;F1LQS6;P22985	A0A8I5Y0Y5;A6H9Z6;F1LQS6;P22985	Xdh;rCG_61833;Xdh;Xdh	Xanthine dehydrogenase/oxidase	A0A8I5Y0Y5_RAT;A6H9Z6_RAT;F1LQS6_RAT;XDH_RAT	FALSE	100	0.435918	11.2014	10.8825	11.0456	11.0365	12.1153	10.9272
A0A8I5Y100;A0A8I5ZZC5;F1M9C0;Q80ZF4	A0A8I5Y100;A0A8I5ZZC5;F1M9C0;Q80ZF4	Mapkapk2	non-specific serine/threonine protein kinase	A0A8I5Y100_RAT;A0A8I5ZZC5_RAT;F1M9C0_RAT;Q80ZF4_RAT	FALSE	100	0.530188	9.54191	9.46586	9.56989	10.5958	8.34495	9.73302
A0A8I5Y120;A0A8I5ZU33	A0A8I5Y120;A0A8I5ZU33	Brap	BRCA1 associated protein	A0A8I5Y120_RAT;A0A8I5ZU33_RAT	FALSE	100	0.271735	6.19689	6.33561	6.31262	6.32599	6.62006	5.39017
A0A8I5Y176;A0A8I6ACK2	A0A8I5Y176;A0A8I6ACK2	Ranbp9	RAN binding protein 9	A0A8I5Y176_RAT;A0A8I6ACK2_RAT	FALSE	40	0.678559	3.69616		2.942			4.45031
A0A8I5Y198;A0A8I6A8Q5	A0A8I5Y198;A0A8I6A8Q5	Col16a1	Collagen type XVI alpha 1 chain	A0A8I5Y198_RAT;A0A8I6A8Q5_RAT	FALSE	100	0.971439	7.53747	8.10203	7.84449	5.58823	9.50291	6.64967
A0A8I5Y1A4;P62898	A0A8I5Y1A4;P62898	Cycs	Cytochrome c, somatic;Cytochrome c, somatic	A0A8I5Y1A4_RAT;CYC_RAT	FALSE	100	0.332005	10.2133	10.5041	10.6275	9.64593	10.6514	9.63739
A0A8I5Y1F6;A0A8I5ZNX4;A0A8I5ZXM7;A0A8I6A9T0;A0A8I6AFF5;A6H909;Q66HB1	A0A8I5Y1F6;A0A8I5ZNX4;A0A8I5ZXM7;A0A8I6A9T0;A0A8I6AFF5;A6H909;Q66HB1	Tbp;Tbp;Tbpl2;Tbp;Tbp;Tbpl2;Tbp	TATA box binding protein;TATA box binding protein;TATA box binding protein-like 2;TATA box binding protein;TATA box binding protein;TATA box-binding protein-like 2;TATA box binding protein	A0A8I5Y1F6_RAT;A0A8I5ZNX4_RAT;A0A8I5ZXM7_RAT;A0A8I6A9T0_RAT;A0A8I6AFF5_RAT;TBPL2_RAT;Q66HB1_RAT	FALSE	100	0.493013	6.56921	6.63211	5.88136	7.49951	5.84582	6.98722
A0A8I5Y1H5;A0A8I5ZQS8;A0A8I5ZV53;P97603	A0A8I5Y1H5;A0A8I5ZQS8;A0A8I5ZV53;P97603	Neo1	Neogenin 1;Neogenin 1;Neogenin 1;Neogenin (Fragment)	A0A8I5Y1H5_RAT;A0A8I5ZQS8_RAT;A0A8I5ZV53_RAT;NEO1_RAT	FALSE	100	0.217217	6.05031	5.91693	6.38234	5.80283	6.38112	5.76834
A0A8I5Y1K6;M0R6T4	A0A8I5Y1K6;M0R6T4	Mms19	MMS19 nucleotide excision repair protein	A0A8I5Y1K6_RAT;M0R6T4_RAT	FALSE	100	0.298906	9.08764	9.70098	9.26309	8.72711	8.93325	8.81376
A0A8I5Y1R3;A0A8I6APQ4;A6HP07;Q792I0	A0A8I5Y1R3;A0A8I6APQ4;A6HP07;Q792I0	Lin7c	Protein lin-7 homolog;Protein lin-7 homolog;Protein lin-7 homolog;Protein lin-7 homolog C	A0A8I5Y1R3_RAT;A0A8I6APQ4_RAT;A6HP07_RAT;LIN7C_RAT	FALSE	100	0.481786	7.33432	7.87885	7.8039	6.10401	8.0959	6.78893
A0A8I5Y1T6;A6ISR5;D3ZIP3	A0A8I5Y1T6;A6ISR5;D3ZIP3	Epb41;RGD1564762_predicted;Epb41	Protein 4.1	A0A8I5Y1T6_RAT;A6ISR5_RAT;D3ZIP3_RAT	FALSE	100	0.122774	8.68494	8.71458	8.58862	8.81759	8.87766	8.42626
A0A8I5Y1V4	A0A8I5Y1V4	Pfdn5	Prefoldin subunit 5	A0A8I5Y1V4_RAT	FALSE	100	0.738483	7.51604	7.10247	6.99959	6.95533	8.95071	7.57208
A0A8I5Y224;A0A8I6AAS7;E9PTA4;Q58GH6	A0A8I5Y224;A0A8I6AAS7;E9PTA4;Q58GH6	Adam9	ADAM metallopeptidase domain 9;ADAM metallopeptidase domain 9;ADAM metallopeptidase domain 9;ADAM9	A0A8I5Y224_RAT;A0A8I6AAS7_RAT;E9PTA4_RAT;Q58GH6_RAT	FALSE	100	0.296662	6.11881	6.31341	6.13001	5.71509	6.70113	5.7344
A0A8I5Y236;D3ZPM7	A0A8I5Y236;D3ZPM7	Adam19	ADAM metallopeptidase domain 19	A0A8I5Y236_RAT;D3ZPM7_RAT	FALSE	100	0.501844	6.05661	7.04814	6.35496	5.83928	5.56388	5.47677
A0A8I5Y241;A0A8I6GE94;A6JJ35	A0A8I5Y241;A0A8I6GE94;A6JJ35	Pla2g7	Platelet-activating factor acetylhydrolase	A0A8I5Y241_RAT;A0A8I6GE94_RAT;A6JJ35_RAT	FALSE	100	0.480201	7.80989	8.01337	8.30613	8.6647	6.8356	7.22966
A0A8I5Y267;A0A8I5Y5U0;A0A8I5ZJ63;A0A8I6AM83;P23347	A0A8I5Y267;A0A8I5Y5U0;A0A8I5ZJ63;A0A8I6AM83;P23347	Slc4a2	Anion exchange protein;Anion exchange protein;Anion exchange protein;Anion exchange protein;Anion exchange protein 2	A0A8I5Y267_RAT;A0A8I5Y5U0_RAT;A0A8I5ZJ63_RAT;A0A8I6AM83_RAT;B3A2_RAT	FALSE	100	0.400939	8.10684	8.60558	8.5255	8.62836	7.32024	7.45454
A0A8I5Y4E2;A0A8I6GGZ4;A0A8L2Q3C5;D4A631	A0A8I5Y4E2;A0A8I6GGZ4;A0A8L2Q3C5;D4A631	Arfgef1	ADP ribosylation factor guanine nucleotide exchange factor 1;ADP ribosylation factor guanine nucleotide exchange factor 1;ADP ribosylation factor guanine nucleotide exchange factor 1;Brefeldin A-inhibited guanine nucleotide-exchange protein 1	A0A8I5Y4E2_RAT;A0A8I6GGZ4_RAT;A0A8L2Q3C5_RAT;BIG1_RAT	FALSE	100	1.03236	4.42576	3.75294	4.05675	4.62977	6.38466	3.30468
A0A8I5Y4I3;A0A8I6A6N2;A6IVQ2;A6IVQ4	A0A8I5Y4I3;A0A8I6A6N2;A6IVQ2;A6IVQ4	Dctn6;Dctn6;Dctn6_predicted;Dctn6_predicted	Dynactin subunit 6	A0A8I5Y4I3_RAT;A0A8I6A6N2_RAT;A6IVQ2_RAT;A6IVQ4_RAT	FALSE	100	0.285088	8.39198	8.93428	7.77228	8.42785	8.26306	8.56244
A0A8I5Y4K0;A0A8I5ZPR0;A0A8I6AFF0	A0A8I5Y4K0;A0A8I5ZPR0;A0A8I6AFF0	Idnk	Gluconokinase;gluconokinase;Gluconokinase	A0A8I5Y4K0_RAT;A0A8I5ZPR0_RAT;A0A8I6AFF0_RAT	FALSE	100	0.66972	4.47889	4.33495	3.39287	4.91843	3.96564	5.78254
A0A8I5Y4N9;A0A8I5YC29;A0A8I6ABQ2	A0A8I5Y4N9;A0A8I5YC29;A0A8I6ABQ2	Bcl2l13	BCL2 like 13	A0A8I5Y4N9_RAT;A0A8I5YC29_RAT;A0A8I6ABQ2_RAT	FALSE	100	0.176239	5.36821	5.18455	5.60574	5.55476	5.50573	4.99026
A0A8I5Y4T0;D4A6E6	A0A8I5Y4T0;D4A6E6	Hs6st1	Heparan-sulfate 6-O-sulfotransferase	A0A8I5Y4T0_RAT;D4A6E6_RAT	FALSE	80	0.544233	5.99973	6.38226	5.7934	6.93049		4.89277
A0A8I5Y4U0;A0A8I5ZSF0;A0A8I6AMM5;A0A8I6G3W2;A0A8I6G9K6;A0A8I6GGS6	A0A8I5Y4U0;A0A8I5ZSF0;A0A8I6AMM5;A0A8I6G3W2;A0A8I6G9K6;A0A8I6GGS6	Tfap2a	Transcription factor AP-2-alpha	A0A8I5Y4U0_RAT;A0A8I5ZSF0_RAT;A0A8I6AMM5_RAT;A0A8I6G3W2_RAT;A0A8I6G9K6_RAT;A0A8I6GGS6_RAT	FALSE	100	0.286705	5.10894	5.50252	5.57579	4.72235	5.0102	4.73383
A0A8I5Y4V8;Q6GQP4	A0A8I5Y4V8;Q6GQP4	Rab31	RAB31, member RAS oncogene family;Ras-related protein Rab-31	A0A8I5Y4V8_RAT;RAB31_RAT	FALSE	100	0.39037	8.50216	9.20109	8.77129	8.68714	8.48608	7.36519
A0A8I5Y4X4;A0A8I5ZLQ1;A0A8I6A4A9	A0A8I5Y4X4;A0A8I5ZLQ1;A0A8I6A4A9	Nub1	Negative regulator of ubiquitin-like proteins 1	A0A8I5Y4X4_RAT;A0A8I5ZLQ1_RAT;A0A8I6A4A9_RAT	FALSE	100	0.644961	6.36619	7.61913	7.18885	6.44111	4.32053	6.26132
A0A8I5Y509;A6KSS8;F7F0X7;Q1PS21	A0A8I5Y509;A6KSS8;F7F0X7;Q1PS21	Mcm7	DNA replication licensing factor MCM7	A0A8I5Y509_RAT;A6KSS8_RAT;F7F0X7_RAT;Q1PS21_RAT	FALSE	100	0.239668	10.0939	10.3992	10.3517	10.2909	9.47229	9.95541
A0A8I5Y518;A0A8L2QBU0;Q99N27	A0A8I5Y518;A0A8L2QBU0;Q99N27	Snx1	Sorting nexin-1	A0A8I5Y518_RAT;A0A8L2QBU0_RAT;SNX1_RAT	FALSE	100	0.193071	7.89931	7.65948	7.59791	7.98072	8.2754	7.98304
A0A8I5Y554;B5DF50	A0A8I5Y554;B5DF50	Galnt2	Polypeptide N-acetylgalactosaminyltransferase;Polypeptide N-acetylgalactosaminyltransferase (Fragment)	A0A8I5Y554_RAT;B5DF50_RAT	FALSE	100	0.172882	6.79609	6.77056	7.01125	6.47386	7.07954	6.64526
A0A8I5Y5E8;A0A8I5Y976;A0A8I6ALX8;A6IBR0	A0A8I5Y5E8;A0A8I5Y976;A0A8I6ALX8;A6IBR0	Arpc4	Actin-related protein 2/3 complex subunit 4	A0A8I5Y5E8_RAT;A0A8I5Y976_RAT;A0A8I6ALX8_RAT;A6IBR0_RAT	FALSE	100	0.493509	8.43642	8.66716	8.7695	8.6571	9.37598	6.71236
A0A8I5Y5F2	A0A8I5Y5F2	Acin1	Apoptotic chromatin condensation inducer 1	A0A8I5Y5F2_RAT	FALSE	100	0.032602	7.14602	7.14	7.17248	7.15069	7.19661	7.07034
A0A8I5Y5G2;A0A8I6A662;A0A8I6A6R2;A0A8I6B5G9;A0A8I6G9F5;A0A8I6GM06;A6I2N3;A6I2N4;F1M9B5;Q64566	A0A8I5Y5G2;A0A8I6A662;A0A8I6A6R2;A0A8I6B5G9;A0A8I6G9F5;A0A8I6GM06;A6I2N3;A6I2N4;F1M9B5;Q64566	Atp2c1	Calcium-transporting ATPase;Calcium-transporting ATPase;Calcium-transporting ATPase;Calcium-transporting ATPase;Calcium-transporting ATPase;Calcium-transporting ATPase;Calcium-transporting ATPase;Calcium-transporting ATPase;Calcium-transporting ATPase;Calcium-transporting ATPase type 2C member 1	A0A8I5Y5G2_RAT;A0A8I6A662_RAT;A0A8I6A6R2_RAT;A0A8I6B5G9_RAT;A0A8I6G9F5_RAT;A0A8I6GM06_RAT;A6I2N3_RAT;A6I2N4_RAT;F1M9B5_RAT;AT2C1_RAT	FALSE	100	0.353672	8.77534	8.83607	9.51362	8.70017	8.29015	8.53668
A0A8I5Y5L2;Q6RUV5	A0A8I5Y5L2;Q6RUV5	Rac1	Rac family small GTPase 1;Ras-related C3 botulinum toxin substrate 1	A0A8I5Y5L2_RAT;RAC1_RAT	FALSE	100	0.401136	10.9359	11.3139	10.9732	11.6736	10.5066	10.2122
A0A8I5Y5P6	A0A8I5Y5P6	Mdfic	MyoD family inhibitor domain containing	A0A8I5Y5P6_RAT	FALSE	80	0.348304	6.71696	6.9841	7.23011	6.77753		5.8761
A0A8I5Y5T4;Q6AYT0	A0A8I5Y5T4;Q6AYT0	Cryz	Crystallin zeta;Quinone oxidoreductase	A0A8I5Y5T4_RAT;QOR_RAT	FALSE	100	0.320306	8.59595	9.26716	8.56939	8.15536	8.64724	8.34061
A0A8I5Y5Y9;A0A8I6A2L2;Q68VK5	A0A8I5Y5Y9;A0A8I6A2L2;Q68VK5	Tspan5	Tetraspanin;Tetraspanin;Tetraspanin-5	A0A8I5Y5Y9_RAT;A0A8I6A2L2_RAT;TSN5_RAT	FALSE	80	0.572628	6.04567	6.80477	6.87793	5.73699		4.76297
A0A8I5Y5Z0;A0A8I6AAM8	A0A8I5Y5Z0;A0A8I6AAM8	Atg16l2	Autophagy related 16-like 2	A0A8I5Y5Z0_RAT;A0A8I6AAM8_RAT	FALSE	100	0.936162	5.64602	7.46865	4.16623	5.77285	5.04112	5.78124
A0A8I5Y5Z6;A6I4N6;F7EEB9	A0A8I5Y5Z6;A6I4N6;F7EEB9	Xrcc4	X-ray repair cross complementing 4;X-ray repair complementing defective repair in Chinese hamster cells 4;X-ray repair cross complementing 4	A0A8I5Y5Z6_RAT;A6I4N6_RAT;F7EEB9_RAT	FALSE	80	0.506367	5.18888	4.70817		4.3278	5.94386	5.77568
A0A8I5Y634;Q561Q8	A0A8I5Y634;Q561Q8	Med4	Mediator of RNA polymerase II transcription subunit 4	A0A8I5Y634_RAT;MED4_RAT	FALSE	100	0.198651	6.00897	6.17973	6.17464	6.30944	5.62544	5.75559
A0A8I5Y665;A0A8I5ZMM2;A6HA80;A6HA81;D4A8A0	A0A8I5Y665;A0A8I5ZMM2;A6HA80;A6HA81;D4A8A0	Cad	CAD protein	A0A8I5Y665_RAT;A0A8I5ZMM2_RAT;A6HA80_RAT;A6HA81_RAT;D4A8A0_RAT	FALSE	100	0.200746	12.4756	12.8081	12.421	12.7397	12.2166	12.1923
A0A8I5Y674	A0A8I5Y674	Gapvd1	GTPase activating protein and VPS9 domains 1	A0A8I5Y674_RAT	FALSE	100	0.109137	6.91551	7.06292	6.82611	7.0222	6.67238	6.99393
A0A8I5Y680;A0A8I6AIY4;A0A8I6AJT7;A9UK05;G3V9T0	A0A8I5Y680;A0A8I6AIY4;A0A8I6AJT7;A9UK05;G3V9T0	Pias1	Protein inhibitor of activated STAT, 1;Protein inhibitor of activated STAT, 1;Protein inhibitor of activated STAT, 1;Protein inhibitor of activated STAT-1;Protein inhibitor of activated STAT, 1	A0A8I5Y680_RAT;A0A8I6AIY4_RAT;A0A8I6AJT7_RAT;A9UK05_RAT;G3V9T0_RAT	FALSE	100	0.454822	6.25103	6.61497	6.88409	6.89976	5	5.85632
A0A8I5Y697;A0A8I6AE72;B2RYN6	A0A8I5Y697;A0A8I6AE72;B2RYN6	Ap1g1	AP-1 complex subunit gamma	A0A8I5Y697_RAT;A0A8I6AE72_RAT;B2RYN6_RAT	FALSE	100	0.374502	8.95137	9.3463	9.2213	9.5333	7.86147	8.7945
A0A8I5Y6A7;A0A8I5ZMQ5;A0A8I6AD67;A0A8J8Y5V1;A1A5Q1	A0A8I5Y6A7;A0A8I5ZMQ5;A0A8I6AD67;A0A8J8Y5V1;A1A5Q1	Parp9	Poly [ADP-ribose] polymerase;Poly [ADP-ribose] polymerase;Poly [ADP-ribose] polymerase;Poly [ADP-ribose] polymerase;Parp9 protein	A0A8I5Y6A7_RAT;A0A8I5ZMQ5_RAT;A0A8I6AD67_RAT;A0A8J8Y5V1_RAT;A1A5Q1_RAT	FALSE	100	0.214964	5.72474	5.63902	5.86925	5.70482	5.27633	6.13428
A0A8I5Y6E2	A0A8I5Y6E2	Nelfa	Negative elongation factor complex member A	A0A8I5Y6E2_RAT	FALSE	100	0.178009	6.54621	6.37761	6.64746	6.92042	6.47804	6.30754
A0A8I5Y6F4;A0A8I5ZKY1	A0A8I5Y6F4;A0A8I5ZKY1	Rnf170	E3 ubiquitin-protein ligase RNF170	A0A8I5Y6F4_RAT;A0A8I5ZKY1_RAT	FALSE	60	0.352157	5.76407	5.41468	6.30836			5.56915
A0A8I5Y6G0;Q3SWU0	A0A8I5Y6G0;Q3SWU0	Tarbp2	RISC-loading complex subunit TARBP2	A0A8I5Y6G0_RAT;TRBP2_RAT	FALSE	80	0.516695	4.30245		4.1574	5.21897	3.39524	4.4382
A0A8I5Y6J4;A0A8L2QTY4	A0A8I5Y6J4;A0A8L2QTY4	Cfap300	Cilia- and flagella-associated protein 300	A0A8I5Y6J4_RAT;A0A8L2QTY4_RAT	FALSE	100	0.257592	7.14431	7.31345	7.38661	7.16394	6.37479	7.48276
A0A8I5Y6J8;A0A8I6AL99	A0A8I5Y6J8;A0A8I6AL99	Trrap	Transformation/transcription domain-associated protein	A0A8I5Y6J8_RAT;A0A8I6AL99_RAT	FALSE	100	0.182453	6.8015	7.03888	6.78877	7.02064	6.32585	6.83336
A0A8I5Y6L8	A0A8I5Y6L8	Btf3	Transcription factor BTF3	A0A8I5Y6L8_RAT	FALSE	100	0.178127	7.37745	7.76446	7.19056	7.40288	7.15221	7.37713
A0A8I5Y6Q8;A0A8I6ALW4	A0A8I5Y6Q8;A0A8I6ALW4	Ankfy1	Ankyrin repeat and FYVE domain containing 1	A0A8I5Y6Q8_RAT;A0A8I6ALW4_RAT	FALSE	100	0.0669819	7.66051	7.59732	7.72036	7.68722	7.52725	7.7704
A0A8I5Y6S6	A0A8I5Y6S6	Pycr3	pyrroline-5-carboxylate reductase	A0A8I5Y6S6_RAT	FALSE	100	0.488165	8.30203	7.82064	8.35458	7.95303	9.29922	8.08266
A0A8I5Y6T0;A0A8I6AA26;A0A8I6GA90;G3V8Y8	A0A8I5Y6T0;A0A8I6AA26;A0A8I6GA90;G3V8Y8	Hip1	Huntingtin interacting protein 1	A0A8I5Y6T0_RAT;A0A8I6AA26_RAT;A0A8I6GA90_RAT;G3V8Y8_RAT	FALSE	100	0.506012	6.87131	6.92082	6.65579	6.65126	7.89872	6.22998
A0A8I5Y6U5	A0A8I5Y6U5	Srp14	Signal recognition particle 14 kDa protein	A0A8I5Y6U5_RAT	FALSE	100	0.346924	7.08934	7.12504	7.21284	7.45731	6.02356	7.62794
A0A8I5Y6U8;A0A8I5ZZZ8	A0A8I5Y6U8;A0A8I5ZZZ8	Psmb1	Proteasome subunit beta	A0A8I5Y6U8_RAT;A0A8I5ZZZ8_RAT	FALSE	100	0.481228	13.9743	13.5463	13.5632	13.8243	14.9613	13.9765
A0A8I5Y738;A0A8I5ZV59;A0A8I6A5E2;A0A8I6AC70;A0A8I6AD45;P11730	A0A8I5Y738;A0A8I5ZV59;A0A8I6A5E2;A0A8I6AC70;A0A8I6AD45;P11730	Camk2g	calcium/calmodulin-dependent protein kinase;calcium/calmodulin-dependent protein kinase;calcium/calmodulin-dependent protein kinase;calcium/calmodulin-dependent protein kinase;calcium/calmodulin-dependent protein kinase;Calcium/calmodulin-dependent protein kinase type II subunit gamma	A0A8I5Y738_RAT;A0A8I5ZV59_RAT;A0A8I6A5E2_RAT;A0A8I6AC70_RAT;A0A8I6AD45_RAT;KCC2G_RAT	FALSE	100	0.164832	8.32274	8.68528	8.23643	8.13814	8.38389	8.16998
A0A8I5Y739;A0A8I6A553;A0A8I6AA33;A6H9X2;Q00918	A0A8I5Y739;A0A8I6A553;A0A8I6AA33;A6H9X2;Q00918	Ltbp1	Latent transforming growth factor beta binding protein 1;Latent transforming growth factor beta binding protein 1;Latent transforming growth factor beta binding protein 1;Latent transforming growth factor beta binding protein 1;Latent-transforming growth factor beta-binding protein 1	A0A8I5Y739_RAT;A0A8I6A553_RAT;A0A8I6AA33_RAT;A6H9X2_RAT;LTBP1_RAT	FALSE	100	0.150748	13.5543	13.4489	13.2616	13.6695	13.5533	13.8385
A0A8I5Y747;P13383	A0A8I5Y747;P13383	Ncl	Nucleolin	A0A8I5Y747_RAT;NUCL_RAT	FALSE	100	0.953206	8.34181	8.24674	8.04641	7.69911	10.1415	7.57526
A0A8I5Y757;A0A8I5ZVU1;A0A8I6AIR8;A0A8I6GA89;A6KLZ1	A0A8I5Y757;A0A8I5ZVU1;A0A8I6AIR8;A0A8I6GA89;A6KLZ1	Uckl1;Uckl1;Uckl1;Uckl1;RGD1565465_predicted	Uridine-cytidine kinase	A0A8I5Y757_RAT;A0A8I5ZVU1_RAT;A0A8I6AIR8_RAT;A0A8I6GA89_RAT;A6KLZ1_RAT	FALSE	100	0.414058	7.77773	8.00663	8.08398	8.52794	6.69446	7.57562
A0A8I5Y772;A0A8I6ARC5;A0A8I6GG14	A0A8I5Y772;A0A8I6ARC5;A0A8I6GG14	Tspan14	Tetraspanin 14;Tetraspanin;Tetraspanin	A0A8I5Y772_RAT;A0A8I6ARC5_RAT;A0A8I6GG14_RAT	FALSE	100	0.190816	8.43672	8.65109	8.71294	8.53859	8.2599	8.02108
A0A8I5Y7C0;A0A8I5ZXH6;A0A8I6AFH8	A0A8I5Y7C0;A0A8I5ZXH6;A0A8I6AFH8	Srp19	Signal recognition particle 19 kDa protein	A0A8I5Y7C0_RAT;A0A8I5ZXH6_RAT;A0A8I6AFH8_RAT	FALSE	100	0.435251	6.8127	7.72245	6.70322	6.54532	6.41534	6.67715
A0A8I5Y7F9;P20417	A0A8I5Y7F9;P20417	Ptpn1	Tyrosine-protein phosphatase non-receptor type;Tyrosine-protein phosphatase non-receptor type 1	A0A8I5Y7F9_RAT;PTN1_RAT	FALSE	100	0.196788	9.82612	9.85863	9.76996	10.2491	9.74695	9.50596
A0A8I5Y7G4;Q6PAG9;Q9QXL7	A0A8I5Y7G4;Q6PAG9;Q9QXL7	Nme7	NME/NM23 family member 7;Nucleoside diphosphate kinase 7;Nucleoside diphosphate kinase 7	A0A8I5Y7G4_RAT;Q6PAG9_RAT;NDK7_RAT	FALSE	100	0.37564	5.95327	6.32275	6.27046	6.54088	4.97044	5.66181
A0A8I5Y7J1;A0A8I6GCD8;Q5FVI6	A0A8I5Y7J1;A0A8I6GCD8;Q5FVI6	Atp6v1c1	V-type proton ATPase subunit C;V-type proton ATPase subunit C;V-type proton ATPase subunit C 1	A0A8I5Y7J1_RAT;A0A8I6GCD8_RAT;VATC1_RAT	FALSE	100	0.266819	8.87886	9.16566	9.06662	9.04321	8.01147	9.10734
A0A8I5Y7K9;Q9Z1W6	A0A8I5Y7K9;Q9Z1W6	Mtdh	Metadherin;Protein LYRIC	A0A8I5Y7K9_RAT;LYRIC_RAT	FALSE	100	0.468397	7.21639	6.71048	6.40792	7.3037	8.11477	7.5451
A0A8I5Y7L4;Q14TE9	A0A8I5Y7L4;Q14TE9	Top2b	DNA topoisomerase 2	A0A8I5Y7L4_RAT;Q14TE9_RAT	FALSE	100	0.430769	5.32756	5.55115	6.04492	4.67629	5.82014	4.5453
A0A8I5Y7N7;A0A8I5ZWC2;A0A8I5ZYN7;A0A8I6ACM8;A0A8I6AEW8;D4A5I9	A0A8I5Y7N7;A0A8I5ZWC2;A0A8I5ZYN7;A0A8I6ACM8;A0A8I6AEW8;D4A5I9	Myo6	Unconventional myosin-VI	A0A8I5Y7N7_RAT;A0A8I5ZWC2_RAT;A0A8I5ZYN7_RAT;A0A8I6ACM8_RAT;A0A8I6AEW8_RAT;D4A5I9_RAT	FALSE	100	0.253287	7.11882	7.47378	7.03069	7.51611	6.65864	6.91489
A0A8I5Y7S7	A0A8I5Y7S7	Tspan4	Tetraspanin 4	A0A8I5Y7S7_RAT	FALSE	100	0.569187	7.0926	8.19812	7.56986	7.38435	6.89862	5.41206
A0A8I5Y7T7;P63329	A0A8I5Y7T7;P63329	Ppp3ca	Serine/threonine-protein phosphatase;Protein phosphatase 3 catalytic subunit alpha	A0A8I5Y7T7_RAT;PP2BA_RAT	FALSE	100	0.367448	10.6802	10.6241	10.6023	10.132	11.4499	10.5928
A0A8I5Y7T8	A0A8I5Y7T8	Pcif1	Phosphorylated CTD interacting factor 1	A0A8I5Y7T8_RAT	FALSE	100	0.16901	7.50257	7.6223	7.43493	7.84961	7.32984	7.27619
A0A8I5Y7V3;A0A8I6ABR2;A0A8I6AQH1	A0A8I5Y7V3;A0A8I6ABR2;A0A8I6AQH1	Frg1	FSHD region gene 1	A0A8I5Y7V3_RAT;A0A8I6ABR2_RAT;A0A8I6AQH1_RAT	FALSE	100	0.621746	6.44618	6.15937	5.59293	7.58832	7.14783	5.74243
A0A8I5Y7W9;P10824	A0A8I5Y7W9;P10824	Gnai1	G protein subunit alpha i1;Guanine nucleotide-binding protein G(i) subunit alpha-1	A0A8I5Y7W9_RAT;GNAI1_RAT	FALSE	80	0.710608	3.36917	4.16365	4.57534	1.91841		2.81928
A0A8I5Y805	A0A8I5Y805	Arpc1a	Actin-related protein 2/3 complex subunit	A0A8I5Y805_RAT	FALSE	100	0.531391	8.3455	8.98149	8.73874	9.2376	7.25034	7.51931
A0A8I5Y830	A0A8I5Y830	Psma7	Proteasome subunit alpha type	A0A8I5Y830_RAT	FALSE	100	0.963209	14.6618	13.8168	13.9215	14.3472	16.4866	14.7371
A0A8I5Y858;G3V9X6;Q9JIL8	A0A8I5Y858;G3V9X6;Q9JIL8	Rad50	RAD50 double strand break repair protein;RAD50 double strand break repair protein;DNA repair protein RAD50	A0A8I5Y858_RAT;G3V9X6_RAT;RAD50_RAT	FALSE	100	0.266603	7.09435	7.06686	6.97307	7.64425	6.61881	7.16877
A0A8I5Y865;B2GUV6	A0A8I5Y865;B2GUV6	Sesn2	RCG31441;Sestrin 2	A0A8I5Y865_RAT;B2GUV6_RAT	FALSE	60	1.16604	6.12024			5.34684	8.02205	4.99185
A0A8I5Y868;B2GV74;F7ET11	A0A8I5Y868;B2GV74;F7ET11	Klc2	Kinesin light chain	A0A8I5Y868_RAT;B2GV74_RAT;F7ET11_RAT	FALSE	100	0.293508	7.22295	7.19927	7.26032	7.79825	7.28993	6.56699
A0A8I5Y871;A0A8I5ZP12;A0A8I6A4X4;A0A8I6G551;D4AC38	A0A8I5Y871;A0A8I5ZP12;A0A8I6A4X4;A0A8I6G551;D4AC38	Ago1	Argonaute RISC component 1	A0A8I5Y871_RAT;A0A8I5ZP12_RAT;A0A8I6A4X4_RAT;A0A8I6G551_RAT;D4AC38_RAT	FALSE	100	0.190526	6.76679	6.66391	6.72504	7.05159	7.02673	6.3667
A0A8I5Y882;A0A8L2Q9V6;A6IUN4;Q498C8	A0A8I5Y882;A0A8L2Q9V6;A6IUN4;Q498C8	Rer1;Rer1;rCG_30851;Rer1	Protein RER1	A0A8I5Y882_RAT;A0A8L2Q9V6_RAT;A6IUN4_RAT;RER1_RAT	FALSE	100	0.365257	6.32899	6.94244	6.67046	5.30646	6.51379	6.21183
A0A8I5Y8H4;A0A8I6A0E5	A0A8I5Y8H4;A0A8I6A0E5	Eif4a1	RNA helicase;ATP-dependent RNA helicase	A0A8I5Y8H4_RAT;A0A8I6A0E5_RAT	FALSE	100	0.114503	12.0802	12.1472	12.2283	12.1055	12.1469	11.7733
A0A8I5Y8Y4;M0R8S8;M0RCU8	A0A8I5Y8Y4;M0R8S8;M0RCU8	Hmgn1	High mobility group nucleosome binding domain 1	A0A8I5Y8Y4_RAT;M0R8S8_RAT;M0RCU8_RAT	FALSE	60	1.63073	2.93917	1.48686	0.598855		6.73179
A0A8I5Y907;A0A8I6A113;A0A8I6AXC3;A6IK16;G3V9P7;P51111	A0A8I5Y907;A0A8I6A113;A0A8I6AXC3;A6IK16;G3V9P7;P51111	Htt;Htt;Htt;Hdh;Htt;Htt	Huntingtin;Huntingtin;Huntingtin;Huntington disease gene homolog;Huntingtin;Huntingtin	A0A8I5Y907_RAT;A0A8I6A113_RAT;A0A8I6AXC3_RAT;A6IK16_RAT;G3V9P7_RAT;HD_RAT	FALSE	100	0.278101	8.20858	8.10936	8.47068	8.58221	7.42539	8.45524
A0A8I5Y917;A0A8I6A212;Q6AY96	A0A8I5Y917;A0A8I6A212;Q6AY96	Gtf2f1	Transcription initiation factor IIF subunit alpha;Transcription initiation factor IIF subunit alpha;General transcription factor IIF subunit 1	A0A8I5Y917_RAT;A0A8I6A212_RAT;T2FA_RAT	FALSE	100	0.407914	5.91368	5.85802	5.86724	5.30329	6.75881	5.78103
A0A8I5Y925;A0A8I6A673;A0A8L2Q4P8;Q99MI7	A0A8I5Y925;A0A8I6A673;A0A8L2Q4P8;Q99MI7	Uba3	NEDD8-activating enzyme E1 catalytic subunit	A0A8I5Y925_RAT;A0A8I6A673_RAT;A0A8L2Q4P8_RAT;UBA3_RAT	FALSE	100	0.145975	8.03523	8.11595	8.22581	8.21419	7.90012	7.72009
A0A8I5Y943;A0A8I5ZLJ3;A0A8I6ASU3;F7EKK8;P47197	A0A8I5Y943;A0A8I5ZLJ3;A0A8I6ASU3;F7EKK8;P47197	Akt2	non-specific serine/threonine protein kinase;non-specific serine/threonine protein kinase;non-specific serine/threonine protein kinase;non-specific serine/threonine protein kinase;RAC-beta serine/threonine-protein kinase	A0A8I5Y943_RAT;A0A8I5ZLJ3_RAT;A0A8I6ASU3_RAT;F7EKK8_RAT;AKT2_RAT	FALSE	100	0.483353	6.42809	6.65396	6.60897	7.36804	6.10083	5.40866
A0A8I5Y949	A0A8I5Y949	Pik3cd	phosphatidylinositol-4,5-bisphosphate 3-kinase	A0A8I5Y949_RAT	FALSE	100	0.120911	6.64099	6.33436	6.71897	6.64408	6.68078	6.82677
A0A8I5Y9D1;A0A8I6GJC6;D4A509	A0A8I5Y9D1;A0A8I6GJC6;D4A509	Atp8b2	Phospholipid-transporting ATPase	A0A8I5Y9D1_RAT;A0A8I6GJC6_RAT;D4A509_RAT	FALSE	100	0.609857	5.35609	5.99731	5.92379	6.47786	3.68149	4.69999
A0A8I5Y9J0;A0A8I6ARZ8;Q9WVE9	A0A8I5Y9J0;A0A8I6ARZ8;Q9WVE9	Itsn1	Intersectin 1;Intersectin 1;Intersectin-1	A0A8I5Y9J0_RAT;A0A8I6ARZ8_RAT;ITSN1_RAT	FALSE	20		4.44575				4.44575
A0A8I5Y9L5;A0A8I6AUL6;A0A8L2QB53;B2GV87	A0A8I5Y9L5;A0A8I6AUL6;A0A8L2QB53;B2GV87	Ptpre	Receptor-type tyrosine-protein phosphatase;Receptor-type tyrosine-protein phosphatase;Receptor-type tyrosine-protein phosphatase;Receptor-type tyrosine-protein phosphatase epsilon	A0A8I5Y9L5_RAT;A0A8I6AUL6_RAT;A0A8L2QB53_RAT;PTPRE_RAT	FALSE	100	0.179042	8.21561	8.27158	8.27949	8.57535	7.92358	8.02803
A0A8I5Y9L7;A0A8L2Q4X0;Q63486	A0A8I5Y9L7;A0A8L2Q4X0;Q63486	RragB;Rraga;Rraga	Ras-related GTP-binding protein;Ras-related GTP-binding protein;Ras-related GTP-binding protein A	A0A8I5Y9L7_RAT;A0A8L2Q4X0_RAT;RRAGA_RAT	FALSE	100	0.43403	7.11226	7.48539	7.94058	6.71837	7.00812	6.40882
A0A8I5Y9M0;A6IP50;F1LRQ1;Q9Z0U5	A0A8I5Y9M0;A6IP50;F1LRQ1;Q9Z0U5	Aox1	aldehyde oxidase;aldehyde oxidase;aldehyde oxidase;Aldehyde oxidase 1	A0A8I5Y9M0_RAT;A6IP50_RAT;F1LRQ1_RAT;AOXA_RAT	FALSE	100	0.625174	7.37855	6.77317	7.35831	7.56737	8.61105	6.58284
A0A8I5Y9M9;A0A8I5ZTT7;A0A8I5ZWU9;A0A8I6AU02;B0BNJ1;M0RAF3	A0A8I5Y9M9;A0A8I5ZTT7;A0A8I5ZWU9;A0A8I6AU02;B0BNJ1;M0RAF3	Sri	Sorcin;Sorcin;Sorcin;Sorcin;LOC683667 protein;Sorcin	A0A8I5Y9M9_RAT;A0A8I5ZTT7_RAT;A0A8I5ZWU9_RAT;A0A8I6AU02_RAT;B0BNJ1_RAT;M0RAF3_RAT	FALSE	100	0.40384	9.77238	9.24132	9.27033	9.69928	10.5493	10.1017
A0A8I5Y9V4	A0A8I5Y9V4	Cars1	cysteine--tRNA ligase	A0A8I5Y9V4_RAT	FALSE	100	0.239489	12.3489	12.228	12.4373	12.2171	12.8572	12.005
A0A8I5Y9Y9;A0A8I5ZYY9;A0A8I6AB52;F1M8B7	A0A8I5Y9Y9;A0A8I5ZYY9;A0A8I6AB52;F1M8B7	Chmp2b	Charged multivesicular body protein 2B	A0A8I5Y9Y9_RAT;A0A8I5ZYY9_RAT;A0A8I6AB52_RAT;F1M8B7_RAT	FALSE	80	0.775268	4.71122	6.08776	3.70458		5.02375	4.02877
A0A8I5YBE6;A0A8I6ALH2;A0A8I6GJR4	A0A8I5YBE6;A0A8I6ALH2;A0A8I6GJR4	Matn2	Matrilin 2	A0A8I5YBE6_RAT;A0A8I6ALH2_RAT;A0A8I6GJR4_RAT	FALSE	100	1.44656	5.719	4.91017	4.39791	5.52727	8.43739	5.32229
A0A8I5YBG1;A0A8I5ZL06;A0A8I6AAS9;A6IPK0;D3ZYT8	A0A8I5YBG1;A0A8I5ZL06;A0A8I6AAS9;A6IPK0;D3ZYT8	Pikfyve;Pikfyve;Pikfyve;LOC316457;Pikfyve	1-phosphatidylinositol-3-phosphate 5-kinase	A0A8I5YBG1_RAT;A0A8I5ZL06_RAT;A0A8I6AAS9_RAT;A6IPK0_RAT;D3ZYT8_RAT	FALSE	80	0.180129	5.14872	5.29252		4.88135	5.43734	4.98366
A0A8I5YBG7;A0A8I6AQ45;A6IVY3	A0A8I5YBG7;A0A8I6AQ45;A6IVY3	Plpbp;Plpbp;Prosc_predicted	Pyridoxal phosphate homeostasis protein	A0A8I5YBG7_RAT;A0A8I6AQ45_RAT;A6IVY3_RAT	FALSE	100	0.256292	9.90045	9.82014	9.82793	9.45487	10.435	9.9643
A0A8I5YBI0;A0A8I6AIH1;A0A8I6GAL8;P00689	A0A8I5YBI0;A0A8I6AIH1;A0A8I6GAL8;P00689	LOC120100609;LOC120100610;Amy2a3;Amy2	Alpha-amylase;Alpha-amylase;Alpha-amylase;Pancreatic alpha-amylase	A0A8I5YBI0_RAT;A0A8I6AIH1_RAT;A0A8I6GAL8_RAT;AMYP_RAT	FALSE	100	0.483605	9.07022	9.64218	9.23689	7.73867	9.91472	8.81866
A0A8I5YBK1;A0A8I5ZN33;A0A8I5ZQ84;A0A8I5ZWI6;A0A8I6AG08;Q5M939	A0A8I5YBK1;A0A8I5ZN33;A0A8I5ZQ84;A0A8I5ZWI6;A0A8I6AG08;Q5M939	Hat1	Histone acetyltransferase type B catalytic subunit	A0A8I5YBK1_RAT;A0A8I5ZN33_RAT;A0A8I5ZQ84_RAT;A0A8I5ZWI6_RAT;A0A8I6AG08_RAT;HAT1_RAT	FALSE	100	0.263929	10.2089	10.3246	10.0369	10.6481	9.58691	10.4478
A0A8I5YBK7;A0A8I5ZLM1;A0A8I6ABU8;Q9QXQ7	A0A8I5YBK7;A0A8I5ZLM1;A0A8I6ABU8;Q9QXQ7	Wnt5a	Protein Wnt;Protein Wnt;Protein Wnt;Protein Wnt-5a	A0A8I5YBK7_RAT;A0A8I5ZLM1_RAT;A0A8I6ABU8_RAT;WNT5A_RAT	FALSE	100	0.231714	10.616	10.5913	10.9202	10.8052	9.95619	10.807
A0A8I5YBL7;D3Z8Q6	A0A8I5YBL7;D3Z8Q6	Tnks	Poly [ADP-ribose] polymerase	A0A8I5YBL7_RAT;D3Z8Q6_RAT	FALSE	100	0.645479	6.38165	6.87987	6.64939	7.66667	4.62136	6.09096
A0A8I5YBL9;A0A8I6ALX3;Q566C7	A0A8I5YBL9;A0A8I6ALX3;Q566C7	Nudt3	diphosphoinositol-polyphosphate diphosphatase;diphosphoinositol-polyphosphate diphosphatase;Diphosphoinositol polyphosphate phosphohydrolase 1	A0A8I5YBL9_RAT;A0A8I6ALX3_RAT;NUDT3_RAT	FALSE	100	0.338677	6.76317	6.61628	6.92595	6.29618	7.45782	6.51961
A0A8I5YBN9;A0A8I6AAK0	A0A8I5YBN9;A0A8I6AAK0	Tbc1d23	TBC1 domain family member 23	A0A8I5YBN9_RAT;A0A8I6AAK0_RAT	FALSE	80	0.167381	6.80232	6.78086	6.55236		6.75827	7.11779
A0A8I5YBQ4;A0A8I6AJ28;A0A8I6ARQ9;A0A8I6AUZ1;P05708	A0A8I5YBQ4;A0A8I6AJ28;A0A8I6ARQ9;A0A8I6AUZ1;P05708	Hk1	hexokinase;hexokinase;hexokinase;hexokinase;Hexokinase-1	A0A8I5YBQ4_RAT;A0A8I6AJ28_RAT;A0A8I6ARQ9_RAT;A0A8I6AUZ1_RAT;HXK1_RAT	FALSE	100	0.196356	8.64408	8.91332	8.70723	8.71308	8.08788	8.7989
A0A8I5YBQ9;A0A8I5ZMH0;A0A8I5ZTW8;A0A8I6AD31;A1L1M0	A0A8I5YBQ9;A0A8I5ZMH0;A0A8I5ZTW8;A0A8I6AD31;A1L1M0	Prkaca	cAMP-dependent protein kinase	A0A8I5YBQ9_RAT;A0A8I5ZMH0_RAT;A0A8I5ZTW8_RAT;A0A8I6AD31_RAT;A1L1M0_RAT	FALSE	100	0.21271	7.87366	8.18709	8.0663	7.96378	7.85001	7.30114
A0A8I5YBR2	A0A8I5YBR2	Cops6	COP9 signalosome complex subunit 6	A0A8I5YBR2_RAT	FALSE	100	0.247482	9.57389	9.84392	9.74684	9.34469	9.00705	9.92697
A0A8I5YBW4;Q6J2U6	A0A8I5YBW4;Q6J2U6	Rnf114	RING-type E3 ubiquitin transferase;E3 ubiquitin-protein ligase RNF114	A0A8I5YBW4_RAT;RN114_RAT	FALSE	100	0.339972	9.02055	9.40566	9.3357	9.23769	7.79564	9.32804
A0A8I5YBX2;B5DF11	A0A8I5YBX2;B5DF11	Zfand5	Zinc finger AN1-type containing 5;AN1-type zinc finger protein 5	A0A8I5YBX2_RAT;ZFAN5_RAT	FALSE	100	0.239409	4.17127	4.48935	4.24295	3.49356	4.18952	4.44097
A0A8I5YBX7;F1M3J4	A0A8I5YBX7;F1M3J4	Abcc4	Cystic fibrosis transmembrane conductance regulator;ATP-binding cassette subfamily C member 4	A0A8I5YBX7_RAT;MRP4_RAT	FALSE	100	0.538391	5.91561	6.81869	6.30183	6.5729	4.8815	5.00315
A0A8I5YBZ5;A6HVE0;P37397	A0A8I5YBZ5;A6HVE0;P37397	Cnn3;rCG_28547;Cnn3	Calponin;Calponin;Calponin-3	A0A8I5YBZ5_RAT;A6HVE0_RAT;CNN3_RAT	FALSE	80	1.46619	6.40323	6.20159	5.92852		9.24218	4.24062
A0A8I5YBZ8;A0A8I6GL33;Q6QBQ4	A0A8I5YBZ8;A0A8I6GL33;Q6QBQ4	Plscr3	Phospholipid scramblase;Phospholipid scramblase;Phospholipid scramblase 3	A0A8I5YBZ8_RAT;A0A8I6GL33_RAT;PLS3_RAT	FALSE	100	0.329939	10.9104	11.331	11.4684	10.7937	10.6402	10.3189
A0A8I5YC04;F1LV21	A0A8I5YC04;F1LV21	Ubash3b	Ubiquitin associated and SH3 domain containing, B;Ubiquitin associated and SH3 domain containing, B	A0A8I5YC04_RAT;F1LV21_RAT	FALSE	100	0.355504	4.78155	4.931	5.02078	5.42814	3.8895	4.63833
A0A8I5YC14;A0A8I6ARW5;A0A8I6GHS9;A6I3D1;Q5BJS0	A0A8I5YC14;A0A8I6ARW5;A0A8I6GHS9;A6I3D1;Q5BJS0	Dhx30	RNA helicase;RNA helicase;RNA helicase;RNA helicase;ATP-dependent RNA helicase DHX30	A0A8I5YC14_RAT;A0A8I6ARW5_RAT;A0A8I6GHS9_RAT;A6I3D1_RAT;DHX30_RAT	FALSE	100	0.330012	5.09075	5.66385	5.33225	5.32296	4.67952	4.45518
A0A8I5YC25;A0A8I6A4M9;A0A8I6B2T7;A0A8I6GD73;P12001	A0A8I5YC25;A0A8I6A4M9;A0A8I6B2T7;A0A8I6GD73;P12001	Rpl18	Ribosomal protein L18;Ribosomal protein L18;Ribosomal protein L18;Ribosomal protein L18;Large ribosomal subunit protein eL18	A0A8I5YC25_RAT;A0A8I6A4M9_RAT;A0A8I6B2T7_RAT;A0A8I6GD73_RAT;RL18_RAT	FALSE	100	0.474557	9.12837	9.98254	9.53261	9.49229	7.59435	9.04007
A0A8I5YC36;D4A054;M0R3M4	A0A8I5YC36;D4A054;M0R3M4	Ranbp2	RAN binding protein 2	A0A8I5YC36_RAT;D4A054_RAT;M0R3M4_RAT	FALSE	100	0.150896	7.93634	7.78915	8.10542	7.92207	8.19741	7.66768
A0A8I5YC58;A0A8I6A0Q5;O35964	A0A8I5YC58;A0A8I6A0Q5;O35964	Sh3gl1	SH3 domain containing GRB2 like 1, endophilin A2;SH3 domain containing GRB2 like 1, endophilin A2;Endophilin-A2	A0A8I5YC58_RAT;A0A8I6A0Q5_RAT;SH3G1_RAT	FALSE	100	0.182184	8.74973	8.57314	8.83892	8.89428	9.06135	8.38098
A0A8I5YC62;P27615	A0A8I5YC62;P27615	Scarb2	Scavenger receptor class B, member 2;Lysosome membrane protein 2	A0A8I5YC62_RAT;SCRB2_RAT	FALSE	100	0.269991	9.40383	9.77442	9.83441	9.3569	9.02398	9.02942
A0A8I5YC99;A0A8I6ALY1;A7BFV9;E9PSY8;Q5JC29	A0A8I5YC99;A0A8I6ALY1;A7BFV9;E9PSY8;Q5JC29	Eps15	Epidermal growth factor receptor pathway substrate 15;Epidermal growth factor receptor pathway substrate 15;Epidermal growth factor receptor pathway substrate 15;Epidermal growth factor receptor pathway substrate 15;Epidermal growth factor receptor pathway substrate 15 isoform B	A0A8I5YC99_RAT;A0A8I6ALY1_RAT;A7BFV9_RAT;E9PSY8_RAT;Q5JC29_RAT	FALSE	100	0.998331	5.29727	5.50825	5.10259	4.06336	7.20665	4.60548
A0A8I5YCC9;A0A8I6A7G7	A0A8I5YCC9;A0A8I6A7G7	Itga5	Integrin subunit alpha 5	A0A8I5YCC9_RAT;A0A8I6A7G7_RAT	FALSE	100	0.247887	11.7174	12.0557	11.8859	11.9196	11.7398	10.9857
A0A8I5YCE2	A0A8I5YCE2	Slc27a1	Solute carrier family 27 member 1	A0A8I5YCE2_RAT	FALSE	100	0.96808	5.69251	6.63259	5.97398	7.80611	2.71439	5.3355
A0A8I5YCE4;A0A8I6ALB1;A6HNC9;F1M949	A0A8I5YCE4;A0A8I6ALB1;A6HNC9;F1M949	Ckap5	Cytoskeleton associated protein 5;Cytoskeleton associated protein 5;Cytoskeleton associated protein 5, isoform CRA_b;Cytoskeleton associated protein 5	A0A8I5YCE4_RAT;A0A8I6ALB1_RAT;A6HNC9_RAT;F1M949_RAT	FALSE	100	0.292781	8.34383	8.13696	7.97962	8.15447	8.95133	8.49679
A0A8I5YCF2;A0A8L2QNW2;A0A8L2QQI1;A6J1R9;E9PSL7	A0A8I5YCF2;A0A8L2QNW2;A0A8L2QQI1;A6J1R9;E9PSL7	Cit	Citron Rho-interacting kinase;Citron Rho-interacting kinase;Citron Rho-interacting kinase;Citron, isoform CRA_b;Citron rho-interacting kinase	A0A8I5YCF2_RAT;A0A8L2QNW2_RAT;A0A8L2QQI1_RAT;A6J1R9_RAT;CTRO_RAT	FALSE	100	1.03406	6.90353	7.73072	6.13761	6.30711	8.92526	5.41694
A0A8I5YCF9;A0A8I5ZS59;A0A8I6AB49	A0A8I5YCF9;A0A8I5ZS59;A0A8I6AB49	Rcor3	REST corepressor 3	A0A8I5YCF9_RAT;A0A8I5ZS59_RAT;A0A8I6AB49_RAT	FALSE	80	0.696113	8.25437	8.36859	8.55778	9.54001		6.5511
A0A8I5YCJ2;Q9R0D6	A0A8I5YCJ2;Q9R0D6	Tcn2	Transcobalamin 2;Transcobalamin-2	A0A8I5YCJ2_RAT;TCO2_RAT	FALSE	100	0.547448	12.2654	11.5077	11.8092	12.1363	13.3486	12.5252
A0A8I5YCK4;Q9ES53	A0A8I5YCK4;Q9ES53	Ufd1	Ubiquitin recognition factor in ER associated degradation 1;Ubiquitin recognition factor in ER-associated degradation protein 1	A0A8I5YCK4_RAT;UFD1_RAT	FALSE	100	0.560424	5.39745	5.1092	6.30568	3.81801	6.26672	5.48763
A0A8I5YCN7;Q99M63	A0A8I5YCN7;Q99M63	Smu1	WD40 repeat-containing protein SMU1	A0A8I5YCN7_RAT;SMU1_RAT	FALSE	100	0.397808	8.35249	8.47115	8.37599	9.15123	7.60455	8.15953
A0A8I5YCP1;A0A8I5ZV26;A0A8I6GAW8	A0A8I5YCP1;A0A8I5ZV26;A0A8I6GAW8	Stom	Stomatin	A0A8I5YCP1_RAT;A0A8I5ZV26_RAT;A0A8I6GAW8_RAT	FALSE	100	0.854704	8.63122	10.4671	9.92838	10.3989	6.3912	5.9706
A0A8I5ZDN9;P08650	A0A8I5ZDN9;P08650	C5	Complement C5	A0A8I5ZDN9_RAT;CO5_RAT	FALSE	100	0.272855	8.96889	8.83074	9.49893	8.42892	8.93867	9.14721
A0A8I5ZJ57	A0A8I5ZJ57	Supt16h	FACT complex subunit	A0A8I5ZJ57_RAT	FALSE	100	0.224119	8.15226	8.1491	8.16891	8.56577	7.61773	8.25979
A0A8I5ZJ67	A0A8I5ZJ67	Nup205	Nucleoporin 205	A0A8I5ZJ67_RAT	FALSE	100	0.354717	10.3964	10.6824	10.3638	11.0699	9.70134	10.1643
A0A8I5ZJB6	A0A8I5ZJB6	Tbcd	Tubulin-specific chaperone D	A0A8I5ZJB6_RAT	FALSE	100	0.227134	10.3321	10.5612	10.1847	10.6628	9.7754	10.4763
A0A8I5ZJD5;A0A8I6AK25;A6HG88;P15429	A0A8I5ZJD5;A0A8I6AK25;A6HG88;P15429	Eno3	phosphopyruvate hydratase;phosphopyruvate hydratase;phosphopyruvate hydratase;Beta-enolase	A0A8I5ZJD5_RAT;A0A8I6AK25_RAT;A6HG88_RAT;ENOB_RAT	FALSE	100	0.699153	6.61434	6.01015	6.23671	6.08902	7.9803	6.75555
A0A8I5ZJJ9;A0A8I6A4A2	A0A8I5ZJJ9;A0A8I6A4A2	Vps13a	Vacuolar protein sorting 13 homolog A	A0A8I5ZJJ9_RAT;A0A8I6A4A2_RAT	FALSE	100	0.182993	7.55121	7.62922	7.73132	7.73261	7.01557	7.64733
A0A8I5ZJK0;P61751	A0A8I5ZJK0;P61751	Arf4	ADP-ribosylation factor;ADP-ribosylation factor 4	A0A8I5ZJK0_RAT;ARF4_RAT	FALSE	100	0.475806	7.57302	8.04468	7.66061	8.44126	7.71742	6.00114
A0A8I5ZJK8;A6HCA0;A6HCA1;G3V6S5;P27653;Q5EBC3	A0A8I5ZJK8;A6HCA0;A6HCA1;G3V6S5;P27653;Q5EBC3	Mthfd1	C-1-tetrahydrofolate synthase, cytoplasmic;C-1-tetrahydrofolate synthase, cytoplasmic;C-1-tetrahydrofolate synthase, cytoplasmic;C-1-tetrahydrofolate synthase, cytoplasmic;C-1-tetrahydrofolate synthase, cytoplasmic;C-1-tetrahydrofolate synthase, cytoplasmic	A0A8I5ZJK8_RAT;A6HCA0_RAT;A6HCA1_RAT;G3V6S5_RAT;C1TC_RAT;Q5EBC3_RAT	FALSE	100	0.0620407	9.89154	9.93079	9.85221	9.87586	10.018	9.78083
A0A8I5ZJL0;A0A8I6AIP9;A0A8I6AQT0;A6HLQ7	A0A8I5ZJL0;A0A8I6AIP9;A0A8I6AQT0;A6HLQ7	Atg4a;Atg4a;Atg4a;rCG_26842	Cysteine protease;Cysteine protease;Cysteine protease;Cysteine protease (Fragment)	A0A8I5ZJL0_RAT;A0A8I6AIP9_RAT;A0A8I6AQT0_RAT;A6HLQ7_RAT	FALSE	100	0.579932	3.45405	4.06801	3.93797	2.86624	4.50706	1.89097
A0A8I5ZJL3;P42533	A0A8I5ZJL3;P42533	F3	Tissue factor	A0A8I5ZJL3_RAT;TF_RAT	FALSE	100	0.595186	5.77317	5.91721	6.86879	6.43662	5.09221	4.55104
A0A8I5ZJM1;Q63396	A0A8I5ZJM1;Q63396	Sub1	Activated RNA polymerase II transcriptional coactivator p15	A0A8I5ZJM1_RAT;TCP4_RAT	FALSE	100	0.268018	8.47098	8.59174	8.36513	8.30136	9.02821	8.06844
A0A8I5ZJN1;O08653	A0A8I5ZJN1;O08653	Tep1	Telomerase associated protein 1;Telomerase protein component 1	A0A8I5ZJN1_RAT;TEP1_RAT	FALSE	100	0.513679	9.50183	10.1252	10.1271	10.3379	7.53019	9.38873
A0A8I5ZJP1	A0A8I5ZJP1	Anapc4	Anaphase-promoting complex subunit 4	A0A8I5ZJP1_RAT	FALSE	100	0.36211	8.79572	8.58673	8.9123	9.53062	8.16872	8.78025
A0A8I5ZK44;A0A8I5ZL97;A0A8I6A8K7;A0A8I6ADP2	A0A8I5ZK44;A0A8I5ZL97;A0A8I6A8K7;A0A8I6ADP2	Arhgap10	Rho GTPase activating protein 10	A0A8I5ZK44_RAT;A0A8I5ZL97_RAT;A0A8I6A8K7_RAT;A0A8I6ADP2_RAT	FALSE	80	0.360521	6.48971	6.15335	6.91497	5.90133		6.98922
A0A8I5ZK50	A0A8I5ZK50	Lman2	Lectin, mannose-binding 2	A0A8I5ZK50_RAT	FALSE	100	0.283112	10.0527	10.0763	9.83953	9.96824	10.663	9.7163
A0A8I5ZK51;A0A8I5ZTQ3;P19356	A0A8I5ZK51;A0A8I5ZTQ3;P19356	Hmbs	hydroxymethylbilane synthase;hydroxymethylbilane synthase;Porphobilinogen deaminase	A0A8I5ZK51_RAT;A0A8I5ZTQ3_RAT;HEM3_RAT	FALSE	100	0.563821	6.94413	6.54785	6.68611	6.59385	8.08297	6.80984
A0A8I5ZK56;A0A8I5ZV91;A0A8I6ANE3;A0A8J8Y7I4;A0JPJ0;Q32WF6	A0A8I5ZK56;A0A8I5ZV91;A0A8I6ANE3;A0A8J8Y7I4;A0JPJ0;Q32WF6	Nmnat1;Nmnat1;Nmnat1;Nmnat1;Nmnat1;	Nicotinamide-nucleotide adenylyltransferase	A0A8I5ZK56_RAT;A0A8I5ZV91_RAT;A0A8I6ANE3_RAT;A0A8J8Y7I4_RAT;A0JPJ0_RAT;Q32WF6_RAT	FALSE	100	0.742656	8.04999	8.53006	7.64607	7.08167	9.48446	7.50767
A0A8I5ZK62;A0A8I5ZR76	A0A8I5ZK62;A0A8I5ZR76	Vrk3	VRK serine/threonine kinase 3	A0A8I5ZK62_RAT;A0A8I5ZR76_RAT	FALSE	100	0.220019	7.33082	7.51075	7.54673	7.60607	6.73327	7.25728
A0A8I5ZK78;A0A8I6A067;A0A8I6ANY1	A0A8I5ZK78;A0A8I6A067;A0A8I6ANY1	Ascc2	Activating signal cointegrator 1 complex subunit 2	A0A8I5ZK78_RAT;A0A8I6A067_RAT;A0A8I6ANY1_RAT	FALSE	20		4.14737				4.14737
A0A8I5ZK80;A0A8I6A432;A6IAR7	A0A8I5ZK80;A0A8I6A432;A6IAR7	Smyd5;Smyd5;Smyd5_predicted	Histone-lysine N-trimethyltransferase SMYD5	A0A8I5ZK80_RAT;A0A8I6A432_RAT;A6IAR7_RAT	FALSE	100	0.395513	8.79048	9.35381	8.43654	8.53208	9.43136	8.19863
A0A8I5ZK89;A0A8I6ARJ2	A0A8I5ZK89;A0A8I6ARJ2	Dock5	Dedicator of cytokinesis 5	A0A8I5ZK89_RAT;A0A8I6ARJ2_RAT	FALSE	100	0.241311	10.5991	10.7997	10.4973	11.0474	10.0962	10.5547
A0A8I5ZK93;A0A8I6GJ12;Q08602	A0A8I5ZK93;A0A8I6GJ12;Q08602	Rabggta	Geranylgeranyl transferase type-2 subunit alpha	A0A8I5ZK93_RAT;A0A8I6GJ12_RAT;PGTA_RAT	FALSE	100	0.320741	9.16047	9.11482	8.81517	9.00751	9.85374	9.01109
A0A8I5ZKA2;D4ABD7	A0A8I5ZKA2;D4ABD7	Trip11	Thyroid hormone receptor interactor 11	A0A8I5ZKA2_RAT;D4ABD7_RAT	FALSE	100	0.0906999	6.4172	6.55949	6.2571	6.50412	6.46737	6.29791
A0A8I5ZKA7;A0A8I6A0P5	A0A8I5ZKA7;A0A8I6A0P5	Nae1	NEDD8-activating enzyme E1 regulatory subunit	A0A8I5ZKA7_RAT;A0A8I6A0P5_RAT	FALSE	100	0.148834	8.67505	8.76422	8.82526	8.54077	8.89275	8.35227
A0A8I5ZKB3;A0A8I5ZVU6;A0A8I6A2E4;A6IYD0;Q5U216	A0A8I5ZKB3;A0A8I5ZVU6;A0A8I6A2E4;A6IYD0;Q5U216	Ddx39a;Ddx39a;Ddx39a;Ddx39;Ddx39a	RNA helicase;RNA helicase;RNA helicase;RNA helicase;ATP-dependent RNA helicase DDX39A	A0A8I5ZKB3_RAT;A0A8I5ZVU6_RAT;A0A8I6A2E4_RAT;A6IYD0_RAT;DX39A_RAT	FALSE	100	0.414969	7.93387	7.70638	7.91045	7.49578	8.8024	7.75432
A0A8I5ZKC7	A0A8I5ZKC7	Tmem63b	Transmembrane protein 63B	A0A8I5ZKC7_RAT	FALSE	100	0.652359	6.8894	8.06013	7.83467	7.0953	5.12395	6.33293
A0A8I5ZKE8	A0A8I5ZKE8	Itgb5	Integrin beta	A0A8I5ZKE8_RAT	FALSE	100	0.433523	11.5413	12.0618	12.0495	12.112	10.3082	11.1749
A0A8I5ZKF2;A6HJT6;P84082	A0A8I5ZKF2;A6HJT6;P84082	Arf2	ADP-ribosylation factor;ADP-ribosylation factor;ADP-ribosylation factor 2	A0A8I5ZKF2_RAT;A6HJT6_RAT;ARF2_RAT	FALSE	100	0.580556	5.99851	5.71	5.0829	6.14189	7.15475	5.90304
A0A8I5ZKF7;A0A8I6A8I9;A0A8I6GKK9;A6I0K9;P07150	A0A8I5ZKF7;A0A8I6A8I9;A0A8I6GKK9;A6I0K9;P07150	Anxa1	Annexin;Annexin;Annexin;Annexin;Annexin A1	A0A8I5ZKF7_RAT;A0A8I6A8I9_RAT;A0A8I6GKK9_RAT;A6I0K9_RAT;ANXA1_RAT	FALSE	100	0.459837	13.9571	14.15	14.2199	13.5708	14.8371	13.0076
A0A8I5ZKJ2	A0A8I5ZKJ2	Ppa1	inorganic diphosphatase	A0A8I5ZKJ2_RAT	FALSE	100	0.157809	11.1228	11.0698	10.932	11.2369	11.4455	10.9296
A0A8I5ZKK3;A0A8I6GHX5;F1LPB4	A0A8I5ZKK3;A0A8I6GHX5;F1LPB4	Akap9	A-kinase anchoring protein 9	A0A8I5ZKK3_RAT;A0A8I6GHX5_RAT;F1LPB4_RAT	FALSE	100	0.0334064	7.31637	7.26079	7.37613	7.27888	7.31497	7.35109
A0A8I5ZKN6;A0A8I6ARB1;O08697	A0A8I5ZKN6;A0A8I6ARB1;O08697	Arl2	ADP-ribosylation factor-like protein 2	A0A8I5ZKN6_RAT;A0A8I6ARB1_RAT;ARL2_RAT	FALSE	100	0.345557	5.25895	5.52732	5.04979	4.73765	5.9378	5.0422
A0A8I5ZKP5	A0A8I5ZKP5	Ttyh3	Protein tweety homolog	A0A8I5ZKP5_RAT	FALSE	100	0.490667	7.84561	7.92835	8.67578	8.4999	6.44292	7.68111
A0A8I5ZKQ4;A0A8I5ZRQ4;A0A8I6ADP5;A0A8I6AHM1;A0A8I6APP8;A0A8I6GJ35;A0A8I6GMQ6;A0A8J8XKD3;A0JPL1;A6HNP8;A6HNP9;A6HNQ0;A6HNQ1;A6HNQ2;A6HNQ3;D3ZGF1;F1LSA1;O08779;O70509;P26051	A0A8I5ZKQ4;A0A8I5ZRQ4;A0A8I6ADP5;A0A8I6AHM1;A0A8I6APP8;A0A8I6GJ35;A0A8I6GMQ6;A0A8J8XKD3;A0JPL1;A6HNP8;A6HNP9;A6HNQ0;A6HNQ1;A6HNQ2;A6HNQ3;D3ZGF1;F1LSA1;O08779;O70509;P26051	Cd44	CD44 antigen	A0A8I5ZKQ4_RAT;A0A8I5ZRQ4_RAT;A0A8I6ADP5_RAT;A0A8I6AHM1_RAT;A0A8I6APP8_RAT;A0A8I6GJ35_RAT;A0A8I6GMQ6_RAT;A0A8J8XKD3_RAT;A0JPL1_RAT;A6HNP8_RAT;A6HNP9_RAT;A6HNQ0_RAT;A6HNQ1_RAT;A6HNQ2_RAT;A6HNQ3_RAT;D3ZGF1_RAT;F1LSA1_RAT;O08779_RAT;O70509_RAT;CD44_RAT	FALSE	100	0.413032	9.43525	9.75871	9.6019	8.96333	10.1979	8.65438
A0A8I5ZKR4;A6HQU9;D3Z941	A0A8I5ZKR4;A6HQU9;D3Z941	Mars1;rCG_59785;Mars1	Methionine--tRNA ligase, cytoplasmic;Methionine--tRNA ligase, cytoplasmic;Methionine--tRNA ligase, cytoplasmic	A0A8I5ZKR4_RAT;A6HQU9_RAT;D3Z941_RAT	FALSE	100	0.24289	13.0042	13.0642	12.8648	13.4601	12.4843	13.1474
A0A8I5ZKS3;Q9JLT6	A0A8I5ZKS3;Q9JLT6	Bid	BH3-interacting domain death agonist	A0A8I5ZKS3_RAT;BID_RAT	FALSE	60	0.998883	6.30342	5.36583	5.67283		7.8716
A0A8I5ZKU0;A0A8L2Q2R5;A0A8L2R8R9;Q5I0H4	A0A8I5ZKU0;A0A8L2Q2R5;A0A8L2R8R9;Q5I0H4	Tmco1	Calcium load-activated calcium channel	A0A8I5ZKU0_RAT;A0A8L2Q2R5_RAT;A0A8L2R8R9_RAT;TMCO1_RAT	FALSE	100	0.462876	7.43374	7.92448	7.96356	8.12675	6.20273	6.95119
A0A8I5ZKU9;Q6TXG7	A0A8I5ZKU9;Q6TXG7	Shmt1	Serine hydroxymethyltransferase	A0A8I5ZKU9_RAT;Q6TXG7_RAT	FALSE	100	0.133128	8.95343	9.12725	8.67203	9.05053	8.81713	9.10018
A0A8I5ZKW2;A0A8I5ZLD3;A0A8I5ZQU4;A0A8I5ZVR4;A0A8I6AC48;F1LYA6	A0A8I5ZKW2;A0A8I5ZLD3;A0A8I5ZQU4;A0A8I5ZVR4;A0A8I6AC48;F1LYA6	Abi2	Abl-interactor 2	A0A8I5ZKW2_RAT;A0A8I5ZLD3_RAT;A0A8I5ZQU4_RAT;A0A8I5ZVR4_RAT;A0A8I6AC48_RAT;F1LYA6_RAT	FALSE	100	0.0251251	8.9143	8.91352	8.93515	8.88781	8.96265	8.87234
A0A8I5ZKX4;A0A8I6A7F9;A0A8I6AMR7;A0A8I6GES6;A0A8I6GK73	A0A8I5ZKX4;A0A8I6A7F9;A0A8I6AMR7;A0A8I6GES6;A0A8I6GK73	Copz1	Coatomer subunit zeta	A0A8I5ZKX4_RAT;A0A8I6A7F9_RAT;A0A8I6AMR7_RAT;A0A8I6GES6_RAT;A0A8I6GK73_RAT	FALSE	60	1.50981	6.11999		5.33625		9.18342	3.84029
A0A8I5ZKX7;A0A8I6A8V5;A6IMF0	A0A8I5ZKX7;A0A8I6A8V5;A6IMF0	Ddx47	ATP-dependent RNA helicase;RNA helicase;RNA helicase	A0A8I5ZKX7_RAT;A0A8I6A8V5_RAT;A6IMF0_RAT	FALSE	100	0.218255	5.89088	6.17945	6.02173	5.89774	5.26816	6.0873
A0A8I5ZL09	A0A8I5ZL09	Map4k4	Mitogen-activated protein kinase kinase kinase kinase 4	A0A8I5ZL09_RAT	FALSE	100	0.395731	9.83233	10.1593	10.3343	10.3899	8.82615	9.452
A0A8I5ZL24;A0A8I5ZQT7;A0A8I6A1E7;A0A8I6ABY8;A0A8I6AFB1;A0A8I6G7H2;A0A8L2PZW5;A6KPI3;Q5I0E6	A0A8I5ZL24;A0A8I5ZQT7;A0A8I6A1E7;A0A8I6ABY8;A0A8I6AFB1;A0A8I6G7H2;A0A8L2PZW5;A6KPI3;Q5I0E6	Rpap2;Rpap2;Rpap2;Rpap2;Rpap2;Rpap2;Rpap2;RGD1309034;Rpap2	RNA polymerase II subunit B1 CTD phosphatase RPAP2 homolog;RNA polymerase II subunit B1 CTD phosphatase RPAP2 homolog;RNA polymerase II subunit B1 CTD phosphatase RPAP2 homolog;RNA polymerase II subunit B1 CTD phosphatase RPAP2 homolog;RNA polymerase II subunit B1 CTD phosphatase RPAP2 homolog;RNA polymerase II subunit B1 CTD phosphatase RPAP2 homolog;RNA polymerase II subunit B1 CTD phosphatase …	A0A8I5ZL24_RAT;A0A8I5ZQT7_RAT;A0A8I6A1E7_RAT;A0A8I6ABY8_RAT;A0A8I6AFB1_RAT;A0A8I6G7H2_RAT;A0A8L2PZW5_RAT;A6KPI3_RAT;RPAP2_RAT	FALSE	100	0.54395	5.12767	6.02198	5.91158	4.90637	4.48785	4.31058
A0A8I5ZL40;A0A8I6AB28;A0A8I6GGV4;A6KAR2	A0A8I5ZL40;A0A8I6AB28;A0A8I6GGV4;A6KAR2	LOC120103587;Ddx41;Ddx41;Ddx41	RNA helicase	A0A8I5ZL40_RAT;A0A8I6AB28_RAT;A0A8I6GGV4_RAT;A6KAR2_RAT	FALSE	100	0.375969	5.84903	6.36166	5.52315	6.47244	5.64108	5.24682
A0A8I5ZL57	A0A8I5ZL57	Masp1	MBL associated serine protease 1	A0A8I5ZL57_RAT	FALSE	60	0.558449	5.41957		4.74319		6.26819	5.24732
A0A8I5ZL63	A0A8I5ZL63	Ankrd13a	Ankyrin repeat domain 13a	A0A8I5ZL63_RAT	FALSE	100	0.317381	8.63512	8.40149	8.77647	8.41209	9.2975	8.28807
A0A8I5ZL77	A0A8I5ZL77	Rpa1	Replication protein A subunit	A0A8I5ZL77_RAT	FALSE	100	0.215284	11.3757	11.7511	11.5029	11.5295	10.9766	11.1186
A0A8I5ZL86	A0A8I5ZL86	Dph5	diphthine methyl ester synthase	A0A8I5ZL86_RAT	FALSE	100	0.239979	7.77757	8.16708	7.9056	7.89047	7.11595	7.80875
A0A8I5ZLA0;A0A8L2Q363;A6HDQ4;A6HDQ5;Q5M965	A0A8I5ZLA0;A0A8L2Q363;A6HDQ4;A6HDQ5;Q5M965	Thg1l;Thg1l;LOC303067;LOC303067;Thg1l	tRNA(His) guanylyltransferase;tRNA(His) guanylyltransferase;tRNA(His) guanylyltransferase;Probable tRNA(His) guanylyltransferase;Probable tRNA(His) guanylyltransferase	A0A8I5ZLA0_RAT;A0A8L2Q363_RAT;A6HDQ4_RAT;A6HDQ5_RAT;THG1_RAT	FALSE	100	0.571933	5.25579	6.31865	5.28809	5.4729	3.14379	6.05551
A0A8I5ZLA4	A0A8I5ZLA4	Usp5	Ubiquitin carboxyl-terminal hydrolase	A0A8I5ZLA4_RAT	FALSE	100	0.100047	9.37703	9.42493	9.34615	9.45211	9.52748	9.1345
A0A8I5ZLC0	A0A8I5ZLC0	Ydjc	Carbohydrate deacetylase	A0A8I5ZLC0_RAT	FALSE	80	0.439334	5.90406	6.04672	6.45213	6.45022	4.66719
A0A8I5ZLC2	A0A8I5ZLC2	Aco1	Aconitase 1	A0A8I5ZLC2_RAT	FALSE	100	0.216046	10.9501	11.0488	11.2686	11.1697	10.3995	10.864
A0A8I5ZLC3;A0A8L2QFS3;Q8VI04	A0A8I5ZLC3;A0A8L2QFS3;Q8VI04	Asrgl1	Isoaspartyl peptidase/L-asparaginase	A0A8I5ZLC3_RAT;A0A8L2QFS3_RAT;ASGL1_RAT	FALSE	60	1.06978	6.31984		4.8037		8.08455	6.07127
A0A8I5ZLC4;F7FBZ0;Q45QJ4	A0A8I5ZLC4;F7FBZ0;Q45QJ4	Plcb3	1-phosphatidylinositol 4,5-bisphosphate phosphodiesterase;1-phosphatidylinositol 4,5-bisphosphate phosphodiesterase;1-phosphatidylinositol 4,5-bisphosphate phosphodiesterase	A0A8I5ZLC4_RAT;F7FBZ0_RAT;Q45QJ4_RAT	FALSE	100	0.222341	9.24683	9.54148	9.50648	9.42594	8.86041	8.89984
A0A8I5ZLD0;A6HSP6;G3V7G9	A0A8I5ZLD0;A6HSP6;G3V7G9	Eif3l;Eif3s6ip;Eif3l	Eukaryotic translation initiation factor 3 subunit L	A0A8I5ZLD0_RAT;A6HSP6_RAT;G3V7G9_RAT	FALSE	100	0.103331	10.6377	10.7866	10.6019	10.4028	10.6344	10.7627
A0A8I5ZLE0	A0A8I5ZLE0	AABR07053065.1	riboflavin kinase	A0A8I5ZLE0_RAT	FALSE	60	0.702991	5.11227	5.97794	3.2105	6.14837
A0A8I5ZLF1;Q9QVC8	A0A8I5ZLF1;Q9QVC8	Fkbp4	peptidylprolyl isomerase;Peptidyl-prolyl cis-trans isomerase FKBP4	A0A8I5ZLF1_RAT;FKBP4_RAT	FALSE	100	0.208546	11.5435	11.3066	11.3813	11.3366	11.953	11.7401
A0A8I5ZLF5;A0A8I5ZN75;A0A8I6AT35	A0A8I5ZLF5;A0A8I5ZN75;A0A8I6AT35	LOC679539	Ubiquitin conjugating enzyme E2 V1	A0A8I5ZLF5_RAT;A0A8I5ZN75_RAT;A0A8I6AT35_RAT	FALSE	100	0.492645	6.97629	6.72501	6.17402	6.96769	7.96993	7.04479
A0A8I5ZLG9;A0A8I5ZWF0;A0A8I6A710	A0A8I5ZLG9;A0A8I5ZWF0;A0A8I6A710	Phka2;Phka2;AABR07037995.1	Phosphorylase b kinase regulatory subunit	A0A8I5ZLG9_RAT;A0A8I5ZWF0_RAT;A0A8I6A710_RAT	FALSE	100	0.17506	5.75684	5.95063	5.80188	6.03748	5.58834	5.40589
A0A8I5ZLH3	A0A8I5ZLH3	Mgrn1	E3 ubiquitin-protein ligase	A0A8I5ZLH3_RAT	FALSE	100	0.297544	5.75514	6.15023	6.10794	6.01502	5.14629	5.3562
A0A8I5ZLH6;A0A8I6A2W1;A0A8I6AFW8;A0A8I6AGQ8;G3V9C7;Q00715	A0A8I5ZLH6;A0A8I6A2W1;A0A8I6AFW8;A0A8I6AGQ8;G3V9C7;Q00715	H2bc18;ENSRNOG00000066901;ENSRNOG00000064540;Hist1h2bo;H2bc12;	Histone H2B;Histone H2B;Histone H2B;Histone H2B;Histone H2B;Histone H2B type 1	A0A8I5ZLH6_RAT;A0A8I6A2W1_RAT;A0A8I6AFW8_RAT;A0A8I6AGQ8_RAT;G3V9C7_RAT;H2B1_RAT	FALSE	100	0.213363	12.9739	13.3176	13.2755	12.861	12.6535	12.762
A0A8I5ZLH7	A0A8I5ZLH7	Denr	Density-regulated protein	A0A8I5ZLH7_RAT	FALSE	100	0.240003	8.73165	9.0883	8.64317	8.88595	8.94413	8.09669
A0A8I5ZLK5	A0A8I5ZLK5	Abca1	ATP binding cassette subfamily A member 1	A0A8I5ZLK5_RAT	FALSE	100	0.553149	9.8639	10.91	10.2551	10.1597	8.90649	9.08823
A0A8I5ZLL0;A0A8J8XBZ3;Q5U2U3	A0A8I5ZLL0;A0A8J8XBZ3;Q5U2U3	Parp3	Poly [ADP-ribose] polymerase;Poly [ADP-ribose] polymerase;Poly (ADP-ribose) polymerase family, member 3	A0A8I5ZLL0_RAT;A0A8J8XBZ3_RAT;Q5U2U3_RAT	FALSE	100	0.0999193	7.92095	7.76403	7.83638	8.12231	8.00122	7.88082
A0A8I5ZLL3;A0A8I6ALJ4	A0A8I5ZLL3;A0A8I6ALJ4	Arhgef18	Rho/Rac guanine nucleotide exchange factor 18	A0A8I5ZLL3_RAT;A0A8I6ALJ4_RAT	FALSE	100	0.636015	4.72724	5.54304	5.8625	3.48937	3.64046	5.10084
A0A8I5ZLL7;A0A8I5ZVD6;A6HRB0;A6HRB3;D3ZWF5	A0A8I5ZLL7;A0A8I5ZVD6;A6HRB0;A6HRB3;D3ZWF5	Eny2;Eny2;ENY2;ENY2;Eny2	Transcription and mRNA export factor ENY2	A0A8I5ZLL7_RAT;A0A8I5ZVD6_RAT;A6HRB0_RAT;A6HRB3_RAT;D3ZWF5_RAT	FALSE	60	1.48518	6.95736		5.95495		9.83229	5.08484
A0A8I5ZLL8;A0A8I6A362;A0A8I6A3S0;A0A8I6A3Y4;Q642G4	A0A8I5ZLL8;A0A8I6A362;A0A8I6A3S0;A0A8I6A3Y4;Q642G4	Pex14	Peroxisomal membrane protein PEX14	A0A8I5ZLL8_RAT;A0A8I6A362_RAT;A0A8I6A3S0_RAT;A0A8I6A3Y4_RAT;PEX14_RAT	FALSE	100	0.286057	4.97221	5.52939	5.21103	4.51136	4.80641	4.80284
A0A8I5ZLP2;Q4KLN0	A0A8I5ZLP2;Q4KLN0	Sdcbp2	Syndecan binding protein 2;Syntenin-2	A0A8I5ZLP2_RAT;SDCB2_RAT	FALSE	100	0.377486	6.50578	6.89353	7.02498	6.82629	6.64799	5.13609
A0A8I5ZLP5	A0A8I5ZLP5	Iqcb1	IQ motif containing B1	A0A8I5ZLP5_RAT	FALSE	60	0.736994	2.0927		1.0087		3.23377	2.03563
A0A8I5ZLP6	A0A8I5ZLP6	Ddx42	RNA helicase	A0A8I5ZLP6_RAT	FALSE	100	0.220727	9.23475	9.03435	9.46211	8.71934	9.44548	9.51245
A0A8I5ZLP7;A0A8I5ZXE4;A0A8I6ABI0;Q76KC6	A0A8I5ZLP7;A0A8I5ZXE4;A0A8I6ABI0;Q76KC6	Pde8a	Phosphodiesterase	A0A8I5ZLP7_RAT;A0A8I5ZXE4_RAT;A0A8I6ABI0_RAT;Q76KC6_RAT	FALSE	40	0.273868	4.73556	5.01852		4.45261
A0A8I5ZLT6;A0A8I6AIF6;A6HT25;Q9ER34	A0A8I5ZLT6;A0A8I6AIF6;A6HT25;Q9ER34	Aco2	Aconitate hydratase, mitochondrial;Aconitate hydratase, mitochondrial;Aconitate hydratase, mitochondrial;Aconitate hydratase, mitochondrial	A0A8I5ZLT6_RAT;A0A8I6AIF6_RAT;A6HT25_RAT;ACON_RAT	FALSE	100	0.125173	8.40629	8.41272	8.59772	8.50395	8.42591	8.09113
A0A8I5ZLT7;A0A8L2Q9A7;Q0QF18;Q920L2	A0A8I5ZLT7;A0A8L2Q9A7;Q0QF18;Q920L2	Sdha	Succinate dehydrogenase [ubiquinone] flavoprotein subunit, mitochondrial;Succinate dehydrogenase [ubiquinone] flavoprotein subunit, mitochondrial;succinate dehydrogenase (Fragment);Succinate dehydrogenase [ubiquinone] flavoprotein subunit, mitochondrial	A0A8I5ZLT7_RAT;A0A8L2Q9A7_RAT;Q0QF18_RAT;SDHA_RAT	FALSE	100	0.691325	6.76855	8.14482	7.30305	6.82049	5.07599	6.4984
A0A8I5ZLW8	A0A8I5ZLW8	Ncam1	Neural cell adhesion molecule 1	A0A8I5ZLW8_RAT	FALSE	80	1.11148	5.93238	5.56098	4.93573		7.88396	5.34885
A0A8I5ZLZ2;A0A8I6AAN0;A6I3W0;Q6Y1S1	A0A8I5ZLZ2;A0A8I6AAN0;A6I3W0;Q6Y1S1	Myd88	Myeloid differentiation primary response protein MyD88	A0A8I5ZLZ2_RAT;A0A8I6AAN0_RAT;A6I3W0_RAT;MYD88_RAT	FALSE	100	0.136427	7.169	7.23686	6.94779	7.23864	6.99562	7.42608
A0A8I5ZM11;A0A8I6G9T5;Q68FP9	A0A8I5ZM11;A0A8I6G9T5;Q68FP9	Cog6	Conserved oligomeric Golgi complex subunit 6	A0A8I5ZM11_RAT;A0A8I6G9T5_RAT;COG6_RAT	FALSE	100	0.0658018	7.27057	7.35357	7.10991	7.34325	7.26242	7.28372
A0A8I5ZM12;A0A8I5ZQ42;A0A8I6A9P3;F7F6D1;Q6IRJ7	A0A8I5ZM12;A0A8I5ZQ42;A0A8I6A9P3;F7F6D1;Q6IRJ7	Anxa7	Annexin	A0A8I5ZM12_RAT;A0A8I5ZQ42_RAT;A0A8I6A9P3_RAT;F7F6D1_RAT;Q6IRJ7_RAT	FALSE	100	0.603698	8.77614	8.84947	8.61798	8.14287	9.97697	8.29342
A0A8I5ZM19;A0A8I6AVZ7;D4A5D4	A0A8I5ZM19;A0A8I6AVZ7;D4A5D4	Mtcl1	Microtubule crosslinking factor 1	A0A8I5ZM19_RAT;A0A8I6AVZ7_RAT;D4A5D4_RAT	FALSE	100	0.152445	10.3733	10.5101	10.3364	10.2708	10.6592	10.0898
A0A8I5ZM24;A0A8I6A239;P11497	A0A8I5ZM24;A0A8I6A239;P11497	Acaca	Acetyl-CoA carboxylase 1	A0A8I5ZM24_RAT;A0A8I6A239_RAT;ACACA_RAT	FALSE	100	0.206094	10.4217	10.5703	10.2759	10.7845	9.97304	10.5048
A0A8I5ZM47	A0A8I5ZM47	Ro60	Ro60, Y RNA binding protein	A0A8I5ZM47_RAT	FALSE	100	0.153333	8.65318	8.9916	8.52661	8.69466	8.60188	8.45116
A0A8I5ZM62;E9PT90	A0A8I5ZM62;E9PT90	Spart	Spartin	A0A8I5ZM62_RAT;E9PT90_RAT	FALSE	20		5.92278	5.92278
A0A8I5ZM93;A0A8I5ZS45;P53042	A0A8I5ZM93;A0A8I5ZS45;P53042	Ppp5c	Serine/threonine-protein phosphatase;Serine/threonine-protein phosphatase;Serine/threonine-protein phosphatase 5	A0A8I5ZM93_RAT;A0A8I5ZS45_RAT;PPP5_RAT	FALSE	100	0.142711	9.60868	9.62272	9.43845	9.54411	9.50468	9.93346
A0A8I5ZM96	A0A8I5ZM96	Cbx1	Chromobox 1	A0A8I5ZM96_RAT	FALSE	100	0.826083	5.12788	4.44445	4.4059	5.00762	6.71537	5.06606
A0A8I5ZMB6;A0A8I6G8H1;D3ZSP1;D4A8M5	A0A8I5ZMB6;A0A8I6G8H1;D3ZSP1;D4A8M5	Snrpe;Snrpe;Snrpel1;Snrpepl2	Small nuclear ribonucleoprotein polypeptide E;Small nuclear ribonucleoprotein E;Small nuclear ribonucleoprotein E;Small nuclear ribonucleoprotein E	A0A8I5ZMB6_RAT;A0A8I6G8H1_RAT;D3ZSP1_RAT;D4A8M5_RAT	FALSE	100	1.92816	8.11987	7.04863	6.47368	7.63415	12.1765	7.26635
A0A8I5ZMC0;A0A8I5ZU81	A0A8I5ZMC0;A0A8I5ZU81	Fth1;Fth1-ps5	Ferritin	A0A8I5ZMC0_RAT;A0A8I5ZU81_RAT	FALSE	100	0.346356	13.6377	13.6186	13.7248	13.636	14.325	12.8842
A0A8I5ZMC8;A0A8I6GK52	A0A8I5ZMC8;A0A8I6GK52	Smg1	non-specific serine/threonine protein kinase	A0A8I5ZMC8_RAT;A0A8I6GK52_RAT	FALSE	100	0.324493	5.26332	5.80198	5.37187	5.41573	4.27905	5.44799
A0A8I5ZMD4	A0A8I5ZMD4	Anxa6	Annexin	A0A8I5ZMD4_RAT	FALSE	100	0.251206	12.2117	12.6169	12.5095	12.1603	12.1388	11.6332
A0A8I5ZMD7;A0A8I6ALD6;A0A8I6B3R2;A0A8L2QUP1;O54922	A0A8I5ZMD7;A0A8I6ALD6;A0A8I6B3R2;A0A8L2QUP1;O54922	Exoc7	Exocyst complex component 7	A0A8I5ZMD7_RAT;A0A8I6ALD6_RAT;A0A8I6B3R2_RAT;A0A8L2QUP1_RAT;EXOC7_RAT	FALSE	80	0.127743	4.98065	4.74037	5.05387	5.18383		4.94451
A0A8I5ZMD9;A0A8I6AUB7;D3ZZV1	A0A8I5ZMD9;A0A8I6AUB7;D3ZZV1	Pam16	Presequence translocase associated motor 16	A0A8I5ZMD9_RAT;A0A8I6AUB7_RAT;D3ZZV1_RAT	FALSE	100	0.468893	3.91573	4.2843	2.99565	3.95632	3.53286	4.80954
A0A8I5ZME8	A0A8I5ZME8	Puf60	Poly(U)-binding-splicing factor PUF60	A0A8I5ZME8_RAT	FALSE	100	0.446465	8.25694	8.18102	8.18528	7.50744	9.16832	8.24263
A0A8I5ZMF6;P28042	A0A8I5ZMF6;P28042	Ssbp1	Single-stranded DNA-binding protein, mitochondrial;Single-stranded DNA-binding protein, mitochondrial	A0A8I5ZMF6_RAT;SSBP_RAT	FALSE	100	0.357485	9.2649	9.02026	8.83992	9.22931	10.0214	9.21358
A0A8I5ZMG6;A0A8I6GLY3	A0A8I5ZMG6;A0A8I6GLY3	Ppp2r5e	Serine/threonine-protein phosphatase 2A 56 kDa regulatory subunit	A0A8I5ZMG6_RAT;A0A8I6GLY3_RAT	FALSE	100	0.344994	5.62637	5.39861	5.34745	5.53896	6.37094	5.47588
A0A8I5ZMM6;Q06647	A0A8I5ZMM6;Q06647	Atp5po	ATP synthase subunit O, mitochondrial;ATP synthase subunit O, mitochondrial	A0A8I5ZMM6_RAT;ATPO_RAT	FALSE	100	0.4731	7.74689	8.55496	7.86221	8.34446	6.25572	7.71711
A0A8I5ZMM7	A0A8I5ZMM7	Virma	Vir like m6A methyltransferase associated	A0A8I5ZMM7_RAT	FALSE	100	0.0733256	6.95115	6.96738	6.80827	6.97661	7.0972	6.90629
A0A8I5ZMN6;A0A8I6GK63;F1MAD9	A0A8I5ZMN6;A0A8I6GK63;F1MAD9	Smc4	Structural maintece of chromosomes protein	A0A8I5ZMN6_RAT;A0A8I6GK63_RAT;F1MAD9_RAT	FALSE	100	0.382126	7.90681	8.5017	7.8489	8.38897	6.79716	7.9973
A0A8I5ZMN7;A0A8I5ZU07;A0A8I6AEW5;B1H227	A0A8I5ZMN7;A0A8I5ZU07;A0A8I6AEW5;B1H227	Rcc1	Regulator of chromosome condensation 1	A0A8I5ZMN7_RAT;A0A8I5ZU07_RAT;A0A8I6AEW5_RAT;B1H227_RAT	FALSE	100	0.302517	7.64656	7.14623	7.69087	7.96339	8.17768	7.25462
A0A8I5ZMQ9;Q02293	A0A8I5ZMQ9;Q02293	Fntb	Protein farnesyltransferase subunit beta	A0A8I5ZMQ9_RAT;FNTB_RAT	FALSE	100	0.409336	4.45913	4.46719	4.75892	5.24571	3.69341	4.13039
A0A8I5ZMR1;A0A8L2QMN5;A6JR60;A6JR64;A6JR66;A6JR70;A6JR72;P14925	A0A8I5ZMR1;A0A8L2QMN5;A6JR60;A6JR64;A6JR66;A6JR70;A6JR72;P14925	Pam	Peptidylglycine alpha-amidating monooxygenase;Peptidylglycine alpha-amidating monooxygenase;Peptidylglycine alpha-amidating monooxygenase, isoform CRA_a;Peptidylglycine alpha-amidating monooxygenase, isoform CRA_d;Peptidylglycine alpha-amidating monooxygenase, isoform CRA_c;Peptidylglycine alpha-amidating monooxygenase, isoform CRA_b;Peptidylglycine alpha-amidating monooxygenase, isoform CRA_e;Pe…	A0A8I5ZMR1_RAT;A0A8L2QMN5_RAT;A6JR60_RAT;A6JR64_RAT;A6JR66_RAT;A6JR70_RAT;A6JR72_RAT;AMD_RAT	FALSE	100	0.526436	10.8021	10.5523	10.5189	10.6185	11.877	10.4437
A0A8I5ZMR4	A0A8I5ZMR4	Lsm7	LSM7 homolog, U6 small nuclear RNA and mRNA degradation associated	A0A8I5ZMR4_RAT	FALSE	80	0.510548	3.22215	4.13375	2.65344	3.34501		2.75642
A0A8I5ZMR7;D4A4K4	A0A8I5ZMR7;D4A4K4	Vps13c	Vacuolar protein sorting 13 homolog C	A0A8I5ZMR7_RAT;D4A4K4_RAT	FALSE	100	0.142953	8.27591	8.51549	8.29718	8.43292	8.10798	8.02597
A0A8I5ZMT9;A0A8I6A6F0	A0A8I5ZMT9;A0A8I6A6F0	Ppih	Peptidyl-prolyl cis-trans isomerase	A0A8I5ZMT9_RAT;A0A8I6A6F0_RAT	FALSE	100	0.27907	10.0974	9.82975	9.8512	9.76111	10.5659	10.4791
A0A8I5ZMV7;A0A8I6A5H5;A0A8I6ATQ5;F7F7J5;Q7TQN4	A0A8I5ZMV7;A0A8I6A5H5;A0A8I6ATQ5;F7F7J5;Q7TQN4	Rela	RELA proto-oncogene, NF-kB subunit;RELA proto-oncogene, NF-kB subunit;RELA proto-oncogene, NF-kB subunit;RELA proto-oncogene, NF-kB subunit;Nuclear factor kappaB subunit p65	A0A8I5ZMV7_RAT;A0A8I6A5H5_RAT;A0A8I6ATQ5_RAT;F7F7J5_RAT;Q7TQN4_RAT	FALSE	100	0.237079	8.17843	8.06969	7.69891	8.09732	8.59883	8.42741
A0A8I5ZMV9	A0A8I5ZMV9	Styx	Serine/threonine/tyrosine interacting protein	A0A8I5ZMV9_RAT	FALSE	100	0.21141	6.33359	6.24574	6.10727	6.63543	6.0115	6.66799
A0A8I5ZMZ0	A0A8I5ZMZ0	Ascc1	Activating signal cointegrator 1 complex subunit 1	A0A8I5ZMZ0_RAT	FALSE	100	0.248468	7.36036	7.07054	7.48475	7.88379	7.14236	7.22038
A0A8I5ZN42;A0A8I5ZWX2;A0A8I6A8N1;A0A8I6ACI5;A0A8I6AE43	A0A8I5ZN42;A0A8I5ZWX2;A0A8I6A8N1;A0A8I6ACI5;A0A8I6AE43	Erbin	Erbb2 interacting protein	A0A8I5ZN42_RAT;A0A8I5ZWX2_RAT;A0A8I6A8N1_RAT;A0A8I6ACI5_RAT;A0A8I6AE43_RAT	FALSE	100	0.293264	6.64364	6.98972	7.10113	6.24003	6.77773	6.10961
A0A8I5ZN47;A0A8I5ZXU0;A0A8I6A840	A0A8I5ZN47;A0A8I5ZXU0;A0A8I6A840	Mtrex	Mtr4 exosome RNA helicase	A0A8I5ZN47_RAT;A0A8I5ZXU0_RAT;A0A8I6A840_RAT	FALSE	100	0.221281	10.2809	10.409	10.4257	10.6607	9.77963	10.1294
A0A8I5ZN55;A0A8I6ANG4;A0A8I6ANZ1;A6HRV1;A6HRV2;F1LRP7;Q9QZ81	A0A8I5ZN55;A0A8I6ANG4;A0A8I6ANZ1;A6HRV1;A6HRV2;F1LRP7;Q9QZ81	Ago2;Ago2;Ago2;Eif2c2;Eif2c2;Ago2;Ago2	Protein argonaute-2	A0A8I5ZN55_RAT;A0A8I6ANG4_RAT;A0A8I6ANZ1_RAT;A6HRV1_RAT;A6HRV2_RAT;F1LRP7_RAT;AGO2_RAT	FALSE	100	0.29624	9.58487	9.89017	9.78196	10.0362	8.8593	9.35677
A0A8I5ZN65;A0A8I6A953	A0A8I5ZN65;A0A8I6A953	Cherp	Calcium homeostasis endoplasmic reticulum protein	A0A8I5ZN65_RAT;A0A8I6A953_RAT	FALSE	60	0.243205	5.2998		4.87953	5.41977		5.60012
A0A8I5ZN71;G3V7Q4	A0A8I5ZN71;G3V7Q4	Ptpn12	Tyrosine-protein phosphatase non-receptor type 12	A0A8I5ZN71_RAT;G3V7Q4_RAT	FALSE	100	0.1507	8.64116	8.64636	8.49383	8.98771	8.55402	8.52386
A0A8I5ZN80	A0A8I5ZN80	Pdxdc1	Pyridoxal-dependent decarboxylase domain containing 1	A0A8I5ZN80_RAT	FALSE	100	0.225568	9.70284	9.53848	9.60308	10.1228	9.3195	9.93032
A0A8I5ZN85;A0A8I6ANV7	A0A8I5ZN85;A0A8I6ANV7	Jmjd1c	Jumonji domain containing 1C	A0A8I5ZN85_RAT;A0A8I6ANV7_RAT	FALSE	80	0.397101	6.58298	7.23279	6.42464	6.86945		5.80504
A0A8I5ZN89;A0A8I5ZUK9	A0A8I5ZN89;A0A8I5ZUK9	Gcdh	Glutaryl-CoA dehydrogenase	A0A8I5ZN89_RAT;A0A8I5ZUK9_RAT	FALSE	100	0.456344	7.44533	7.9253	7.5924	8.25721	6.32826	7.1235
A0A8I5ZN96	A0A8I5ZN96	Ppic	Peptidyl-prolyl cis-trans isomerase	A0A8I5ZN96_RAT	FALSE	100	0.421912	8.05969	8.17023	7.62421	7.74003	8.92959	7.8344
A0A8I5ZNB2	A0A8I5ZNB2	G3bp2	G3BP stress granule assembly factor 2	A0A8I5ZNB2_RAT	FALSE	100	0.0777206	10.3628	10.2826	10.2286	10.5021	10.4424	10.3585
A0A8I5ZNB5;A6IWP6;A6IWP7;D3ZLK9;D4AAT7	A0A8I5ZNB5;A6IWP6;A6IWP7;D3ZLK9;D4AAT7	Naxd;RGD1562691_predicted;RGD1562691_predicted;Naxd;Naxd	ATP-dependent (S)-NAD(P)H-hydrate dehydratase	A0A8I5ZNB5_RAT;A6IWP6_RAT;A6IWP7_RAT;D3ZLK9_RAT;NNRD_RAT	FALSE	100	0.181553	9.21094	9.26763	9.25115	9.31768	8.72469	9.49354
A0A8I5ZND3;G3V887;Q2I6B0	A0A8I5ZND3;G3V887;Q2I6B0	Tcirg1	V-type proton ATPase subunit a	A0A8I5ZND3_RAT;G3V887_RAT;Q2I6B0_RAT	FALSE	100	0.521847	6.52225	6.48853	7.31832	7.3337	5.47556	5.99512
A0A8I5ZNE7	A0A8I5ZNE7	Psmd3	Proteasome 26S subunit, non-ATPase 3	A0A8I5ZNE7_RAT	FALSE	100	0.128974	12.5975	12.7859	12.4299	12.8063	12.4666	12.4989
A0A8I5ZNF1;A0A8I5ZUQ8	A0A8I5ZNF1;A0A8I5ZUQ8	Copa	Coatomer subunit alpha	A0A8I5ZNF1_RAT;A0A8I5ZUQ8_RAT	FALSE	100	0.200833	10.2593	10.4372	10.2923	10.5155	9.68429	10.3671
A0A8I5ZNG4;A0A8I5ZQ26;F1M4J0	A0A8I5ZNG4;A0A8I5ZQ26;F1M4J0	Rictor	RPTOR independent companion of MTOR, complex 2;RPTOR independent companion of MTOR, complex 2;RPTOR independent companion of MTOR, complex 2	A0A8I5ZNG4_RAT;A0A8I5ZQ26_RAT;F1M4J0_RAT	FALSE	80	0.400335	3.20099	2.62487	3.75694	3.68509		2.73704
A0A8I5ZNH9	A0A8I5ZNH9	Septin9	Septin 9	A0A8I5ZNH9_RAT	FALSE	100	0.0955781	10.2518	10.2911	10.0907	10.1884	10.4552	10.2335
A0A8I5ZNI5;A0A8L2Q5I0;Q9JJ05	A0A8I5ZNI5;A0A8L2Q5I0;Q9JJ05	C1galt1	Glycoprotein-N-acetylgalactosamine 3-beta-galactosyltransferase 1	A0A8I5ZNI5_RAT;A0A8L2Q5I0_RAT;C1GLT_RAT	FALSE	100	0.659426	4.45143	5.34761	5.6026	3.30356	5.1489	2.85446
A0A8I5ZNJ0;Q6AYL5	A0A8I5ZNJ0;Q6AYL5	Sf3b4	Splicing factor 3b, subunit 4;Splicing factor 3B subunit 4	A0A8I5ZNJ0_RAT;SF3B4_RAT	FALSE	100	0.445637	6.21805	5.25315	6.60786	7.05985	6.12404	6.04536
A0A8I5ZNK2	A0A8I5ZNK2	Oxsr1	Serine/threonine-protein kinase OSR1	OXSR1_RAT	FALSE	100	0.603051	7.92392	7.72799	7.21549	8.15302	9.11477	7.40834
A0A8I5ZNK7;A6IE42	A0A8I5ZNK7;A6IE42	Lsm8_predicted;Lsm8	U6 snRNA-associated Sm-like protein LSm8	A0A8I5ZNK7_RAT;A6IE42_RAT	FALSE	100	0.21072	10.781	10.7435	10.5004	11.1569	10.4883	11.0161
A0A8I5ZNN2;A6J561;Q9JIT3	A0A8I5ZNN2;A6J561;Q9JIT3	Tle3	TLE family member 3, transcriptional corepressor;Transducin-like enhancer of split 3, E(Spl) homolog (Drosophila), isoform CRA_a;Transducin-like enhancer protein 3	A0A8I5ZNN2_RAT;A6J561_RAT;TLE3_RAT	FALSE	100	0.43225	7.17879	6.98584	6.78941	6.768	8.06832	7.28237
A0A8I5ZNR8;A0A8I5ZXG8;F1LZ81;M0R6K4	A0A8I5ZNR8;A0A8I5ZXG8;F1LZ81;M0R6K4	Dock4	Dedicator of cytokinesis 4	A0A8I5ZNR8_RAT;A0A8I5ZXG8_RAT;F1LZ81_RAT;M0R6K4_RAT	FALSE	100	0.391642	7.09753	7.40095	7.21783	7.79622	5.943	7.12964
A0A8I5ZNT3;A0A8I6ANS1;A6IUC4;D4A7D7	A0A8I5ZNT3;A0A8I6ANS1;A6IUC4;D4A7D7	H6pd;H6pd;H6pd_predicted;H6pd	Hexose-6-phosphate dehydrogenase (glucose 1-dehydrogenase);Hexose-6-phosphate dehydrogenase (glucose 1-dehydrogenase);Hexose-6-phosphate dehydrogenase (Glucose 1-dehydrogenase) (Predicted), isoform CRA_b;Hexose-6-phosphate dehydrogenase (glucose 1-dehydrogenase)	A0A8I5ZNT3_RAT;A0A8I6ANS1_RAT;A6IUC4_RAT;D4A7D7_RAT	FALSE	100	0.320273	5.80356	6.1194	6.30294	6.04119	5.49626	5.05802
A0A8I5ZNU0;D3ZLS5	A0A8I5ZNU0;D3ZLS5	Hectd1	E3 ubiquitin-protein ligase	A0A8I5ZNU0_RAT;D3ZLS5_RAT	FALSE	100	0.142178	8.37595	8.23704	8.47037	8.5853	8.07504	8.51198
A0A8I5ZNU8	A0A8I5ZNU8	Pmepa1	Prostate transmembrane protein, androgen induced 1	A0A8I5ZNU8_RAT	FALSE	100	0.616408	4.65517	5.4577	5.77355	4.43347	3.17868	4.43247
A0A8I5ZNV8;A6IQQ1	A0A8I5ZNV8;A6IQQ1	Pcnp;LOC288165	PEST proteolytic signal-containing nuclear protein	A0A8I5ZNV8_RAT;A6IQQ1_RAT	FALSE	100	0.551443	6.32378	6.43531	5.62752	5.79467	7.42354	6.33785
A0A8I5ZNW6;A0A8I6AWY4	A0A8I5ZNW6;A0A8I6AWY4	Syne2	Spectrin repeat containing nuclear envelope protein 2	A0A8I5ZNW6_RAT;A0A8I6AWY4_RAT	FALSE	100	0.140728	8.26137	8.07696	8.17408	8.56316	8.15094	8.34171
A0A8I5ZNX1;A0A8I5ZTF4;A0A8I6AIR9;A0A8L2Q7Y8;A6I2R0;P25886	A0A8I5ZNX1;A0A8I5ZTF4;A0A8I6AIR9;A0A8L2Q7Y8;A6I2R0;P25886	LOC120094652;LOC120098629;LOC108350852;Rpl29;rCG_25321;Rpl29	60S ribosomal protein L29;60S ribosomal protein L29;60S ribosomal protein L29;Large ribosomal subunit protein eL29;60S ribosomal protein L29;Large ribosomal subunit protein eL29	A0A8I5ZNX1_RAT;A0A8I5ZTF4_RAT;A0A8I6AIR9_RAT;A0A8L2Q7Y8_RAT;A6I2R0_RAT;RL29_RAT	FALSE	100	0.854815	4.12902	5.77808	5.3739	3.55756	2.08057	3.85499
A0A8I5ZNY8;A0A8I6AIU0;A0A8I6B5H9;A0A8I6GDA1	A0A8I5ZNY8;A0A8I6AIU0;A0A8I6B5H9;A0A8I6GDA1	Arhgap21	Rho GTPase activating protein 21	A0A8I5ZNY8_RAT;A0A8I6AIU0_RAT;A0A8I6B5H9_RAT;A0A8I6GDA1_RAT	FALSE	100	0.62064	12.2348	12.6128	12.6433	11.6568	13.4376	10.8237
A0A8I5ZP10	A0A8I5ZP10	Sema3d	Semaphorin 3D	A0A8I5ZP10_RAT	FALSE	100	0.321359	7.9786	7.65108	8.16631	7.46073	8.61178	8.0031
A0A8I5ZP46;Q63530	A0A8I5ZP46;Q63530	Pter	Phosphotriesterase-related protein	A0A8I5ZP46_RAT;PTER_RAT	FALSE	100	0.208531	10.5098	10.5482	10.3769	10.2032	10.9607	10.4601
A0A8I5ZP75	A0A8I5ZP75	Srsf4	Serine and arginine rich splicing factor 4	A0A8I5ZP75_RAT	FALSE	100	0.615588	7.41177	7.84319	7.9223	6.27906	8.56932	6.445
A0A8I5ZP79;Q6P9U8	A0A8I5ZP79;Q6P9U8	Eif3h	Eukaryotic translation initiation factor 3 subunit H	A0A8I5ZP79_RAT;EIF3H_RAT	FALSE	100	0.112909	12.2047	12.139	12.046	12.1333	12.4532	12.2519
A0A8I5ZP83	A0A8I5ZP83	Chmp4b	Charged multivesicular body protein 4B	A0A8I5ZP83_RAT	FALSE	100	0.641913	11.7791	11.8375	11.7662	10.8061	13.0502	11.4354
A0A8I5ZPA4;D4A4T0	A0A8I5ZPA4;D4A4T0	Stub1	STIP1 homology and U-box containing protein 1	A0A8I5ZPA4_RAT;D4A4T0_RAT	FALSE	100	0.193862	8.1606	8.36454	8.02672	8.48387	8.18114	7.74672
A0A8I5ZPC2;A0A8L2QBF0;Q3KR59	A0A8I5ZPC2;A0A8L2QBF0;Q3KR59	Usp10	Ubiquitin carboxyl-terminal hydrolase;Ubiquitin carboxyl-terminal hydrolase;Ubiquitin carboxyl-terminal hydrolase 10	A0A8I5ZPC2_RAT;A0A8L2QBF0_RAT;UBP10_RAT	FALSE	100	0.125829	8.70546	8.92959	8.62002	8.83915	8.66886	8.46968
A0A8I5ZPE2;A0A8I5ZPS6;A0A8L2R6B2;Q6DKG0	A0A8I5ZPE2;A0A8I5ZPS6;A0A8L2R6B2;Q6DKG0	Naa35	N-alpha-acetyltransferase 35, NatC auxiliary subunit;N-alpha-acetyltransferase 35, NatC auxiliary subunit;N-alpha-acetyltransferase 35, NatC auxiliary subunit;N-alpha-acetyltransferase 35, NatC auxiliary subunit	A0A8I5ZPE2_RAT;A0A8I5ZPS6_RAT;A0A8L2R6B2_RAT;NAA35_RAT	FALSE	100	0.559594	6.39128	6.24767	5.62117	7.11456	7.36818	5.60483
A0A8I5ZPF8;D4ACD3	A0A8I5ZPF8;D4ACD3	Usp25	ubiquitinyl hydrolase 1	A0A8I5ZPF8_RAT;D4ACD3_RAT	FALSE	100	0.139589	7.09624	6.90823	7.13473	7.38551	6.9168	7.13595
A0A8I5ZPG5;Q5FVH2	A0A8I5ZPG5;Q5FVH2	Pld3	Phospholipase D family, member 3;5'-3' exonuclease PLD3	A0A8I5ZPG5_RAT;PLD3_RAT	FALSE	100	0.17994	7.88744	8.05702	8.13404	7.75877	8.02869	7.45866
A0A8I5ZPH2;A0A8I6AEB1;A0A8I6GIU5;A0A8L2Q224;Q5RKH0	A0A8I5ZPH2;A0A8I6AEB1;A0A8I6GIU5;A0A8L2Q224;Q5RKH0	Glyr1	Cytokine-like nuclear factor N-PAC	A0A8I5ZPH2_RAT;A0A8I6AEB1_RAT;A0A8I6GIU5_RAT;A0A8L2Q224_RAT;GLYR1_RAT	FALSE	100	0.355772	6.05905	6.63886	5.72781	6.4549	5.24871	6.22497
A0A8I5ZPJ0;A0A8I6A1C0	A0A8I5ZPJ0;A0A8I6A1C0	Ptprm	protein-tyrosine-phosphatase	A0A8I5ZPJ0_RAT;A0A8I6A1C0_RAT	FALSE	100	0.320592	9.15636	9.57851	9.65648	9.13275	9.00913	8.40492
A0A8I5ZPJ3	A0A8I5ZPJ3	Arpin	Arpin	A0A8I5ZPJ3_RAT	FALSE	100	0.259079	5.88025	5.59613	5.87821	5.46239	6.37439	6.09014
A0A8I5ZPJ7;A0A8I5ZTA3;D3ZN76	A0A8I5ZPJ7;A0A8I5ZTA3;D3ZN76	Sec16a	Protein transport protein sec16	A0A8I5ZPJ7_RAT;A0A8I5ZTA3_RAT;D3ZN76_RAT	FALSE	100	0.173222	7.15899	7.15001	6.95453	7.52897	7.21546	6.94595
A0A8I5ZPL4;A0A8I6AC59;A0A8I6GM73	A0A8I5ZPL4;A0A8I6AC59;A0A8I6GM73	Osbpl3	Oxysterol-binding protein	A0A8I5ZPL4_RAT;A0A8I6AC59_RAT;A0A8I6GM73_RAT	FALSE	100	0.122163	5.49615	5.59045	5.17308	5.48348	5.63853	5.59523
A0A8I5ZPM4;A0A8I6ANC3	A0A8I5ZPM4;A0A8I6ANC3	Nherf2	Na(+)/H(+) exchange regulatory cofactor NHE-RF	A0A8I5ZPM4_RAT;A0A8I6ANC3_RAT	FALSE	100	0.222701	8.71359	8.77524	8.88841	8.04491	8.97751	8.88186
A0A8I5ZPN0;Q66HG6	A0A8I5ZPN0;Q66HG6	Car5b;Ca5b	Carbonic anhydrase;Carbonic anhydrase 5B, mitochondrial	A0A8I5ZPN0_RAT;CAH5B_RAT	FALSE	100	0.285479	7.8589	7.46808	7.53019	8.38184	8.16982	7.74456
A0A8I5ZPN3;P36506	A0A8I5ZPN3;P36506	Map2k2	Mitogen activated protein kinase kinase 2;Dual specificity mitogen-activated protein kinase kinase 2	A0A8I5ZPN3_RAT;MP2K2_RAT	FALSE	100	0.219622	11.0076	10.9132	10.6048	11.1245	11.4515	10.9441
A0A8I5ZPN6;Q9QYP0;R9PXW3	A0A8I5ZPN6;Q9QYP0;R9PXW3	Megf8	Multiple EGF-like-domains 8;Multiple epidermal growth factor-like domains protein 8;Multiple EGF-like-domains 8	A0A8I5ZPN6_RAT;MEGF8_RAT;R9PXW3_RAT	FALSE	100	0.439483	5.46402	6.09705	6.11236	5.46592	3.99675	5.64803
A0A8I5ZPP4;A0A8I5ZSC9;A0A8I6AHL4;A0A8I6GIF5;A6JJV9;Q5U2Z5	A0A8I5ZPP4;A0A8I5ZSC9;A0A8I6AHL4;A0A8I6GIF5;A6JJV9;Q5U2Z5	Cmtr1;Cmtr1;Cmtr1;Cmtr1;RGD1307801;Cmtr1	Cap-specific mRNA (nucleoside-2'-O-)-methyltransferase 1	A0A8I5ZPP4_RAT;A0A8I5ZSC9_RAT;A0A8I6AHL4_RAT;A0A8I6GIF5_RAT;A6JJV9_RAT;CMTR1_RAT	FALSE	100	0.230474	6.66905	6.2055	6.55692	7.07572	6.59223	6.91488
A0A8I5ZPQ9	A0A8I5ZPQ9	Golm2	Golgi membrane protein 2	A0A8I5ZPQ9_RAT	FALSE	100	0.441851	6.07642	6.0685	5.9407	5.99485	6.98294	5.39511
A0A8I5ZPS5	A0A8I5ZPS5	Trnt1	tRNA nucleotidyl transferase 1	A0A8I5ZPS5_RAT	FALSE	100	0.238999	9.09052	9.5529	9.20295	8.57683	9.11078	9.00915
A0A8I5ZPT0	A0A8I5ZPT0	Spc24	Kinetochore protein Spc24	A0A8I5ZPT0_RAT	FALSE	100	0.19501	5.19233	5.04344	5.55399	5.02102	4.93133	5.41188
A0A8I5ZPT7	A0A8I5ZPT7	Dctn1	Dynactin subunit 1	A0A8I5ZPT7_RAT	FALSE	100	0.172107	11.6295	11.8416	11.8004	11.8043	11.273	11.4283
A0A8I5ZPV6;A0A8I6GKK7;A6HKN7;Q4QQS8	A0A8I5ZPV6;A0A8I6GKK7;A6HKN7;Q4QQS8	Nup85;Nup85;rCG_35514;Nup85	Nuclear pore complex protein Nup85;Nuclear pore complex protein Nup85;Nuclear pore complex protein Nup85 (Fragment);Nuclear pore complex protein Nup85	A0A8I5ZPV6_RAT;A0A8I6GKK7_RAT;A6HKN7_RAT;NUP85_RAT	FALSE	100	0.482516	5.22483	4.65998	5.39655	6.19356	4.71179	5.16229
A0A8I5ZPV8	A0A8I5ZPV8	Gmds	GDP-mannose 4,6-dehydratase	A0A8I5ZPV8_RAT	FALSE	100	0.182722	8.83014	8.89808	8.44371	8.81333	8.80576	9.18984
A0A8I5ZPW4;A0A8I6AFV4	A0A8I5ZPW4;A0A8I6AFV4	Cog1	Conserved oligomeric Golgi complex subunit 1	A0A8I5ZPW4_RAT;A0A8I6AFV4_RAT	FALSE	100	0.322313	6.7627	6.55513	6.89028	7.43629	6.55486	6.37692
A0A8I5ZPW5;A0A8I6GC64	A0A8I5ZPW5;A0A8I6GC64	Mtm1	Phosphatidylinositol-3,5-bisphosphate 3-phosphatase;Phosphatidylinositol-3,5-bisphosphate 3-phosphatase	A0A8I5ZPW5_RAT;A0A8I6GC64_RAT	FALSE	100	0.208078	6.94965	7.20667	7.19658	7.09091	6.82505	6.42906
A0A8I5ZPX4;Q5XIM7	A0A8I5ZPX4;Q5XIM7	Kars1	Lysine--tRNA ligase	A0A8I5ZPX4_RAT;SYK_RAT	FALSE	100	0.13051	12.5866	12.7445	12.3788	12.7617	12.6685	12.3794
A0A8I5ZQ10;A0A8I6A8V0;A0A8I6G5M7;A0A8J8Y925	A0A8I5ZQ10;A0A8I6A8V0;A0A8I6G5M7;A0A8J8Y925	Naa50	N(alpha)-acetyltransferase 50, NatE catalytic subunit;N(alpha)-acetyltransferase 50, NatE catalytic subunit;N(alpha)-acetyltransferase 50, NatE catalytic subunit;N(alpha)-acetyltransferase 50, NatE catalytic subunit	A0A8I5ZQ10_RAT;A0A8I6A8V0_RAT;A0A8I6G5M7_RAT;A0A8J8Y925_RAT	FALSE	100	0.0886611	12.0475	11.9303	12.0226	12.0106	12.0177	12.2562
A0A8I5ZQ13	A0A8I5ZQ13	Pus7	Pseudouridine synthase 7	A0A8I5ZQ13_RAT	FALSE	100	0.333887	7.81404	8.18172	7.77979	8.39518	7.08455	7.62898
A0A8I5ZQ24;A0A8I6ACJ2;A0A8I6AIG1	A0A8I5ZQ24;A0A8I6ACJ2;A0A8I6AIG1	Atp6v1h	V-type proton ATPase subunit H	A0A8I5ZQ24_RAT;A0A8I6ACJ2_RAT;A0A8I6AIG1_RAT	FALSE	100	0.145035	8.69452	8.87656	8.72259	8.77368	8.80408	8.29567
A0A8I5ZQ25;A0A8I6A3T2;D3ZQN7	A0A8I5ZQ25;A0A8I6A3T2;D3ZQN7	Lamb1	Laminin subunit beta 1	A0A8I5ZQ25_RAT;A0A8I6A3T2_RAT;D3ZQN7_RAT	FALSE	100	0.197916	9.20958	8.91158	9.05259	9.22656	9.63357	9.22363
A0A8I5ZQ28	A0A8I5ZQ28	Eif1	Eukaryotic translation initiation factor 1	A0A8I5ZQ28_RAT	FALSE	60	0.906243	4.29521	3.40029			5.70108	3.78426
A0A8I5ZQ29;A6IUN0;G3V7T3;Q923S8	A0A8I5ZQ29;A6IUN0;G3V7T3;Q923S8	Pank4	4'-phosphopantetheine phosphatase	A0A8I5ZQ29_RAT;A6IUN0_RAT;G3V7T3_RAT;PANK4_RAT	FALSE	100	0.17811	4.79509	5.08444	4.52056	4.78864	5.02194	4.55987
A0A8I5ZQ30;A0A8I6AHW7	A0A8I5ZQ30;A0A8I6AHW7	Smap1	Small ArfGAP 1	A0A8I5ZQ30_RAT;A0A8I6AHW7_RAT	FALSE	100	0.317146	6.92956	7.35653	7.25263	7.20805	5.97991	6.8507
A0A8I5ZQ56;A0A8I6G7I2;F1LSC3	A0A8I5ZQ56;A0A8I6G7I2;F1LSC3	Sf1	Splicing factor 1	A0A8I5ZQ56_RAT;A0A8I6G7I2_RAT;F1LSC3_RAT	FALSE	100	0.257795	9.78753	9.39633	9.47008	9.84268	10.2911	9.93748
A0A8I5ZQ65	A0A8I5ZQ65	Vom1r44	Vomeronasal type-1 receptor	A0A8I5ZQ65_RAT	FALSE	80	1.02166	5.86446	3.98721		6.24706	7.77948	5.4441
A0A8I5ZQ77;A0A8I5ZR78;A0A8I6GJE8;A6J135	A0A8I5ZQ77;A0A8I5ZR78;A0A8I6GJE8;A6J135	Zcchc8;Zcchc8;Zcchc8;Zcchc8_predicted	Zinc finger CCHC domain-containing protein 8	A0A8I5ZQ77_RAT;A0A8I5ZR78_RAT;A0A8I6GJE8_RAT;A6J135_RAT	FALSE	100	0.493863	7.82815	8.20492	7.90138	8.77315	6.36306	7.89824
A0A8I5ZQ80;Q6V9V9	A0A8I5ZQ80;Q6V9V9	Stk25	Serine/threonine kinase 25	A0A8I5ZQ80_RAT;Q6V9V9_RAT	FALSE	100	0.722708	5.69526	6.28485	6.5412	4.25	7.08123	4.31899
A0A8I5ZQ83;A0A8L2Q4X8	A0A8I5ZQ83;A0A8L2Q4X8	Gemin4	Glyoxalase domain containing 4	A0A8I5ZQ83_RAT;A0A8L2Q4X8_RAT	FALSE	100	1.21072	7.99716	7.71332	7.397	7.40097	10.2331	7.24142
A0A8I5ZQ88;A0A8I6ADQ0;A6ITS7;D3ZBN3	A0A8I5ZQ88;A0A8I6ADQ0;A6ITS7;D3ZBN3	Epha2;Epha2;Epha2_predicted;Epha2	receptor protein-tyrosine kinase	A0A8I5ZQ88_RAT;A0A8I6ADQ0_RAT;A6ITS7_RAT;D3ZBN3_RAT	FALSE	100	0.477405	10.9867	11.7648	11.6217	11.1354	10.1966	10.2153
A0A8I5ZQ89;A0A8I6G713;Q501R9	A0A8I5ZQ89;A0A8I6G713;Q501R9	Nbr1	NBR1, autophagy cargo receptor;NBR1, autophagy cargo receptor;Next to BRCA1 gene 1 protein	A0A8I5ZQ89_RAT;A0A8I6G713_RAT;NBR1_RAT	FALSE	100	0.358319	7.41596	7.7955	8.06824	7.29053	6.7574	7.16816
A0A8I5ZQ94;A0A8I6GKK4;Q498E0	A0A8I5ZQ94;A0A8I6GKK4;Q498E0	Txndc12	Thioredoxin domain-containing protein 12	A0A8I5ZQ94_RAT;A0A8I6GKK4_RAT;TXD12_RAT	FALSE	100	0.241962	7.90188	7.99521	7.44253	7.61076	8.28826	8.17265
A0A8I5ZQB0;D3ZHY6	A0A8I5ZQB0;D3ZHY6	Ddx54	RNA helicase	A0A8I5ZQB0_RAT;D3ZHY6_RAT	FALSE	100	0.415456	3.8302	4.56403	3.36269	4.33693	3.29012	3.59723
A0A8I5ZQB1	A0A8I5ZQB1	Wdr43	WD repeat domain 43	A0A8I5ZQB1_RAT	FALSE	100	0.207349	6.38923	6.39237	6.28133	6.73415	6.60959	5.92872
A0A8I5ZQD4;A0A8I5ZUE5;A0A8I5ZUJ3;A0A8I6A816;A0A8I6ABJ6;D3ZC56	A0A8I5ZQD4;A0A8I5ZUE5;A0A8I5ZUJ3;A0A8I6A816;A0A8I6ABJ6;D3ZC56	Dst	Dystonin	A0A8I5ZQD4_RAT;A0A8I5ZUE5_RAT;A0A8I5ZUJ3_RAT;A0A8I6A816_RAT;A0A8I6ABJ6_RAT;D3ZC56_RAT	FALSE	100	0.132559	8.01212	7.89954	7.99405	7.97007	8.32038	7.87655
A0A8I5ZQE1;A0A8I6A4F2;A0A8I6A9P4	A0A8I5ZQE1;A0A8I6A4F2;A0A8I6A9P4	Ints9	Integrator complex subunit 9	A0A8I5ZQE1_RAT;A0A8I6A4F2_RAT;A0A8I6A9P4_RAT	FALSE	100	0.51995	6.37212	7.13603	7.21016	6.13364	5.75568	5.6251
A0A8I5ZQE7;A0A8I6A0W5;A6I832;G3V897	A0A8I5ZQE7;A0A8I6A0W5;A6I832;G3V897	Ctr9;Ctr9;Sh2bp1;Ctr9	CTR9 homolog, Paf1/RNA polymerase II complex component;CTR9 homolog, Paf1/RNA polymerase II complex component;SH2 domain binding protein 1 (Tetratricopeptide repeat containing), isoform CRA_a;CTR9 homolog, Paf1/RNA polymerase II complex component	A0A8I5ZQE7_RAT;A0A8I6A0W5_RAT;A6I832_RAT;G3V897_RAT	FALSE	100	0.263085	8.26806	8.32721	7.99973	8.80639	7.87162	8.33537
A0A8I5ZQE9	A0A8I5ZQE9	Irf9	Interferon regulatory factor 9	A0A8I5ZQE9_RAT	FALSE	100	0.496665	3.99918	3.88634	4.23012	4.34682	2.58601	4.94661
A0A8I5ZQH3;A0A8I6A8L0;A0A8I6AIM2;A0A8I6GJB2;F1LW22	A0A8I5ZQH3;A0A8I6A8L0;A0A8I6AIM2;A0A8I6GJB2;F1LW22	Pard3b	Par-3 family cell polarity regulator beta	A0A8I5ZQH3_RAT;A0A8I6A8L0_RAT;A0A8I6AIM2_RAT;A0A8I6GJB2_RAT;F1LW22_RAT	FALSE	100	0.370862	5.1886	5.7021	5.60341	5.56477	4.46191	4.61078
A0A8I5ZQJ6	A0A8I5ZQJ6	Api5	Apoptosis inhibitor 5	A0A8I5ZQJ6_RAT	FALSE	100	0.532155	10.0523	10.1938	9.93792	9.03638	11.1164	9.97698
A0A8I5ZQK5	A0A8I5ZQK5	Chst12	Carbohydrate sulfotransferase	A0A8I5ZQK5_RAT	FALSE	100	0.304309	7.8998	7.87794	7.77998	8.50526	7.29672	8.03912
A0A8I5ZQN1;A0A8I5ZTB8;A0A8I6ABE9;A6JN73;A6JN75;D3ZA31	A0A8I5ZQN1;A0A8I5ZTB8;A0A8I6ABE9;A6JN73;A6JN75;D3ZA31	Mtmr2;Mtmr2;Mtmr2;Mtmr2_predicted;Mtmr2_predicted;Mtmr2	Phosphatidylinositol-3,5-bisphosphate 3-phosphatase;Phosphatidylinositol-3,5-bisphosphate 3-phosphatase;Myotubularin related protein 2;Phosphatidylinositol-3,5-bisphosphate 3-phosphatase;Phosphatidylinositol-3,5-bisphosphate 3-phosphatase;Phosphatidylinositol-3,5-bisphosphate 3-phosphatase	A0A8I5ZQN1_RAT;A0A8I5ZTB8_RAT;A0A8I6ABE9_RAT;A6JN73_RAT;A6JN75_RAT;D3ZA31_RAT	FALSE	100	0.278902	8.67195	9.00553	8.6823	9.08664	7.92473	8.66055
A0A8I5ZQN2;A0A8I6A1V1;A0A8I6AEM0	A0A8I5ZQN2;A0A8I6A1V1;A0A8I6AEM0	Ptprd	protein-tyrosine-phosphatase	A0A8I5ZQN2_RAT;A0A8I6A1V1_RAT;A0A8I6AEM0_RAT	FALSE	80	0.5089	4.88154	5.35836	5.20989	5.67406		3.28385
A0A8I5ZQN4;A0A8I6AQB5;A0A8I6ASB9;A0A8L2QFL2;Q63355	A0A8I5ZQN4;A0A8I6AQB5;A0A8I6ASB9;A0A8L2QFL2;Q63355	Myo1c	Myosin 1C;Myosin 1C;Myosin 1C;Myosin 1C;Unconventional myosin-Ic	A0A8I5ZQN4_RAT;A0A8I6AQB5_RAT;A0A8I6ASB9_RAT;A0A8L2QFL2_RAT;MYO1C_RAT	FALSE	100	0.534836	7.85601	8.79461	8.49163	8.09912	6.63343	7.26129
A0A8I5ZQQ5;F1LNL2	A0A8I5ZQQ5;F1LNL2	Smarca5	SWI/SNF related, matrix associated, actin dependent regulator of chromatin, subfamily a, member 5;SWI/SNF related, matrix associated, actin dependent regulator of chromatin, subfamily a, member 5	A0A8I5ZQQ5_RAT;F1LNL2_RAT	FALSE	100	0.110347	9.89597	9.81781	9.95933	10.108	9.68026	9.91452
A0A8I5ZQS1;A0A8I6A0X0;A0A8I6AGM2;Q9QZM5	A0A8I5ZQS1;A0A8I6A0X0;A0A8I6AGM2;Q9QZM5	Abi1	Abl-interactor 1;Abl-interactor 1;Abl-interactor 1;Abl interactor 1	A0A8I5ZQS1_RAT;A0A8I6A0X0_RAT;A0A8I6AGM2_RAT;ABI1_RAT	FALSE	100	0.526465	9.85041	10.3615	9.14363	9.77484	10.8355	9.13651
A0A8I5ZQU8;A0A8I6ABG3;A0A8I6GG02	A0A8I5ZQU8;A0A8I6ABG3;A0A8I6GG02	Psmg2	Proteasome assembly chaperone 2	A0A8I5ZQU8_RAT;A0A8I6ABG3_RAT;A0A8I6GG02_RAT	FALSE	80	0.716312	6.40633	5.79356	5.70401	6.45121		7.67653
A0A8I5ZQW2	A0A8I5ZQW2	Poc1a	POC1 centriolar protein A	A0A8I5ZQW2_RAT	FALSE	100	0.382096	6.73087	6.76884	6.43764	7.46441	5.98891	6.99455
A0A8I5ZQW7;A6HB36;P41498	A0A8I5ZQW7;A6HB36;P41498	Acp1;rCG_61973;Acp1	Low molecular weight phosphotyrosine protein phosphatase	A0A8I5ZQW7_RAT;A6HB36_RAT;PPAC_RAT	FALSE	100	0.257242	8.61553	8.48516	9.117	8.81208	8.51287	8.15052
A0A8I5ZQW8;A0A8I5ZTE4;A0A8I5ZZQ2;A0A8I6AQE2;A0A8L2Q1B4;B2GV92;P83868	A0A8I5ZQW8;A0A8I5ZTE4;A0A8I5ZZQ2;A0A8I6AQE2;A0A8L2Q1B4;B2GV92;P83868	Ptges3	Prostaglandin E synthase 3	A0A8I5ZQW8_RAT;A0A8I5ZTE4_RAT;A0A8I5ZZQ2_RAT;A0A8I6AQE2_RAT;A0A8L2Q1B4_RAT;B2GV92_RAT;TEBP_RAT	FALSE	100	0.310387	11.5967	11.9109	11.1341	12.1788	11.4287	11.3309
A0A8I5ZQX2;A6HGN3;D3Z9M1	A0A8I5ZQX2;A6HGN3;D3Z9M1	Mettl16;LOC360568;Mettl16	U6 small nuclear RNA (adenine-(43)-N(6))-methyltransferase	A0A8I5ZQX2_RAT;A6HGN3_RAT;D3Z9M1_RAT	FALSE	100	0.962707	5.91142	4.70882	4.93107	6.33044	7.77485	5.81193
A0A8I5ZQX3;D3ZZ97	A0A8I5ZQX3;D3ZZ97	Ror1	Receptor tyrosine kinase-like orphan receptor 1	A0A8I5ZQX3_RAT;D3ZZ97_RAT	FALSE	100	0.501734	6.60562	7.10669	7.46123	7.27959	4.34232	6.83829
A0A8I5ZQX8;Q3KRD8	A0A8I5ZQX8;Q3KRD8	Eif6	Eukaryotic translation initiation factor 6	A0A8I5ZQX8_RAT;IF6_RAT	FALSE	100	0.13157	11.3673	11.3935	11.265	11.6545	11.1671	11.3565
A0A8I5ZQX9;A0A8I6AIZ7	A0A8I5ZQX9;A0A8I6AIZ7	Deptor	DEP domain containing MTOR-interacting protein	A0A8I5ZQX9_RAT;A0A8I6AIZ7_RAT	FALSE	100	0.21708	7.8419	8.21983	7.50824	8.09841	7.58652	7.79651
A0A8I5ZQY2;A0A8I6AL84;A0A8I6GML0;D4AE58;Q3B7V4	A0A8I5ZQY2;A0A8I6AL84;A0A8I6GML0;D4AE58;Q3B7V4	Kank1	KN motif and ankyrin repeat domains 1;KN motif and ankyrin repeat domains 1;KN motif and ankyrin repeat domains 1;KN motif and ankyrin repeat domains 1;Ankrd15 protein	A0A8I5ZQY2_RAT;A0A8I6AL84_RAT;A0A8I6GML0_RAT;D4AE58_RAT;Q3B7V4_RAT	FALSE	100	0.853426	5.57539	4.5292	5.1274	4.73982	7.21584	6.26467
A0A8I5ZQZ1	A0A8I5ZQZ1	Nufip2	Nuclear FMR1 interacting protein 2	A0A8I5ZQZ1_RAT	FALSE	60	1.02285	5.03017		4.54581		6.65599	3.88872
A0A8I5ZR21;O70593	A0A8I5ZR21;O70593	Sgta	Small glutamine rich tetratricopeptide repeat co-chaperone alpha;Small glutamine-rich tetratricopeptide repeat-containing protein alpha	A0A8I5ZR21_RAT;SGTA_RAT	FALSE	100	0.532453	9.08465	8.74564	8.52951	9.03444	10.1644	8.94928
A0A8I5ZR35;Q9JMI1	A0A8I5ZR35;Q9JMI1	Aacs	Acetoacetyl-CoA synthetase	A0A8I5ZR35_RAT;AACS_RAT	FALSE	100	0.244576	5.54187	5.26792	5.25469	6.06312	5.56171	5.5619
A0A8I5ZR43	A0A8I5ZR43	Irf2bp2	Interferon regulatory factor 2 binding protein 2	A0A8I5ZR43_RAT	FALSE	100	0.341782	10.0434	9.55565	9.89697	9.83213	10.7477	10.1843
A0A8I5ZR44;B5DES0;F7FB70	A0A8I5ZR44;B5DES0;F7FB70	Snrpd2	Small nuclear ribonucleoprotein Sm D2	A0A8I5ZR44_RAT;B5DES0_RAT;F7FB70_RAT	FALSE	100	1.13569	8.41506	8.41394	7.47734	8.10708	10.5425	7.53443
A0A8I5ZR52;F1M953;P48721	A0A8I5ZR52;F1M953;P48721	Hspa9	Stress-70 protein, mitochondrial;Stress-70 protein, mitochondrial;Stress-70 protein, mitochondrial	A0A8I5ZR52_RAT;F1M953_RAT;GRP75_RAT	FALSE	100	0.329366	10.4029	10.4523	10.1649	10.3424	11.0953	9.95948
A0A8I5ZR55;P50398	A0A8I5ZR55;P50398	Gdi1	Rab GDP dissociation inhibitor;Rab GDP dissociation inhibitor alpha	A0A8I5ZR55_RAT;GDIA_RAT	FALSE	100	0.0715923	8.71343	8.66558	8.78139	8.78251	8.79031	8.54738
A0A8I5ZR65;A0A8I6A123;A0A8I6AH81	A0A8I5ZR65;A0A8I6A123;A0A8I6AH81	Ecpas	Ecm29 proteasome adaptor and scaffold	A0A8I5ZR65_RAT;A0A8I6A123_RAT;A0A8I6AH81_RAT	FALSE	100	0.164465	8.96236	9.05154	8.68595	9.07922	9.25258	8.74253
A0A8I5ZR75;Q9JLA3	A0A8I5ZR75;Q9JLA3	Uggt1	UDP-glucose glycoprotein glucosyltransferase 1;UDP-glucose:glycoprotein glucosyltransferase 1	A0A8I5ZR75_RAT;UGGG1_RAT	FALSE	100	0.167254	8.36616	8.43153	8.59944	8.53314	8.3326	7.9341
A0A8I5ZRA1;A0A8I6ARP7;A0A8I6GIS7	A0A8I5ZRA1;A0A8I6ARP7;A0A8I6GIS7	Relch	RAB11 binding and LisH domain, coiled-coil and HEAT repeat containing;RAB11 binding and LisH domain, coiled-coil and HEAT repeat containing;RAB11 binding and LisH domain, coiled-coil and HEAT repeat containing	A0A8I5ZRA1_RAT;A0A8I6ARP7_RAT;A0A8I6GIS7_RAT	FALSE	100	0.229688	9.82829	9.82524	9.82705	10.0108	9.25611	10.2222
A0A8I5ZRB1;A6I509;A6I510;D4ACN6	A0A8I5ZRB1;A6I509;A6I510;D4ACN6	Cert1;Col4a3bp_predicted;Col4a3bp_predicted;Cert1	Ceramide transfer protein	A0A8I5ZRB1_RAT;A6I509_RAT;A6I510_RAT;D4ACN6_RAT	FALSE	100	0.335091	6.56084	6.29802	6.18674	7.01858	7.12207	6.17878
A0A8I5ZRB2;A0A8I6ATU9;A0A8I6GHJ9;F1M049	A0A8I5ZRB2;A0A8I6ATU9;A0A8I6GHJ9;F1M049	Atxn2	Ataxin 2	A0A8I5ZRB2_RAT;A0A8I6ATU9_RAT;A0A8I6GHJ9_RAT;F1M049_RAT	FALSE	100	0.363893	5.01986	4.22086	4.73505	5.16273	5.68568	5.29498
A0A8I5ZRB7;A0A8I6A4B9;A6KGU1;Q10739	A0A8I5ZRB7;A0A8I6A4B9;A6KGU1;Q10739	Mmp14	Matrix metalloproteinase-14	A0A8I5ZRB7_RAT;A0A8I6A4B9_RAT;A6KGU1_RAT;MMP14_RAT	FALSE	100	0.28437	5.35109	5.55135	5.75048	5.69038	5.02055	4.7427
A0A8I5ZRG8	A0A8I5ZRG8	Trappc5	Trafficking protein particle complex subunit 5	A0A8I5ZRG8_RAT	FALSE	100	0.453728	8.04222	8.26687	7.81985	8.76844	6.71777	8.63817
A0A8I5ZRH6;F1M9G7;Q6JHU9	A0A8I5ZRH6;F1M9G7;Q6JHU9	Crebbp	histone acetyltransferase;histone acetyltransferase;Histone lysine acetyltransferase CREBBP	A0A8I5ZRH6_RAT;F1M9G7_RAT;CBP_RAT	FALSE	100	0.17376	6.49078	6.459	6.78309	6.66047	6.09456	6.45677
A0A8I5ZRI8;A0A8I6A4X6;A6HP93	A0A8I5ZRI8;A0A8I6A4X6;A6HP93	Spred1	Sprouty-related, EVH1 domain containing 1;Sprouty-related, EVH1 domain containing 1;Sprouty-related protein with EVH-1 domain 1	A0A8I5ZRI8_RAT;A0A8I6A4X6_RAT;A6HP93_RAT	FALSE	100	0.452491	6.89323	7.35076	7.45264	7.5691	5.21384	6.87981
A0A8I5ZRM0;A0A8I5ZWQ0;A0A8I6ACG6;P08934	A0A8I5ZRM0;A0A8I5ZWQ0;A0A8I6ACG6;P08934	Kng2;Kng2;Kng2;Kng1	Kininogen 2;Kininogen 2;Kininogen 2;Kininogen-1	A0A8I5ZRM0_RAT;A0A8I5ZWQ0_RAT;A0A8I6ACG6_RAT;KNG1_RAT	FALSE	100	0.470588	13.6656	13.2528	13.7793	12.6479	14.5279	14.1201
A0A8I5ZRQ9	A0A8I5ZRQ9	Akt1s1	AKT1 substrate 1	A0A8I5ZRQ9_RAT	FALSE	100	0.352664	5.85276	6.10745	5.85335	4.82546	6.46158	6.01594
A0A8I5ZRR0;A0A8I6A7H4;E9PT23	A0A8I5ZRR0;A0A8I6A7H4;E9PT23	Slc38a10	Solute carrier family 38, member 10;Solute carrier family 38, member 10;Solute carrier family 38 member 10	A0A8I5ZRR0_RAT;A0A8I6A7H4_RAT;S38AA_RAT	FALSE	100	0.377786	6.88954	7.25748	7.05509	7.34233	7.31242	5.48037
A0A8I5ZRR6	A0A8I5ZRR6	Polr2c	RNA polymerase II subunit C	A0A8I5ZRR6_RAT	FALSE	100	0.996532	7.73819	9.60259	7.28381	7.08552	7.42794	7.29112
A0A8I5ZRT6	A0A8I5ZRT6	Dock2	Dedicator of cytokinesis 2	A0A8I5ZRT6_RAT	FALSE	80	0.787317	6.96712	8.25529	4.59323	8.33996		6.68002
A0A8I5ZRW0;A0A8I6AAH0;A6IAW1;B5DEP7	A0A8I5ZRW0;A0A8I6AAH0;A6IAW1;B5DEP7	LOC103690100;ENSRNOG00000063333;rCG_56468;LOC687679	Small nuclear ribonucleoprotein G	A0A8I5ZRW0_RAT;A0A8I6AAH0_RAT;A6IAW1_RAT;B5DEP7_RAT	FALSE	100	0.493245	6.67633	6.78246	6.56925	6.50014	7.67102	5.85879
A0A8I5ZRW4;A0A8I5ZZ48;A0A8I6A664;A0A8I6AKZ1	A0A8I5ZRW4;A0A8I5ZZ48;A0A8I6A664;A0A8I6AKZ1	Kctd17	Potassium channel tetramerization domain containing 17	A0A8I5ZRW4_RAT;A0A8I5ZZ48_RAT;A0A8I6A664_RAT;A0A8I6AKZ1_RAT	FALSE	100	0.199486	3.38165	3.54489	3.18042	3.4634	3.72995	2.98959
A0A8I5ZRX1;P35952	A0A8I5ZRX1;P35952	Ldlr	Low density lipoprotein receptor;Low-density lipoprotein receptor	A0A8I5ZRX1_RAT;LDLR_RAT	FALSE	100	0.780665	10.6954	10.5711	10.4023	10.2047	12.2017	10.0973
A0A8I5ZRZ0;A0A8I6AF48	A0A8I5ZRZ0;A0A8I6AF48	Vangl1	Vang-like protein	A0A8I5ZRZ0_RAT;A0A8I6AF48_RAT	FALSE	100	0.652673	7.21223	8.11567	8.42165	7.58103	5.28387	6.65893
A0A8I5ZS05;A0A8I6A046;A0A8I6GHZ8;O55173	A0A8I5ZS05;A0A8I6A046;A0A8I6GHZ8;O55173	Pdpk1	3-phosphoinositide-dependent protein kinase 1;3-phosphoinositide-dependent protein kinase 1;non-specific serine/threonine protein kinase;3-phosphoinositide-dependent protein kinase 1	A0A8I5ZS05_RAT;A0A8I6A046_RAT;A0A8I6GHZ8_RAT;PDPK1_RAT	FALSE	100	0.349011	7.63055	7.78794	7.82928	8.20283	6.51253	7.82016
A0A8I5ZS15;A0A8I6A7I8;Q91Y81	A0A8I5ZS15;A0A8I6A7I8;Q91Y81	Septin2	Septin;Septin;Septin-2	A0A8I5ZS15_RAT;A0A8I6A7I8_RAT;SEPT2_RAT	FALSE	100	0.149405	12.2805	12.3918	12.2534	12.2679	11.943	12.5466
A0A8I5ZS34;A0A8I6ACZ1	A0A8I5ZS34;A0A8I6ACZ1	Ctdsp1	protein-serine/threonine phosphatase	A0A8I5ZS34_RAT;A0A8I6ACZ1_RAT	FALSE	100	0.407046	6.55259	7.21171	7.06312	6.11942	6.69381	5.67491
A0A8I5ZS38;Q5XIV1	A0A8I5ZS38;Q5XIV1	rCG_43578;Pgk2	Phosphoglycerate kinase	A0A8I5ZS38_RAT;Q5XIV1_RAT	FALSE	100	0.704528	8.36046	8.96261	10.0078	8.88978	5.05931	8.88282
A0A8I5ZS53;D3ZN95	A0A8I5ZS53;D3ZN95	Hcfc1	Host cell factor C1;Host cell factor 1	A0A8I5ZS53_RAT;HCFC1_RAT	FALSE	100	0.319467	8.96551	9.09409	8.5931	8.72339	9.63341	8.78358
A0A8I5ZS69;B5DEY8	A0A8I5ZS69;B5DEY8	Snx6	Sorting nexin	A0A8I5ZS69_RAT;B5DEY8_RAT	FALSE	100	0.432675	7.23634	7.7739	7.68197	7.672	7.72525	5.32859
A0A8I5ZS82;Q8K1G0	A0A8I5ZS82;Q8K1G0	Clmp	CXADR-like membrane protein	A0A8I5ZS82_RAT;CLMP_RAT	FALSE	100	0.13271	6.94338	7.15392	6.90832	6.79293	7.12718	6.73456
A0A8I5ZS87;A0A8L2Q089;A6J0C1;P00388	A0A8I5ZS87;A0A8L2Q089;A6J0C1;P00388	Por	NADPH--cytochrome P450 reductase	A0A8I5ZS87_RAT;A0A8L2Q089_RAT;A6J0C1_RAT;NCPR_RAT	FALSE	100	0.245895	7.91038	8.27584	7.77071	8.24702	7.37147	7.88684
A0A8I5ZS95;A0A8I5ZVI9	A0A8I5ZS95;A0A8I5ZVI9	Ranbp3	RAN binding protein 3	A0A8I5ZS95_RAT;A0A8I5ZVI9_RAT	FALSE	100	0.708325	6.35	5.34077	5.65087	6.83855	7.72189	6.19794
A0A8I5ZS98;B2GV02	A0A8I5ZS98;B2GV02	Racgap1	Rac GTPase-activating protein 1	A0A8I5ZS98_RAT;B2GV02_RAT	FALSE	100	0.192582	7.54845	7.65253	7.914	7.42734	7.15216	7.59621
A0A8I5ZSD8;A0A8I6A182;A0A8I6AKK7	A0A8I5ZSD8;A0A8I6A182;A0A8I6AKK7	Pitpnc1	Phosphatidylinositol transfer protein, cytoplasmic 1;Phosphatidylinositol transfer protein, cytoplasmic 1;Phosphatidylinositol transfer protein, cytoplasmic 1	A0A8I5ZSD8_RAT;A0A8I6A182_RAT;A0A8I6AKK7_RAT	FALSE	100	0.475294	5.72888	5.50394	5.78134	4.69172	6.65454	6.01284
A0A8I5ZSE6;Q66H80	A0A8I5ZSE6;Q66H80	Arcn1	Coatomer subunit delta	A0A8I5ZSE6_RAT;COPD_RAT	FALSE	100	0.0667896	11.7983	11.6905	11.7865	11.7331	11.8493	11.932
A0A8I5ZSH4;A0A8I6ANR6;B5DF32;G3V926	A0A8I5ZSH4;A0A8I6ANR6;B5DF32;G3V926	Chuk	IkappaB kinase	A0A8I5ZSH4_RAT;A0A8I6ANR6_RAT;B5DF32_RAT;G3V926_RAT	FALSE	60	0.656684	4.41168	5.39505	2.95034	4.88965
A0A8I5ZSI7;A0A8I6A5F8;B5DEJ6	A0A8I5ZSI7;A0A8I6A5F8;B5DEJ6	Tpk1	Thiamin pyrophosphokinase 1;Thiamine pyrophosphokinase;Thiamine pyrophosphokinase	A0A8I5ZSI7_RAT;A0A8I6A5F8_RAT;B5DEJ6_RAT	FALSE	40	0.574832	3.59675		2.97441			4.21909
A0A8I5ZSJ4;A6IX64;Q63068	A0A8I5ZSJ4;A6IX64;Q63068	Phax	Phosphorylated adapter RNA export protein	A0A8I5ZSJ4_RAT;A6IX64_RAT;PHAX_RAT	FALSE	100	0.318436	7.55382	7.38234	7.35103	7.12881	8.21471	7.69221
A0A8I5ZSJ6;A0A8I6A015;D3ZXL1	A0A8I5ZSJ6;A0A8I6A015;D3ZXL1	Arih1	RBR-type E3 ubiquitin transferase	A0A8I5ZSJ6_RAT;A0A8I6A015_RAT;D3ZXL1_RAT	FALSE	100	0.333204	7.6942	8.28088	7.54286	7.50055	8.08099	7.06573
A0A8I5ZSK1;A0A8I6AD36;D3ZQL8	A0A8I5ZSK1;A0A8I6AD36;D3ZQL8	Pum2	Pumilio RNA-binding family member 2	A0A8I5ZSK1_RAT;A0A8I6AD36_RAT;D3ZQL8_RAT	FALSE	100	0.274821	7.06898	7.34019	7.14185	7.45465	6.24237	7.16586
A0A8I5ZSM4;A0A8I6AMY6	A0A8I5ZSM4;A0A8I6AMY6	Tgfbi	Transforming growth factor, beta induced;Transforming growth factor, beta induced	A0A8I5ZSM4_RAT;A0A8I6AMY6_RAT	FALSE	100	0.570285	10.8898	10.6431	10.4693	10.4048	12.0357	10.8963
A0A8I5ZSQ3	A0A8I5ZSQ3	Mcmbp	Mini-chromosome maintece complex-binding protein	A0A8I5ZSQ3_RAT	FALSE	100	0.621725	6.60401	5.91985	6.31771	6.18563	7.83361	6.76328
A0A8I5ZSR8	A0A8I5ZSR8	Clpb	Caseinolytic mitochondrial matrix peptidase chaperone subunit B	A0A8I5ZSR8_RAT	FALSE	100	0.691077	5.47437	5.11523	5.9901	4.34594	6.81231	5.10826
A0A8I5ZSR9;A0A8I6AS78;F1LMA4;P26817	A0A8I5ZSR9;A0A8I6AS78;F1LMA4;P26817	Grk2	G protein-coupled receptor kinase;G protein-coupled receptor kinase;G protein-coupled receptor kinase;Beta-adrenergic receptor kinase 1	A0A8I5ZSR9_RAT;A0A8I6AS78_RAT;F1LMA4_RAT;ARBK1_RAT	FALSE	100	0.324488	7.05845	7.20063	6.9115	7.70782	6.4374	7.03488
A0A8I5ZSS0;A0A8I5ZXI9;E9PT85;F7EV16;Q6AZ64	A0A8I5ZSS0;A0A8I5ZXI9;E9PT85;F7EV16;Q6AZ64	Xrcc6	X-ray repair cross complementing 6;X-ray repair cross complementing 6;X-ray repair cross complementing 6;X-ray repair cross complementing 6;X-ray repair complementing defective repair in Chinese hamster cells 6, isoform CRA_a	A0A8I5ZSS0_RAT;A0A8I5ZXI9_RAT;E9PT85_RAT;F7EV16_RAT;Q6AZ64_RAT	FALSE	100	0.338341	6.54067	6.52781	6.57234	7.19329	6.67069	5.73924
A0A8I5ZST1;A0A8I6A0U4;A0A8I6A502;A0A8I6ADB6;A0A8I6AHA2;A0A8I6AI66;F1LN91	A0A8I5ZST1;A0A8I6A0U4;A0A8I6A502;A0A8I6ADB6;A0A8I6AHA2;A0A8I6AI66;F1LN91	Tns3	Tensin 3	A0A8I5ZST1_RAT;A0A8I6A0U4_RAT;A0A8I6A502_RAT;A0A8I6ADB6_RAT;A0A8I6AHA2_RAT;A0A8I6AI66_RAT;F1LN91_RAT	FALSE	100	0.331027	8.36799	8.23018	8.91639	8.25767	7.65089	8.78482
A0A8I5ZST9;A6JD04;G3V6A0	A0A8I5ZST9;A6JD04;G3V6A0	Pdgfra	receptor protein-tyrosine kinase;Platelet-derived growth factor receptor alpha;Platelet-derived growth factor receptor alpha	A0A8I5ZST9_RAT;A6JD04_RAT;G3V6A0_RAT	FALSE	100	0.608049	5.3422	5.79147	6.4284	6.17322	3.49574	4.82217
A0A8I5ZSU5	A0A8I5ZSU5	Aplp2	Amyloid beta precursor like protein 2	A0A8I5ZSU5_RAT	FALSE	100	0.527616	9.30496	9.2469	8.73335	9.18348	10.376	8.9851
A0A8I5ZT04	A0A8I5ZT04	Spns1	Sphingolipid transporter 1	A0A8I5ZT04_RAT	FALSE	100	0.706569	4.61256	5.78653	5.81531	4.98775	2.78453	3.68871
A0A8I5ZT11;A0A8I6AHQ9	A0A8I5ZT11;A0A8I6AHQ9	Xpot	Exportin-T	A0A8I5ZT11_RAT;A0A8I6AHQ9_RAT	FALSE	100	0.136242	8.80439	8.96044	8.46672	8.73407	8.91535	8.94535
A0A8I5ZT26;A0A8I6ADM3;D3ZTN0	A0A8I5ZT26;A0A8I6ADM3;D3ZTN0	Prkdc	DNA-dependent protein kinase catalytic subunit	A0A8I5ZT26_RAT;A0A8I6ADM3_RAT;D3ZTN0_RAT	FALSE	80	0.305314	7.08859	7.18238	6.56239	7.62434		6.98524
A0A8I5ZT38;A0A8I6A0M2;A0A8I6AL53;A0A8I6ANM6;A0A8I6B608	A0A8I5ZT38;A0A8I6A0M2;A0A8I6AL53;A0A8I6ANM6;A0A8I6B608	Osbpl9	Oxysterol-binding protein	A0A8I5ZT38_RAT;A0A8I6A0M2_RAT;A0A8I6AL53_RAT;A0A8I6ANM6_RAT;A0A8I6B608_RAT	FALSE	100	0.280687	7.94783	7.60887	7.69352	8.17343	7.75618	8.50713
A0A8I5ZT82;A0A8I5ZXM5;A0A8I6AEJ9;A0A8I6APN1;P59241;Q3MHU2	A0A8I5ZT82;A0A8I5ZXM5;A0A8I6AEJ9;A0A8I6APN1;P59241;Q3MHU2	Aurka	Aurora kinase;Aurora kinase;Aurora kinase;Aurora kinase;Aurora kinase A;Aurora kinase	A0A8I5ZT82_RAT;A0A8I5ZXM5_RAT;A0A8I6AEJ9_RAT;A0A8I6APN1_RAT;AURKA_RAT;Q3MHU2_RAT	FALSE	100	0.485744	6.64109	7.48804	7.24408	6.03656	5.86534	6.57142
A0A8I5ZT86;P0C0A1	A0A8I5ZT86;P0C0A1	Ramp2;Vps25	Vacuolar protein-sorting-associated protein 25	A0A8I5ZT86_RAT;VPS25_RAT	FALSE	100	0.254115	8.44193	8.90552	8.72819	8.09484	8.16826	8.31282
A0A8I5ZT87	A0A8I5ZT87	Mycbp	Myc binding protein	A0A8I5ZT87_RAT	FALSE	100	0.655089	8.32498	8.0161	7.59412	7.67747	9.59541	8.74178
A0A8I5ZT91	A0A8I5ZT91	Tmx1	Thioredoxin-related transmembrane protein 1	A0A8I5ZT91_RAT	FALSE	80	0.373355	6.11957	6.79901	5.6816	6.18516		5.8125
A0A8I5ZT93;A0A8L2QPS4;A6HLG3;O88637	A0A8I5ZT93;A0A8L2QPS4;A6HLG3;O88637	Pcyt2	ethanolamine-phosphate cytidylyltransferase;ethanolamine-phosphate cytidylyltransferase;ethanolamine-phosphate cytidylyltransferase;Ethanolamine-phosphate cytidylyltransferase	A0A8I5ZT93_RAT;A0A8L2QPS4_RAT;A6HLG3_RAT;PCY2_RAT	FALSE	100	0.0624087	12.3244	12.3157	12.4261	12.4049	12.2517	12.2236
A0A8I5ZTC2;A0A8I5ZUS2;Q62931	A0A8I5ZTC2;A0A8I5ZUS2;Q62931	Gosr1	Golgi SNAP receptor complex member 1	A0A8I5ZTC2_RAT;A0A8I5ZUS2_RAT;GOSR1_RAT	FALSE	100	0.336763	8.07584	8.32697	8.62409	8.38317	7.69311	7.35186
A0A8I5ZTD9;A0A8I6A3Y3;A0A8L2R9S2;Q9QWJ9	A0A8I5ZTD9;A0A8I6A3Y3;A0A8L2R9S2;Q9QWJ9	Nrp1	Neuropilin;Neuropilin;Neuropilin;Neuropilin-1	A0A8I5ZTD9_RAT;A0A8I6A3Y3_RAT;A0A8L2R9S2_RAT;NRP1_RAT	FALSE	100	0.853344	4.40211	4.79536	4.31464	3.64331	6.06005	3.19717
A0A8I5ZTF8;B1H263;F1MAF5	A0A8I5ZTF8;B1H263;F1MAF5	Pcid2	PCI domain-containing protein 2;PCI domain-containing protein 2 (Fragment);PCI domain-containing protein 2	A0A8I5ZTF8_RAT;B1H263_RAT;F1MAF5_RAT	FALSE	100	0.341809	6.94014	7.16389	7.07814	7.45299	5.79975	7.20592
A0A8I5ZTG2;A0A8I6AD08;A6I070;Q9JMJ4	A0A8I5ZTG2;A0A8I6AD08;A6I070;Q9JMJ4	Prpf19	Pre-mRNA-processing factor 19	A0A8I5ZTG2_RAT;A0A8I6AD08_RAT;A6I070_RAT;PRP19_RAT	FALSE	100	0.414389	9.49604	9.68175	9.85479	10.2439	8.61516	9.08459
A0A8I5ZTG9;Q4G017	A0A8I5ZTG9;Q4G017	Nisch	Nischarin	A0A8I5ZTG9_RAT;NISCH_RAT	FALSE	100	0.222738	7.7437	7.74527	7.66085	8.1777	7.85572	7.27897
A0A8I5ZTI5;A0A8I5ZYT8;A0A8I5ZZR6;A0A8I6AMP4;O70188	A0A8I5ZTI5;A0A8I5ZYT8;A0A8I5ZZR6;A0A8I6AMP4;O70188	Nfic	Nuclear factor 1	A0A8I5ZTI5_RAT;A0A8I5ZYT8_RAT;A0A8I5ZZR6_RAT;A0A8I6AMP4_RAT;O70188_RAT	FALSE	100	0.230831	7.17862	6.64311	7.25642	7.13879	7.61333	7.24147
A0A8I5ZTL1;A0A8J8YNM5;A0A8L2Q1U4;B2RYM2	A0A8I5ZTL1;A0A8J8YNM5;A0A8L2Q1U4;B2RYM2	Wipi1	WD repeat domain, phosphoinositide interacting 1;WD repeat domain, phosphoinositide interacting 1;WD repeat domain, phosphoinositide interacting 1;Wipi1 protein	A0A8I5ZTL1_RAT;A0A8J8YNM5_RAT;A0A8L2Q1U4_RAT;B2RYM2_RAT	FALSE	100	0.274452	7.48732	7.26079	7.37331	7.80842	7.02209	7.97202
A0A8I5ZTM5	A0A8I5ZTM5	Thada	tRNA (32-2'-O)-methyltransferase regulator THADA	A0A8I5ZTM5_RAT	FALSE	100	0.347299	9.58209	9.34703	9.78267	10.2314	8.81776	9.73153
A0A8I5ZTN5;A6HSY1	A0A8I5ZTN5;A6HSY1	Adsl;Adsl_predicted	Adenylosuccinate lyase	A0A8I5ZTN5_RAT;A6HSY1_RAT	FALSE	100	0.226179	11.026	11.0672	11.4207	11.2535	10.6243	10.7643
A0A8I5ZTP7;Q63369	A0A8I5ZTP7;Q63369	Nfkb1	Nuclear factor NF-kappa-B p105 subunit	A0A8I5ZTP7_RAT;NFKB1_RAT	FALSE	100	0.325748	6.44567	6.95439	6.20109	6.73329	5.62335	6.71622
A0A8I5ZTQ7;A0A8I6G746	A0A8I5ZTQ7;A0A8I6G746	Zc3h4	Zinc finger CCCH-type containing 4	A0A8I5ZTQ7_RAT;A0A8I6G746_RAT	FALSE	100	0.502345	6.37794	6.22082	6.21266	7.40908	5.95498	6.09216
A0A8I5ZTQ8;A0A8I6A222;A0A8I6A880	A0A8I5ZTQ8;A0A8I6A222;A0A8I6A880	Pkp4	Plakophilin 4	A0A8I5ZTQ8_RAT;A0A8I6A222_RAT;A0A8I6A880_RAT	FALSE	100	0.611279	5.48198	6.40673	6.45348	6.02972	4.60531	3.91466
A0A8I5ZTR0;P63025	A0A8I5ZTR0;P63025	Vamp3	Vesicle-associated membrane protein 3	A0A8I5ZTR0_RAT;VAMP3_RAT	FALSE	100	0.812541	6.73463	6.96623	7.04881	6.14744	8.34576	5.16491
A0A8I5ZTR8;A0A8I6AQC0	A0A8I5ZTR8;A0A8I6AQC0	Cpsf3	Cleavage and polyadenylation specific factor 3	A0A8I5ZTR8_RAT;A0A8I6AQC0_RAT	FALSE	100	0.114621	6.88727	6.80731	6.79289	6.73108	6.98394	7.12113
A0A8I5ZTT0;A6IIL6;A6IIL7;B5DFA8;D3ZH30	A0A8I5ZTT0;A6IIL6;A6IIL7;B5DFA8;D3ZH30	Rngtt;Rngtt_predicted;Rngtt_predicted;Rngtt;Rngtt	mRNA-capping enzyme	A0A8I5ZTT0_RAT;A6IIL6_RAT;A6IIL7_RAT;B5DFA8_RAT;D3ZH30_RAT	FALSE	100	0.35252	6.85379	7.35789	6.94757	7.28449	5.73213	6.94685
A0A8I5ZTU5;D4A2G9	A0A8I5ZTU5;D4A2G9	Ranbp1	RAN binding protein 1	A0A8I5ZTU5_RAT;D4A2G9_RAT	FALSE	100	1.03051	6.25148	5.38872	5.61574	6.14964	8.18419	5.91911
A0A8I5ZTV5;A0A8I6A1Y2;A0A8I6A7D2;A6J3F9;B2GV23	A0A8I5ZTV5;A0A8I6A1Y2;A0A8I6A7D2;A6J3F9;B2GV23	Rnf14	RBR-type E3 ubiquitin transferase;RBR-type E3 ubiquitin transferase;RBR-type E3 ubiquitin transferase;RBR-type E3 ubiquitin transferase;RBR-type E3 ubiquitin transferase (Fragment)	A0A8I5ZTV5_RAT;A0A8I6A1Y2_RAT;A0A8I6A7D2_RAT;A6J3F9_RAT;B2GV23_RAT	FALSE	100	0.379445	8.45848	8.29461	8.96612	7.33142	8.73394	8.96632
A0A8I5ZTW6;A0A8J8YNI6	A0A8I5ZTW6;A0A8J8YNI6	Gopc	Golgi associated PDZ and coiled-coil motif containing	A0A8I5ZTW6_RAT;A0A8J8YNI6_RAT	FALSE	100	0.478872	6.31649	7.12079	6.95029	6.43049	4.86962	6.21126
A0A8I5ZU29;B4F777	A0A8I5ZU29;B4F777	Hmgn5b;Hmgn5	High mobility group nucleosome-binding domain-containing protein 5-like;High mobility group nucleosome-binding domain-containing protein 5	A0A8I5ZU29_RAT;HMGN5_RAT	FALSE	100	0.822148	7.45327	7.04534	7.14539	6.92549	9.02687	7.12326
A0A8I5ZU31	A0A8I5ZU31	Coil	Coilin	A0A8I5ZU31_RAT	FALSE	100	0.973928	5.56	6.24695	5.21658	3.93883	7.47076	4.92686
A0A8I5ZU41;A0A8I5ZY75;A0A8I6A5R3;A6HV63	A0A8I5ZU41;A0A8I5ZY75;A0A8I6A5R3;A6HV63	Amy1	Alpha-amylase	A0A8I5ZU41_RAT;A0A8I5ZY75_RAT;A0A8I6A5R3_RAT;A6HV63_RAT	FALSE	100	1.33358	8.02408	7.50636	7.92818	7.18812	10.5069	6.99087
A0A8I5ZU55;A6I1G6;P19468	A0A8I5ZU55;A6I1G6;P19468	Gclc	Glutamate--cysteine ligase;Glutamate--cysteine ligase;Glutamate--cysteine ligase catalytic subunit	A0A8I5ZU55_RAT;A6I1G6_RAT;GSH1_RAT	FALSE	100	0.295237	9.25016	9.32268	9.82954	9.12563	9.34435	8.62861
A0A8I5ZU57	A0A8I5ZU57	Ccny	Cyclin Y	A0A8I5ZU57_RAT	FALSE	100	0.190797	7.54169	7.55375	7.86435	7.54658	7.06587	7.67792
A0A8I5ZU61	A0A8I5ZU61	Hps3	Hermansky-Pudlak syndrome 3 protein homolog	A0A8I5ZU61_RAT	FALSE	80	0.363297	6.0396	6.37738	6.59477	5.85179		5.33448
A0A8I5ZU65;G3V6W6;Q32PW9	A0A8I5ZU65;G3V6W6;Q32PW9	Psmc6	Proteasome 26S subunit, ATPase 6;Proteasome 26S subunit, ATPase 6;Psmc6 protein (Fragment)	A0A8I5ZU65_RAT;G3V6W6_RAT;Q32PW9_RAT	FALSE	100	0.3235	10.5001	10.467	10.3035	11.1451	9.91321	10.6716
A0A8I5ZU75	A0A8I5ZU75	Nectin3	Nectin cell adhesion molecule 3	A0A8I5ZU75_RAT	FALSE	100	0.211619	8.10047	8.19495	8.44457	7.97343	8.28637	7.60301
A0A8I5ZU93	A0A8I5ZU93	Cops7a	COP9 signalosome subunit 7A	A0A8I5ZU93_RAT	FALSE	100	0.278435	8.15679	8.20001	7.97598	8.12441	8.745	7.73853
A0A8I5ZUA8	A0A8I5ZUA8	Lrig2	Leucine-rich repeats and immunoglobulin-like domains 2	A0A8I5ZUA8_RAT	FALSE	100	0.303104	6.41976	6.77002	6.30754	5.82679	6.94862	6.24583
A0A8I5ZUD6;A0A8I6ANR5	A0A8I5ZUD6;A0A8I6ANR5	Cmtm3	CKLF-like MARVEL transmembrane domain containing 3	A0A8I5ZUD6_RAT;A0A8I6ANR5_RAT	FALSE	100	0.673609	9.37182	9.23607	10.6937	9.72345	8.21591	8.98993
A0A8I5ZUF2;A0A8I6A8B9;A0A8I6AD72;A0A8I6GFT9;Q8R511	A0A8I5ZUF2;A0A8I6A8B9;A0A8I6AD72;A0A8I6GFT9;Q8R511	Fnbp1	Formin binding protein 1;Formin binding protein 1;Formin binding protein 1;Formin binding protein 1;Formin-binding protein 1	A0A8I5ZUF2_RAT;A0A8I6A8B9_RAT;A0A8I6AD72_RAT;A0A8I6GFT9_RAT;FNBP1_RAT	FALSE	100	0.778719	5.77011	6.10449	5.99651	3.39189	7.41557	5.9421
A0A8I5ZUF4	A0A8I5ZUF4	Rbpj	Recombination signal binding protein for immunoglobulin kappa J region	A0A8I5ZUF4_RAT	FALSE	100	0.318058	10.6947	10.4372	10.3621	10.6502	11.3787	10.6451
A0A8I5ZUF5	A0A8I5ZUF5	Snrpa1	Small nuclear ribonucleoprotein polypeptide A'	A0A8I5ZUF5_RAT	FALSE	100	0.638953	9.9269	9.99898	9.2279	9.66286	11.1907	9.55407
A0A8I5ZUG8;Q63569	A0A8I5ZUG8;Q63569	Psmc3	Proteasome 26S subunit, ATPase 3;26S proteasome regulatory subunit 6A	A0A8I5ZUG8_RAT;PRS6A_RAT	FALSE	100	0.150211	11.6337	11.8524	11.5474	11.7231	11.7703	11.2753
A0A8I5ZUH2;A0A8I6AGH7;P58405	A0A8I5ZUH2;A0A8I6AGH7;P58405	Strn3	Striatin 3;Striatin 3;Striatin-3	A0A8I5ZUH2_RAT;A0A8I6AGH7_RAT;STRN3_RAT	FALSE	100	0.200357	10.0519	10.0755	9.92455	10.3546	10.2993	9.60566
A0A8I5ZUH3	A0A8I5ZUH3	Plekhn1	Pleckstrin homology domain containing N1	A0A8I5ZUH3_RAT	FALSE	100	0.767657	5.96905	7.48153	6.33321	5.85424	4.54258	5.63368
A0A8I5ZUJ2;Q5M882	A0A8I5ZUJ2;Q5M882	Pop4	Ribonuclease P protein subunit p29	A0A8I5ZUJ2_RAT;RPP29_RAT	FALSE	100	0.460626	7.56614	7.8912	8.20768	8.26701	5.83395	7.63085
A0A8I5ZUJ9;A0A8I6ADR3;A6IQ37	A0A8I5ZUJ9;A0A8I6ADR3;A6IQ37	Msn	Moesin;Moesin;Moesin, isoform CRA_a	A0A8I5ZUJ9_RAT;A0A8I6ADR3_RAT;A6IQ37_RAT	FALSE	100	0.343208	15.069	14.8896	14.7125	14.8769	15.8031	15.0629
A0A8I5ZUK2;A0A8I6ACU2	A0A8I5ZUK2;A0A8I6ACU2	Ubap2l	Ubiquitin associated protein 2-like	A0A8I5ZUK2_RAT;A0A8I6ACU2_RAT	FALSE	100	0.394889	7.28794	6.8756	6.95105	7.24035	8.1147	7.258
A0A8I5ZUK6;A0A8L2Q3T3;A6J7X0;Q64240	A0A8I5ZUK6;A0A8L2Q3T3;A6J7X0;Q64240	Ambp	Protein AMBP	A0A8I5ZUK6_RAT;A0A8L2Q3T3_RAT;A6J7X0_RAT;AMBP_RAT	FALSE	100	0.126989	8.2643	8.18567	8.35219	8.43974	7.96434	8.37956
A0A8I5ZUM0	A0A8I5ZUM0	Lman2	Lectin, mannose-binding 2	A0A8I5ZUM0_RAT	FALSE	100	0.302371	8.2905	8.12277	8.81368	7.54894	8.50642	8.46068
A0A8I5ZUM7;A0A8I6ADF1	A0A8I5ZUM7;A0A8I6ADF1	Wdtc1	WD and tetratricopeptide repeats 1	A0A8I5ZUM7_RAT;A0A8I6ADF1_RAT	FALSE	100	0.164495	6.11352	6.37005	6.01517	6.08606	6.3234	5.77292
A0A8I5ZUN3	A0A8I5ZUN3	Ttn	Titin	A0A8I5ZUN3_RAT	FALSE	100	0.544953	4.9259	5.23097	3.7821	5.96284	5.28371	4.36988
A0A8I5ZUN4;A0A8I5ZZY9;A0A8I6A5I7;A0A8I6ADA2;A0A8I6AG40;A6HWG0;O88923	A0A8I5ZUN4;A0A8I5ZZY9;A0A8I6A5I7;A0A8I6ADA2;A0A8I6AG40;A6HWG0;O88923	Adgrl2;Adgrl2;Adgrl2;Adgrl2;Adgrl2;Lphn2;Adgrl2	Adhesion G protein-coupled receptor L2;Adhesion G protein-coupled receptor L2;Adhesion G protein-coupled receptor L2;Adhesion G protein-coupled receptor L2;Adhesion G protein-coupled receptor L2;Latrophilin 2, isoform CRA_f;Adhesion G protein-coupled receptor L2	A0A8I5ZUN4_RAT;A0A8I5ZZY9_RAT;A0A8I6A5I7_RAT;A0A8I6ADA2_RAT;A0A8I6AG40_RAT;A6HWG0_RAT;AGRL2_RAT	FALSE	100	0.455599	9.08925	9.29921	9.13028	8.93818	9.98579	8.09281
A0A8I5ZUP2;Q6AY17	A0A8I5ZUP2;Q6AY17	Abhd17b	Abhydrolase domain containing 17B, depalmitoylase;Alpha/beta hydrolase domain-containing protein 17B	A0A8I5ZUP2_RAT;AB17B_RAT	FALSE	100	0.965011	6.74024	8.88894	8.04302	7.49841	4.25879	5.01205
A0A8I5ZUQ1	A0A8I5ZUQ1	Cdk19	Cyclin-dependent kinase 19	A0A8I5ZUQ1_RAT	FALSE	100	0.117376	7.19457	7.03971	7.26092	7.24885	7.00859	7.4148
A0A8I5ZUQ4;A0A8I5ZW02;A0A8I6AD09;A0A8I6APC4;A0A8L2QVC7;Q63707	A0A8I5ZUQ4;A0A8I5ZW02;A0A8I6AD09;A0A8I6APC4;A0A8L2QVC7;Q63707	Dhodh	Dihydroorotate dehydrogenase (quinone), mitochondrial;Dihydroorotate dehydrogenase (quinone), mitochondrial;Dihydroorotate dehydrogenase (quinone), mitochondrial;Dihydroorotate dehydrogenase (quinone), mitochondrial;Dihydroorotate dehydrogenase (quinone), mitochondrial;Dihydroorotate dehydrogenase (quinone), mitochondrial	A0A8I5ZUQ4_RAT;A0A8I5ZW02_RAT;A0A8I6AD09_RAT;A0A8I6APC4_RAT;A0A8L2QVC7_RAT;PYRD_RAT	FALSE	60	0.449601	3.5273	3.84642	2.64022			4.09524
A0A8I5ZUQ6;A0A8I6AQS5;A0A8I6B4Q5;A0A8I6GI69;A6HGU4;B4F763	A0A8I5ZUQ6;A0A8I6AQS5;A0A8I6B4Q5;A0A8I6GI69;A6HGU4;B4F763	Vps53;Vps53;Vps53;Vps53;Vps53_predicted;Vps53	Vacuolar protein sorting-associated protein 53 homolog	A0A8I5ZUQ6_RAT;A0A8I6AQS5_RAT;A0A8I6B4Q5_RAT;A0A8I6GI69_RAT;A6HGU4_RAT;B4F763_RAT	FALSE	100	0.705724	8.23607	9.54416	9.25035	9.94589	4.14095	8.299
A0A8I5ZUR3;Q10473	A0A8I5ZUR3;Q10473	Galnt1	Polypeptide N-acetylgalactosaminyltransferase;Polypeptide N-acetylgalactosaminyltransferase 1	A0A8I5ZUR3_RAT;GALT1_RAT	FALSE	100	0.482668	6.87297	6.73391	7.28132	6.84325	7.79039	5.71596
A0A8I5ZUU4;Q9ER24	A0A8I5ZUU4;Q9ER24	Atxn10	Ataxin-10	A0A8I5ZUU4_RAT;ATX10_RAT	FALSE	100	0.232496	10.3338	10.0546	9.99072	10.2981	10.5573	10.7682
A0A8I5ZUU8;D4A914	A0A8I5ZUU8;D4A914	Xrn2	5'-3' exoribonuclease	A0A8I5ZUU8_RAT;D4A914_RAT	FALSE	100	0.101269	9.09866	9.17967	9.08602	9.29651	9.00045	8.93063
A0A8I5ZUV7	A0A8I5ZUV7	Rnft1	Ring finger protein, transmembrane 1	A0A8I5ZUV7_RAT	FALSE	100	0.48587	7.07276	7.57642	7.80131	7.70827	5.47189	6.80592
A0A8I5ZUV9;A0A8I6A5T0;Q5XI55	A0A8I5ZUV9;A0A8I6A5T0;Q5XI55	Ngly1	Peptide-N(4)-(N-acetyl-beta-glucosaminyl)asparagine amidase	A0A8I5ZUV9_RAT;A0A8I6A5T0_RAT;NGLY1_RAT	FALSE	100	0.27325	6.68689	6.12061	6.51745	7.09386	7.07883	6.62372
A0A8I5ZUW1	A0A8I5ZUW1	Aida	Axin interactor, dorsalization associated	A0A8I5ZUW1_RAT	FALSE	100	0.183504	8.36674	8.49193	8.57218	8.34331	8.5636	7.86269
A0A8I5ZUX3;A0A8I6AW91	A0A8I5ZUX3;A0A8I6AW91	Srp72	Signal recognition particle subunit SRP72	A0A8I5ZUX3_RAT;A0A8I6AW91_RAT	FALSE	100	0.366839	6.4439	6.94158	6.21554	7.05817	5.97738	6.02682
A0A8I5ZV09;A0A8L2QIC1;P62752	A0A8I5ZV09;A0A8L2QIC1;P62752	Rpl23a	Ribosomal protein L23a;Ribosomal protein L23a;Large ribosomal subunit protein uL23	A0A8I5ZV09_RAT;A0A8L2QIC1_RAT;RL23A_RAT	FALSE	100	0.243354	7.69825	7.90693	7.67154	7.31615	8.16255	7.43408
A0A8I5ZV11	A0A8I5ZV11	Tbl2	Transducin (beta)-like 2	A0A8I5ZV11_RAT	FALSE	100	0.305663	5.52758	5.65269	5.25235	5.92485	4.83436	5.97368
A0A8I5ZV20;A0A8I6AG18;O35094	A0A8I5ZV20;A0A8I6AG18;O35094	Timm44	Mitochondrial import inner membrane translocase subunit TIM44	A0A8I5ZV20_RAT;A0A8I6AG18_RAT;TIM44_RAT	FALSE	100	0.523204	6.93838	7.16281	7.27168	5.44546	7.95526	6.85667
A0A8I5ZV21	A0A8I5ZV21	U2af1	U2 small nuclear RNA auxiliary factor 1	A0A8I5ZV21_RAT	FALSE	100	0.452547	7.44009	8.35689	7.29402	6.83555	7.59961	7.11438
A0A8I5ZV30;P21818	A0A8I5ZV30;P21818	Stmn2	Stathmin 2;Stathmin-2	A0A8I5ZV30_RAT;STMN2_RAT	FALSE	100	0.390149	6.09549	5.49302	5.9823	6.17873	6.89865	5.92474
A0A8I5ZV31;A0A8I5ZVG5;A0A8I6AFP3;A0A8I6AKS8;A0A8I6AUH5;D3ZFC5	A0A8I5ZV31;A0A8I5ZVG5;A0A8I6AFP3;A0A8I6AKS8;A0A8I6AUH5;D3ZFC5	Atp11c	Phospholipid-transporting ATPase	A0A8I5ZV31_RAT;A0A8I5ZVG5_RAT;A0A8I6AFP3_RAT;A0A8I6AKS8_RAT;A0A8I6AUH5_RAT;D3ZFC5_RAT	FALSE	80	0.251543	8.80689	9.24768	8.43002	8.92183		8.62802
A0A8I5ZV37;A0A8I6AEN7;A0A8I6GLL1;P70618;Q56A33	A0A8I5ZV37;A0A8I6AEN7;A0A8I6GLL1;P70618;Q56A33	Mapk14	mitogen-activated protein kinase;mitogen-activated protein kinase;mitogen-activated protein kinase;Mitogen-activated protein kinase 14;Mitogen-activated protein kinase 14	A0A8I5ZV37_RAT;A0A8I6AEN7_RAT;A0A8I6GLL1_RAT;MK14_RAT;Q56A33_RAT	FALSE	100	0.45094	7.24969	7.20753	7.30584	7.30107	8.15067	6.28332
A0A8I5ZV38	A0A8I5ZV38	Srrm1	Serine and arginine repetitive matrix 1	A0A8I5ZV38_RAT	FALSE	100	0.821305	9.15953	8.96651	8.76545	8.68812	10.7322	8.6453
A0A8I5ZV44	A0A8I5ZV44	Ctdsp2	protein-serine/threonine phosphatase	A0A8I5ZV44_RAT	FALSE	100	0.413696	6.44584	6.41903	7.26187	6.5676	6.48213	5.49856
A0A8I5ZV45;B1WBN7	A0A8I5ZV45;B1WBN7	Fam20c	FAM20C, golgi associated secretory pathway kinase;FAM20C	A0A8I5ZV45_RAT;B1WBN7_RAT	FALSE	100	0.15037	8.77131	8.9319	8.80975	9.00097	8.68685	8.42709
A0A8I5ZV49;A6KRS3	A0A8I5ZV49;A6KRS3	Flna	Filamin A	A0A8I5ZV49_RAT;A6KRS3_RAT	FALSE	100	0.555262	13.5301	13.2892	13.2211	13.2169	14.6555	13.2679
A0A8I5ZV56	A0A8I5ZV56	Snrpa1	Small nuclear ribonucleoprotein polypeptide A'	A0A8I5ZV56_RAT	FALSE	80	1.28186	2.69813	2.74154	1.93146		5.06395	1.05557
A0A8I5ZV68	A0A8I5ZV68	Sf3a3	Splicing factor 3a, subunit 3	A0A8I5ZV68_RAT	FALSE	100	0.216038	9.57246	9.92411	9.79654	9.13428	9.65354	9.35382
A0A8I5ZV82	A0A8I5ZV82	Mlkl	Mixed lineage kinase domain like pseudokinase	A0A8I5ZV82_RAT	FALSE	100	0.241769	7.96586	8.44037	8.0885	7.98122	7.8354	7.48381
A0A8I5ZV87;Q9QZ86	A0A8I5ZV87;Q9QZ86	Nop58	NOP58 ribonucleoprotein;Nucleolar protein 58	A0A8I5ZV87_RAT;NOP58_RAT	FALSE	100	0.170141	9.10063	9.38774	9.27891	9.12047	8.76004	8.95597
A0A8I5ZV90;A0A8I5ZZG8;D3ZWA1	A0A8I5ZV90;A0A8I5ZZG8;D3ZWA1	Mindy2	Ubiquitin carboxyl-terminal hydrolase	A0A8I5ZV90_RAT;A0A8I5ZZG8_RAT;D3ZWA1_RAT	FALSE	80	0.3482	6.18185	6.67667	5.29008	6.35889		6.40177
A0A8I5ZVC3;A0A8I6A4J2;A0A8I6A5N8;D3ZUY8	A0A8I5ZVC3;A0A8I6A4J2;A0A8I6A5N8;D3ZUY8	Ap2a1	AP-2 complex subunit alpha	A0A8I5ZVC3_RAT;A0A8I6A4J2_RAT;A0A8I6A5N8_RAT;D3ZUY8_RAT	FALSE	100	0.0800858	11.7888	11.9392	11.8492	11.7916	11.6345	11.7295
A0A8I5ZVC6	A0A8I5ZVC6	Tsr1	TSR1, ribosome maturation factor	A0A8I5ZVC6_RAT	FALSE	100	0.522379	6.70106	7.71952	6.90771	7.05834	5.01173	6.80799
A0A8I5ZVE0;A0A8I6A373;A0A8I6GJV4	A0A8I5ZVE0;A0A8I6A373;A0A8I6GJV4	Med15	Mediator of RNA polymerase II transcription subunit 15	A0A8I5ZVE0_RAT;A0A8I6A373_RAT;A0A8I6GJV4_RAT	FALSE	100	0.17071	6.59248	6.18312	6.51338	6.85532	6.75763	6.65296
A0A8I5ZVE3;D3ZH39	A0A8I5ZVE3;D3ZH39	Ephb3	receptor protein-tyrosine kinase	A0A8I5ZVE3_RAT;D3ZH39_RAT	FALSE	100	0.720175	6.84972	8.25141	7.39003	7.00387	5.66812	5.93519
A0A8I5ZVF1;A0A8I6ABX8;Q6AYS7	A0A8I5ZVF1;A0A8I6ABX8;Q6AYS7	Acy1;Acy1;Acy1a	N-acyl-aliphatic-L-amino acid amidohydrolase;N-acyl-aliphatic-L-amino acid amidohydrolase;Aminoacylase-1A	A0A8I5ZVF1_RAT;A0A8I6ABX8_RAT;ACY1A_RAT	FALSE	100	0.360588	10.8459	10.5576	10.3456	10.8167	11.5924	10.9171
A0A8I5ZVI3;A0A8I5ZVY5	A0A8I5ZVI3;A0A8I5ZVY5	Prpf40a	Pre-mRNA processing factor 40 homolog A	A0A8I5ZVI3_RAT;A0A8I5ZVY5_RAT	FALSE	100	0.32951	8.00645	8.07369	7.3821	8.07368	8.66983	7.83295
A0A8I5ZVJ3;A0A8I6A5S9	A0A8I5ZVJ3;A0A8I6A5S9	Anp32a	Acidic leucine-rich nuclear phosphoprotein 32 family member	A0A8I5ZVJ3_RAT;A0A8I6A5S9_RAT	FALSE	100	1.08569	5.53573	7.75753	3.47007	6.68403	5.25492	4.5121
A0A8I5ZVL6;D4A8M7	A0A8I5ZVL6;D4A8M7	Ncaph	Condensin complex subunit 2	A0A8I5ZVL6_RAT;D4A8M7_RAT	FALSE	100	0.382749	6.88611	6.91278	7.19725	6.17518	7.60854	6.53682
A0A8I5ZVM9;P57790	A0A8I5ZVM9;P57790	Keap1	Kelch-like ECH-associated protein 1	A0A8I5ZVM9_RAT;KEAP1_RAT	FALSE	100	0.655805	6.90656	4.22976	8.24042	7.83776	6.70895	7.51588
A0A8I5ZVN9;P62282	A0A8I5ZVN9;P62282	Rps11	Small ribosomal subunit protein uS17	A0A8I5ZVN9_RAT;RS11_RAT	FALSE	100	0.380886	10.832	11.6067	10.598	10.9776	10.2276	10.7501
A0A8I5ZVP7	A0A8I5ZVP7	Tvp23b	Golgi apparatus membrane protein TVP23 homolog	A0A8I5ZVP7_RAT	FALSE	60	0.391798	9.36395	9.91218	9.47379			8.70589
A0A8I5ZVQ3;A0A8I6AQ40;P29266	A0A8I5ZVQ3;A0A8I6AQ40;P29266	Hibadh	3-hydroxyisobutyrate dehydrogenase;3-hydroxyisobutyrate dehydrogenase;3-hydroxyisobutyrate dehydrogenase, mitochondrial	A0A8I5ZVQ3_RAT;A0A8I6AQ40_RAT;3HIDH_RAT	FALSE	100	0.521178	7.57008	7.20742	7.26478	7.39306	8.63561	7.34952
A0A8I5ZVS2;A0A8I6GG67;A0A8L2R960;Q5PQL3	A0A8I5ZVS2;A0A8I6GG67;A0A8L2R960;Q5PQL3	Sppl2b	Signal peptide peptidase-like 2B	A0A8I5ZVS2_RAT;A0A8I6GG67_RAT;A0A8L2R960_RAT;SPP2B_RAT	FALSE	100	0.491507	9.35264	9.83647	9.76785	10.2349	7.53522	9.38876
A0A8I5ZVS8;Q62639	A0A8I5ZVS8;Q62639	Rheb	Ras homolog, mTORC1 binding;GTP-binding protein Rheb	A0A8I5ZVS8_RAT;RHEB_RAT	FALSE	100	0.322746	7.21775	7.33653	7.09398	6.6012	7.86831	7.18873
A0A8I5ZVT2;A0A8I6A5F5;A0A8I6AMX6;A0A8I6AXU9	A0A8I5ZVT2;A0A8I6A5F5;A0A8I6AMX6;A0A8I6AXU9	Fndc3a	Fibronectin type III domain containing 3a	A0A8I5ZVT2_RAT;A0A8I6A5F5_RAT;A0A8I6AMX6_RAT;A0A8I6AXU9_RAT	FALSE	100	0.463416	5.5535	6.14402	5.40529	5.39125	6.35042	4.47651
A0A8I5ZVV0;P51796	A0A8I5ZVV0;P51796	Clcn5	Chloride channel protein;H(+)/Cl(-) exchange transporter 5	A0A8I5ZVV0_RAT;CLCN5_RAT	FALSE	80	0.357969	6.68527	6.99069	6.48766	7.24808		6.01466
A0A8I5ZVV2;Q68FX7	A0A8I5ZVV2;Q68FX7	Thoc5	THO complex 5;THO complex subunit 5 homolog	A0A8I5ZVV2_RAT;THOC5_RAT	FALSE	100	0.477648	7.21711	7.5781	7.2556	8.13028	5.97084	7.15075
A0A8I5ZVW8;A0A8I5ZYM4	A0A8I5ZVW8;A0A8I5ZYM4	Cdk8	Cyclin-dependent kinase 8	A0A8I5ZVW8_RAT;A0A8I5ZYM4_RAT	FALSE	100	0.331434	3.98234	3.80955	4.50931	4.16631	4.32189	3.10463
A0A8I5ZVX9	A0A8I5ZVX9	Dnajc9	DnaJ heat shock protein family (Hsp40) member C9	A0A8I5ZVX9_RAT	FALSE	100	0.481695	6.53146	6.37861	6.35564	6.32754	7.52523	6.07031
A0A8I5ZVZ0;A0A8I6AE53;A0A8I6AUY1	A0A8I5ZVZ0;A0A8I6AE53;A0A8I6AUY1	Luc7l3	LUC7-like 3 pre-mRNA splicing factor	A0A8I5ZVZ0_RAT;A0A8I6AE53_RAT;A0A8I6AUY1_RAT	FALSE	100	0.318462	6.86002	7.49684	6.99623	6.92026	6.46736	6.41944
A0A8I5ZVZ5;A0A8I6AH39;B2RYG2;F1LQJ7	A0A8I5ZVZ5;A0A8I6AH39;B2RYG2;F1LQJ7	Pck2	phosphoenolpyruvate carboxykinase (GTP);phosphoenolpyruvate carboxykinase (GTP);phosphoenolpyruvate carboxykinase (GTP) (Fragment);phosphoenolpyruvate carboxykinase (GTP)	A0A8I5ZVZ5_RAT;A0A8I6AH39_RAT;B2RYG2_RAT;F1LQJ7_RAT	FALSE	100	0.302895	8.03161	8.42607	8.00091	8.52613	7.49284	7.71211
A0A8I5ZW16;D3ZER4	A0A8I5ZW16;D3ZER4	Dtl	Denticleless E3 ubiquitin protein ligase homolog	A0A8I5ZW16_RAT;D3ZER4_RAT	FALSE	100	0.38273	5.48448	5.60191	6.0467	5.99079	4.30321	5.4798
A0A8I5ZW22;Q5PPJ6	A0A8I5ZW22;Q5PPJ6	Lars1	leucine--tRNA ligase	A0A8I5ZW22_RAT;Q5PPJ6_RAT	FALSE	100	0.180213	10.1166	10.2517	10.0537	10.289	9.6441	10.3447
A0A8I5ZW23;A0A8I6APW4;A0A8I6GCC1;Q6PEC1	A0A8I5ZW23;A0A8I6APW4;A0A8I6GCC1;Q6PEC1	Tbca	Tubulin-specific chaperone A	A0A8I5ZW23_RAT;A0A8I6APW4_RAT;A0A8I6GCC1_RAT;TBCA_RAT	FALSE	100	0.463304	9.57988	9.39985	9.35493	9.0817	10.5372	9.52568
A0A8I5ZW24;A0A8I6A5W7	A0A8I5ZW24;A0A8I6A5W7	Ccdc88a	Coiled coil domain containing 88A	A0A8I5ZW24_RAT;A0A8I6A5W7_RAT	FALSE	100	0.318344	8.50257	8.41385	8.37564	8.30911	9.19579	8.21846
A0A8I5ZW32;A0A8I6GLI9;A0A8L2QK69;A0A8L2QNQ0	A0A8I5ZW32;A0A8I6GLI9;A0A8L2QK69;A0A8L2QNQ0	ENSRNOG00000070978;Rpl35a;LOC108351058;LOC108351377	Large ribosomal subunit protein eL33	A0A8I5ZW32_RAT;A0A8I6GLI9_RAT;A0A8L2QK69_RAT;A0A8L2QNQ0_RAT	FALSE	100	0.935888	7.15695	8.94679	6.19159	7.29407	6.30841	7.0439
A0A8I5ZW45	A0A8I5ZW45	Ark2n	RIKEN cDNA 8030462N17 gene	A0A8I5ZW45_RAT	FALSE	40	0.442402	0.466963		0		0.933927
A0A8I5ZW62;D3ZBH5	A0A8I5ZW62;D3ZBH5	Lmtk2	Lemur tyrosine kinase 2	A0A8I5ZW62_RAT;D3ZBH5_RAT	FALSE	100	0.223639	7.84582	8.11981	8.16121	7.95573	7.35182	7.6405
A0A8I5ZW65;A0A8I5ZX19	A0A8I5ZW65;A0A8I5ZX19	Rbm17	Splicing factor 45	A0A8I5ZW65_RAT;A0A8I5ZX19_RAT	FALSE	100	0.207803	6.83169	6.81163	6.54769	6.88747	7.27568	6.636
A0A8I5ZWA2;A2RRU1	A0A8I5ZWA2;A2RRU1	Gys1	Glycogen [starch] synthase;Glycogen [starch] synthase, muscle	A0A8I5ZWA2_RAT;GYS1_RAT	FALSE	100	0.432773	10.781	11.1552	10.7543	11.5718	9.54174	10.8818
A0A8I5ZWB2	A0A8I5ZWB2	Ints13	Integrator complex subunit 13	A0A8I5ZWB2_RAT	FALSE	100	0.386716	6.60513	6.84458	6.48268	7.37515	6.0185	6.30472
A0A8I5ZWC6;A0A8I6AIU8	A0A8I5ZWC6;A0A8I6AIU8	Kpna3	Importin subunit alpha	A0A8I5ZWC6_RAT;A0A8I6AIU8_RAT	FALSE	100	0.735612	8.36618	8.17513	7.96149	7.67977	9.79785	8.21666
A0A8I5ZWC9;P37996	A0A8I5ZWC9;P37996	Arl3	ADP ribosylation factor like GTPase 3;ADP-ribosylation factor-like protein 3	A0A8I5ZWC9_RAT;ARL3_RAT	FALSE	100	0.353092	8.1063	8.10614	7.75255	8.19284	8.83354	7.64644
A0A8I5ZWI7	A0A8I5ZWI7	Loxl3	Lysyl oxidase homolog	A0A8I5ZWI7_RAT	FALSE	100	0.365502	9.46416	9.25768	9.26743	9.25525	10.2507	9.28976
A0A8I5ZWK5;D3ZT95	A0A8I5ZWK5;D3ZT95	Ercc4	ERCC excision repair 4, endonuclease catalytic subunit;ERCC excision repair 4, endonuclease catalytic subunit	A0A8I5ZWK5_RAT;D3ZT95_RAT	FALSE	100	0.0637348	7.35521	7.50755	7.33348	7.30157	7.34973	7.28372
A0A8I5ZWM6;A0A8I6ABU3;A0A8I6AI87	A0A8I5ZWM6;A0A8I6ABU3;A0A8I6AI87	Rasal2	RAS protein activator like 2	A0A8I5ZWM6_RAT;A0A8I6ABU3_RAT;A0A8I6AI87_RAT	FALSE	100	0.610375	7.56964	8.57741	7.97244	8.59811	5.45051	7.24971
A0A8I5ZWM9;A0A8I6AV86;A6K987	A0A8I5ZWM9;A0A8I6AV86;A6K987	Vps41;Vps41;rCG_45342	Vacuolar protein sorting-associated protein 41 homolog	A0A8I5ZWM9_RAT;A0A8I6AV86_RAT;A6K987_RAT	FALSE	100	0.218369	8.1304	8.10041	8.3364	8.49886	7.60854	8.10776
A0A8I5ZWN0;Q9ESQ5	A0A8I5ZWN0;Q9ESQ5	Trpm4	Transient receptor potential cation channel, subfamily M, member 4;Transient receptor potential cation channel subfamily M member 4	A0A8I5ZWN0_RAT;TRPM4_RAT	FALSE	100	0.624759	6.25856	7.00236	7.03083	7.40992	4.088	5.76167
A0A8I5ZWN9;A0A8I6ALJ7;A0A8I6GK51;P16975	A0A8I5ZWN9;A0A8I6ALJ7;A0A8I6GK51;P16975	Sparc	SPARC	A0A8I5ZWN9_RAT;A0A8I6ALJ7_RAT;A0A8I6GK51_RAT;SPRC_RAT	FALSE	100	0.570228	13.5821	13.3043	13.2534	12.693	14.6943	13.9652
A0A8I5ZWR8;A0A8I6A8J7;O70277	A0A8I5ZWR8;A0A8I6A8J7;O70277	Trim3	RING-type E3 ubiquitin transferase;RING-type E3 ubiquitin transferase;Tripartite motif-containing protein 3	A0A8I5ZWR8_RAT;A0A8I6A8J7_RAT;TRIM3_RAT	FALSE	100	0.172143	6.35836	5.92044	6.32382	6.47107	6.62982	6.44666
A0A8I5ZWS4;A0A8I6A0R7;A0A8I6AQA0	A0A8I5ZWS4;A0A8I6A0R7;A0A8I6AQA0	Hook3	Hook microtubule-tethering protein 3	A0A8I5ZWS4_RAT;A0A8I6A0R7_RAT;A0A8I6AQA0_RAT	FALSE	100	0.244643	7.75658	8.00096	7.51341	7.60042	7.44393	8.22419
A0A8I5ZWU8	A0A8I5ZWU8	Wac	WW domain containing adaptor with coiled-coil	A0A8I5ZWU8_RAT	FALSE	80	0.142278	6.02133	5.99697	6.08905		5.74865	6.25066
A0A8I5ZWY7	A0A8I5ZWY7	Eef1d	Eukaryotic translation elongation factor 1 delta	A0A8I5ZWY7_RAT	FALSE	100	0.518715	7.72748	7.49747	7.89902	6.45717	8.73382	8.04994
A0A8I5ZWZ0;Q6P730	A0A8I5ZWZ0;Q6P730	Dab2ip	DAB2 interacting protein;Disabled homolog 2-interacting protein	A0A8I5ZWZ0_RAT;DAB2P_RAT	FALSE	100	0.49138	7.48558	6.91344	7.5969	6.95323	8.47394	7.49039
A0A8I5ZWZ6	A0A8I5ZWZ6	Mrto4	Ribosome assembly factor mrt4	A0A8I5ZWZ6_RAT	FALSE	100	0.146437	6.97707	7.26793	7.00209	7.05092	6.84795	6.71644
A0A8I5ZX46	A0A8I5ZX46	Fkbp5	peptidylprolyl isomerase	A0A8I5ZX46_RAT	FALSE	100	0.240939	7.74976	7.29899	7.58796	8.01948	7.66732	8.17503
A0A8I5ZX78;A0A8I6AFY4;A0A8J8YK50;F7END1;F7F711;O70185;O70186;O70187;Q9QY88	A0A8I5ZX78;A0A8I6AFY4;A0A8J8YK50;F7END1;F7F711;O70185;O70186;O70187;Q9QY88	Nfib	Nuclear factor 1;Nuclear factor 1;Nuclear factor 1;Nuclear factor 1;Nuclear factor 1;Nuclear factor 1;Nuclear factor 1;Nuclear factor 1;CCAAT-box-binding transcription factor (Fragment)	A0A8I5ZX78_RAT;A0A8I6AFY4_RAT;A0A8J8YK50_RAT;F7END1_RAT;F7F711_RAT;O70185_RAT;O70186_RAT;O70187_RAT;Q9QY88_RAT	FALSE	100	0.325339	7.00451	6.94717	6.9229	7.66907	6.39993	7.08346
A0A8I5ZX80;A0A8L2URJ2;P23711	A0A8I5ZX80;A0A8L2URJ2;P23711	Hmox2	heme oxygenase (biliverdin-producing);heme oxygenase (biliverdin-producing);Heme oxygenase 2	A0A8I5ZX80_RAT;A0A8L2URJ2_RAT;HMOX2_RAT	FALSE	100	0.158036	9.49105	9.45932	9.23819	9.33826	9.80086	9.61863
A0A8I5ZX83;A0A8I5ZZY4;A0A8I6AEY9	A0A8I5ZX83;A0A8I5ZZY4;A0A8I6AEY9	Tmem192	Transmembrane protein 192	A0A8I5ZX83_RAT;A0A8I5ZZY4_RAT;A0A8I6AEY9_RAT	FALSE	100	0.495949	8.61646	9.34789	9.338	9.00783	7.15635	8.23225
A0A8I5ZXA2;F1LP05;P15999	A0A8I5ZXA2;F1LP05;P15999	Atp5f1a	ATP synthase subunit alpha;ATP synthase subunit alpha;ATP synthase subunit alpha, mitochondrial	A0A8I5ZXA2_RAT;F1LP05_RAT;ATPA_RAT	FALSE	100	0.577526	6.77581	7.85414	7.40821	7.59439	4.29874	6.72358
A0A8I5ZXD7	A0A8I5ZXD7	Ubqln1	Ubiquilin 1	A0A8I5ZXD7_RAT	FALSE	100	0.659448	7.35991	6.8194	7.14444	6.8278	8.66049	7.34745
A0A8I5ZXF4;Q66HA8	A0A8I5ZXF4;Q66HA8	Hsph1	Heat shock protein 105 kDa	A0A8I5ZXF4_RAT;HS105_RAT	FALSE	100	0.0750127	10.2224	10.2436	10.3098	10.1329	10.338	10.0877
A0A8I5ZXQ1;Q62751	A0A8I5ZXQ1;Q62751	Ireb2	Iron responsive element binding protein 2;Iron-responsive element-binding protein 2	A0A8I5ZXQ1_RAT;IREB2_RAT	FALSE	100	0.408626	7.44512	7.67974	7.33555	8.26025	6.83692	7.11313
A0A8I5ZXS2;A0A8I6GBX4;A0A8L2Q3R1;A6HB44;Q6P6R2	A0A8I5ZXS2;A0A8I6GBX4;A0A8L2Q3R1;A6HB44;Q6P6R2	Dld	Dihydrolipoyl dehydrogenase;Dihydrolipoyl dehydrogenase;Dihydrolipoyl dehydrogenase;Dihydrolipoyl dehydrogenase;Dihydrolipoyl dehydrogenase, mitochondrial	A0A8I5ZXS2_RAT;A0A8I6GBX4_RAT;A0A8L2Q3R1_RAT;A6HB44_RAT;DLDH_RAT	FALSE	100	0.425454	11.4958	11.0693	11.1723	11.1712	12.3573	11.7089
A0A8I5ZXU5;A0A8I6AF78;Q64605	A0A8I5ZXU5;A0A8I6AF78;Q64605	Ptprs	protein-tyrosine-phosphatase;protein-tyrosine-phosphatase;Receptor-type tyrosine-protein phosphatase S	A0A8I5ZXU5_RAT;A0A8I6AF78_RAT;PTPRS_RAT	FALSE	100	0.316606	9.18701	9.55713	9.68053	9.34667	8.5519	8.7988
A0A8I5ZXW8	A0A8I5ZXW8	Psmd10	Proteasome 26S subunit, non-ATPase 10	A0A8I5ZXW8_RAT	FALSE	100	0.207462	8.00831	8.43884	7.93241	7.92169	8.09804	7.65059
A0A8I5ZXX6;A0A8I6AVY6	A0A8I5ZXX6;A0A8I6AVY6	Atp8a1	Phospholipid-transporting ATPase	A0A8I5ZXX6_RAT;A0A8I6AVY6_RAT	FALSE	100	0.320045	9.17364	9.73794	9.55448	9.05958	8.70409	8.81212
A0A8I5ZXY2	A0A8I5ZXY2	Fkbp15	peptidylprolyl isomerase	A0A8I5ZXY2_RAT	FALSE	100	0.633574	7.52165	7.28701	7.15642	7.01062	8.77977	7.37442
A0A8I5ZY17;G3V786	A0A8I5ZY17;G3V786	Akr1b8	Aldose reductase-related protein 1-like	A0A8I5ZY17_RAT;G3V786_RAT	FALSE	60	0.973812	5.62383	6.10205	3.36027		7.40917
A0A8I5ZY18;F1MAB8	A0A8I5ZY18;F1MAB8	Kif11	Kinesin family member 11	A0A8I5ZY18_RAT;F1MAB8_RAT	FALSE	100	0.233619	5.78925	5.87559	6.22252	5.34548	5.94257	5.56007
A0A8I5ZY35;F7ELS2;Q3MHS9	A0A8I5ZY35;F7ELS2;Q3MHS9	Cct6a	Chaperonin containing TCP1 subunit 6A;Chaperonin containing TCP1 subunit 6A;Chaperonin containing Tcp1, subunit 6A (Zeta 1)	A0A8I5ZY35_RAT;F7ELS2_RAT;Q3MHS9_RAT	FALSE	100	0.515952	12.6068	13.1487	12.7479	13.5409	11.8048	11.7918
A0A8I5ZY36;A6HQ90	A0A8I5ZY36;A6HQ90	Vps16	Vacuolar protein sorting-associated protein 16 homolog	A0A8I5ZY36_RAT;A6HQ90_RAT	FALSE	100	0.231853	8.55588	8.56935	8.75684	8.98931	8.19682	8.2671
A0A8I5ZY43;A6IB29;Q4AEF8	A0A8I5ZY43;A6IB29;Q4AEF8	Copg1;Copg;Copg1	Coatomer subunit gamma;Coatomer subunit gamma;Coatomer subunit gamma-1	A0A8I5ZY43_RAT;A6IB29_RAT;COPG1_RAT	FALSE	100	0.0507791	11.9226	11.8877	12.0189	11.9581	11.8237	11.9244
A0A8I5ZY45;A0A8I6GL29;Q63470	A0A8I5ZY45;A0A8I6GL29;Q63470	Dyrk1a	dual-specificity kinase;dual-specificity kinase;Dual specificity tyrosine-phosphorylation-regulated kinase 1A	A0A8I5ZY45_RAT;A0A8I6GL29_RAT;DYR1A_RAT	FALSE	100	0.333906	6.63365	6.66208	5.83561	6.8197	7.26644	6.58444
A0A8I5ZY58;P61314	A0A8I5ZY58;P61314	LOC100362479;Rpl15	Ribosomal protein L15;Large ribosomal subunit protein eL15	A0A8I5ZY58_RAT;RL15_RAT	FALSE	100	0.531233	8.17968	9.03486	8.72028	8.84942	6.60851	7.68534
A0A8I5ZYA2;A0A8I6B663;C7C5T2;P47860	A0A8I5ZYA2;A0A8I6B663;C7C5T2;P47860	Pfkp	6-phosphofructokinase;ATP-dependent 6-phosphofructokinase;ATP-dependent 6-phosphofructokinase;ATP-dependent 6-phosphofructokinase, platelet type	A0A8I5ZYA2_RAT;A0A8I6B663_RAT;C7C5T2_RAT;PFKAP_RAT	FALSE	100	0.342039	6.94103	6.78307	6.26391	6.89321	7.60942	7.15556
A0A8I5ZYC2;B4F795	A0A8I5ZYC2;B4F795	Slc44a2	Choline transporter-like protein;Choline transporter-like protein 2	A0A8I5ZYC2_RAT;CTL2_RAT	FALSE	100	0.77762	6.41203	7.42533	6.00554	5.3505	7.83519	5.4436
A0A8I5ZYC7;A0A8I6A9I8;A0A8I6G7S6	A0A8I5ZYC7;A0A8I6A9I8;A0A8I6G7S6	Apbb2	Amyloid beta precursor protein binding family B member 2	A0A8I5ZYC7_RAT;A0A8I6A9I8_RAT;A0A8I6G7S6_RAT	FALSE	100	0.799044	5.9974	5.2663	7.48876	6.99259	4.68843	5.55091
A0A8I5ZYD9;P22288	A0A8I5ZYD9;P22288	Gch1	GTP cyclohydrolase 1	A0A8I5ZYD9_RAT;GCH1_RAT	FALSE	100	0.33825	8.06896	7.94361	7.79195	8.44051	8.68032	7.48844
A0A8I5ZYG5;A6IWT6	A0A8I5ZYG5;A6IWT6	Efnb2_predicted;Efnb2	Ephrin B2 (Predicted);Ephrin B2	A0A8I5ZYG5_RAT;A6IWT6_RAT	FALSE	100	0.24928	9.29465	9.46181	9.60158	8.82398	9.63711	8.94876
A0A8I5ZYK4;B4F765	A0A8I5ZYK4;B4F765	Ift27	Intraflagellar transport 27	A0A8I5ZYK4_RAT;B4F765_RAT	FALSE	40	1.24181	5.23845				7.21115	3.26574
A0A8I5ZYR8	A0A8I5ZYR8	Dus2	Dihydrouridine synthase 2	A0A8I5ZYR8_RAT	FALSE	100	0.200464	7.25777	7.24388	7.63813	7.29845	6.79823	7.31019
A0A8I5ZYW5;A0A8I6A8B4	A0A8I5ZYW5;A0A8I6A8B4	Chd1l	Chromodomain helicase DNA binding protein 1-like	A0A8I5ZYW5_RAT;A0A8I6A8B4_RAT	FALSE	100	0.482161	4.86749	4.15204	4.34419	5.80837	4.85549	5.17737
A0A8I5ZYX0;P50503	A0A8I5ZYX0;P50503	Slc25a17;St13	Solute carrier family 25 member 17;Hsc70-interacting protein	A0A8I5ZYX0_RAT;F10A1_RAT	FALSE	100	0.319259	8.811	8.35166	8.9362	9.47305	8.68024	8.61383
A0A8I5ZYY0;A0A8I6ARS7;A0A8L2QY15;A9UMV8;P0C169;P0C170;Q00728;Q4FZT6;Q64598	A0A8I5ZYY0;A0A8I6ARS7;A0A8L2QY15;A9UMV8;P0C169;P0C170;Q00728;Q4FZT6;Q64598	H2ac10;LOC100910554;H2aj;H2aj;;;;H2ac25;	Histone H2A;Histone H2A;Histone H2A;Histone H2A.J;Histone H2A type 1-C;Histone H2A type 1-E;Histone H2A type 4;Histone H2A type 3;Histone H2A type 1-F	A0A8I5ZYY0_RAT;A0A8I6ARS7_RAT;A0A8L2QY15_RAT;H2AJ_RAT;H2A1C_RAT;H2A1E_RAT;H2A4_RAT;H2A3_RAT;H2A1F_RAT	FALSE	100	0.454525	11.8027	12.6001	12.1604	10.9333	12.1709	11.1489
A0A8I5ZYY2;A0A8I6A3Q3;A0A8I6GKC6;A6J181;A6J182;P51577	A0A8I5ZYY2;A0A8I6A3Q3;A0A8I6GKC6;A6J181;A6J182;P51577	P2rx4	P2X purinoceptor;P2X purinoceptor;P2X purinoceptor;P2X purinoceptor;P2X purinoceptor;P2X purinoceptor 4	A0A8I5ZYY2_RAT;A0A8I6A3Q3_RAT;A0A8I6GKC6_RAT;A6J181_RAT;A6J182_RAT;P2RX4_RAT	FALSE	100	0.356513	10.4612	10.1553	10.4768	11.1216	9.77253	10.7796
A0A8I5ZYZ8	A0A8I5ZYZ8	Ube2m	Ubiquitin-conjugating enzyme E2M	A0A8I5ZYZ8_RAT	FALSE	100	0.196815	8.74076	8.50845	8.85177	8.7658	8.4448	9.13297
A0A8I5ZZ34;A0A8I6AH00;Q66HC5	A0A8I5ZZ34;A0A8I6AH00;Q66HC5	Nup93	Nuclear pore complex protein Nup93	A0A8I5ZZ34_RAT;A0A8I6AH00_RAT;NUP93_RAT	FALSE	100	0.11268	8.87678	8.8915	8.9309	8.95219	8.57986	9.02945
A0A8I5ZZ64;A0A8I6AWS9;A0A8I6B3B9	A0A8I5ZZ64;A0A8I6AWS9;A0A8I6B3B9	Taf8	Transcription initiation factor TFIID subunit 8	A0A8I5ZZ64_RAT;A0A8I6AWS9_RAT;A0A8I6B3B9_RAT	FALSE	100	0.232987	4.96656	4.45519	4.98358	5.42491	4.99796	4.97116
A0A8I5ZZ71	A0A8I5ZZ71	Mzt1	Mitotic spindle organizing protein 1	A0A8I5ZZ71_RAT	FALSE	80	1.096	5.17465		4.85299	4.66196	7.10512	4.07852
A0A8I5ZZ79;A0A8L2QU26;P27605;Q6LDG5	A0A8I5ZZ79;A0A8L2QU26;P27605;Q6LDG5	Hprt1;Hprt1;Hprt1;	Hypoxanthine phosphoribosyltransferase;Hypoxanthine phosphoribosyltransferase;Hypoxanthine-guanine phosphoribosyltransferase;Hypoxanthine phosphoribosyltransferase (Fragment)	A0A8I5ZZ79_RAT;A0A8L2QU26_RAT;HPRT_RAT;Q6LDG5_RAT	FALSE	100	1.23309	10.3889	9.66394	9.99112	9.57659	12.6672	10.0455
A0A8I5ZZ84	A0A8I5ZZ84	Sgsh	N-sulfoglucosamine sulfohydrolase	A0A8I5ZZ84_RAT	FALSE	100	0.448947	9.86367	9.62632	9.57725	9.44535	10.7935	9.87595
A0A8I5ZZ89;A0A8I6A114;D4ACM1	A0A8I5ZZ89;A0A8I6A114;D4ACM1	Elp3	Elongator complex protein 3	A0A8I5ZZ89_RAT;A0A8I6A114_RAT;D4ACM1_RAT	FALSE	100	0.318719	7.47158	8.03608	7.42368	7.80714	6.79427	7.29672
A0A8I5ZZ93	A0A8I5ZZ93	Ptrh2	aminoacyl-tRNA hydrolase	A0A8I5ZZ93_RAT	FALSE	100	0.417372	9.29921	9.64494	9.73563	9.95245	7.81835	9.34466
A0A8I5ZZH0	A0A8I5ZZH0	Clasp2	Cytoplasmic linker associated protein 2	A0A8I5ZZH0_RAT	FALSE	100	0.258766	8.53112	8.96577	8.2423	8.31216	8.88578	8.24959
A0A8I5ZZK0;A0A8I6A517;A0A8L2PZL8;A0A8L2Q0I8;Q2TA68	A0A8I5ZZK0;A0A8I6A517;A0A8L2PZL8;A0A8L2Q0I8;Q2TA68	Opa1	Dynamin-like 120 kDa protein, mitochondrial;Dynamin-like 120 kDa protein, mitochondrial;Dynamin-like 120 kDa protein, mitochondrial;Dynamin-like 120 kDa protein, mitochondrial;Dynamin-like 120 kDa protein, mitochondrial	A0A8I5ZZK0_RAT;A0A8I6A517_RAT;A0A8L2PZL8_RAT;A0A8L2Q0I8_RAT;OPA1_RAT	FALSE	100	0.204996	8.64877	9.09192	8.33616	8.67226	8.52619	8.61732
A0A8I5ZZN6;D5MTG9	A0A8I5ZZN6;D5MTG9	Ubr1	E3 ubiquitin-protein ligase	A0A8I5ZZN6_RAT;D5MTG9_RAT	FALSE	100	0.391906	7.61386	7.28122	7.38866	7.32405	8.43867	7.63669
A0A8I5ZZS7;A0A8I6ACC2;A0A8I6G7B6;A6IH99;D3ZIY3	A0A8I5ZZS7;A0A8I6ACC2;A0A8I6G7B6;A6IH99;D3ZIY3	Ythdf3;Ythdf3;Ythdf3;Ythdf3_predicted;Ythdf3	YTH domain-containing family protein	A0A8I5ZZS7_RAT;A0A8I6ACC2_RAT;A0A8I6G7B6_RAT;A6IH99_RAT;D3ZIY3_RAT	FALSE	100	0.161242	9.49094	9.67817	9.68025	9.50756	9.0574	9.53131
A0A8I5ZZU3;P40241	A0A8I5ZZU3;P40241	Cd9	Tetraspanin;CD9 antigen	A0A8I5ZZU3_RAT;CD9_RAT	FALSE	100	0.299302	12.4636	12.9339	12.2204	12.9052	12.2273	12.0313
A0A8I5ZZX3;A0A8I6A3G4;A0A8I6GCI2;A6JXG7;Q32KJ3	A0A8I5ZZX3;A0A8I6A3G4;A0A8I6GCI2;A6JXG7;Q32KJ3	Sulf2	Arylsulfatase;Extracellular sulfatase;Extracellular sulfatase;Extracellular sulfatase;Extracellular sulfatase	A0A8I5ZZX3_RAT;A0A8I6A3G4_RAT;A0A8I6GCI2_RAT;A6JXG7_RAT;Q32KJ3_RAT	FALSE	100	0.355902	11.1657	10.6645	10.7781	10.9714	11.7197	11.6949
A0A8I5ZZX6	A0A8I5ZZX6	Purb	Purine rich element binding protein B	A0A8I5ZZX6_RAT	FALSE	100	0.47934	12.3136	12.6406	12.1492	12.0671	13.2508	11.4604
A0A8I5ZZY7	A0A8I5ZZY7	Mtmr14	Myotubularin related protein 14	A0A8I5ZZY7_RAT	FALSE	100	0.97056	6.06505	4.16449	5.13292	5.65062	7.98621	7.39098
A0A8I5ZZZ5;A0A8I6GCD0;A6KGD8;P54645	A0A8I5ZZZ5;A0A8I6GCD0;A6KGD8;P54645	Prkaa1	Acetyl-CoA carboxylase kinase;Acetyl-CoA carboxylase kinase;Acetyl-CoA carboxylase kinase;5'-AMP-activated protein kinase catalytic subunit alpha-1	A0A8I5ZZZ5_RAT;A0A8I6GCD0_RAT;A6KGD8_RAT;AAPK1_RAT	FALSE	100	0.28339	9.84351	10.0833	10.1432	10.1734	8.96679	9.85079
A0A8I5ZZZ6;D3ZND9	A0A8I5ZZZ6;D3ZND9	Riok3	Serine/threonine-protein kinase RIO3	A0A8I5ZZZ6_RAT;D3ZND9_RAT	FALSE	100	0.454188	5.53437	6.42479	5.63973	5.72855	5.3517	4.52709
A0A8I6A030;A0A8I6AG30	A0A8I6A030;A0A8I6AG30	Cdk2ap1;Cdk2ap2	Cyclin-dependent kinase 2 associated protein 1;Cyclin-dependent kinase 2 associated protein 2	A0A8I6A030_RAT;A0A8I6AG30_RAT	FALSE	100	0.392253	6.97575	6.8354	6.50386	6.54372	7.75314	7.24264
A0A8I6A040;Q07205	A0A8I6A040;Q07205	Eif5	Eukaryotic translation initiation factor 5	A0A8I6A040_RAT;IF5_RAT	FALSE	100	0.17963	10.354	10.2796	10.5707	9.98649	10.2836	10.6498
A0A8I6A070;P13803	A0A8I6A070;P13803	Etfa	Electron transfer flavoprotein subunit alpha;Electron transfer flavoprotein subunit alpha, mitochondrial	A0A8I6A070_RAT;ETFA_RAT	FALSE	100	0.293116	7.50332	7.51579	7.15159	7.48007	8.12891	7.24025
A0A8I6A074;D4A415	A0A8I6A074;D4A415	Abraxas2	Abraxas 2, BRISC complex subunit;Abraxas 2, BRISC complex subunit	A0A8I6A074_RAT;D4A415_RAT	FALSE	100	0.250873	8.53124	8.15154	8.46259	9.07357	8.47902	8.48948
A0A8I6A0C2;A0A8I6A351;A1L1I5;D4A4F6	A0A8I6A0C2;A0A8I6A351;A1L1I5;D4A4F6	Usp3	Ubiquitin carboxyl-terminal hydrolase;Ubiquitin carboxyl-terminal hydrolase;ubiquitinyl hydrolase 1;Ubiquitin carboxyl-terminal hydrolase	A0A8I6A0C2_RAT;A0A8I6A351_RAT;A1L1I5_RAT;D4A4F6_RAT	FALSE	100	0.322861	5.96851	6.23077	5.54913	6.58404	5.50949	5.96912
A0A8I6A0C3;A0A8I6AAX1;A0A8I6AKJ3;D4A1A5	A0A8I6A0C3;A0A8I6AAX1;A0A8I6AKJ3;D4A1A5	Ppp2r5c	Serine/threonine-protein phosphatase 2A 56 kDa regulatory subunit	A0A8I6A0C3_RAT;A0A8I6AAX1_RAT;A0A8I6AKJ3_RAT;D4A1A5_RAT	FALSE	100	0.0950663	8.12586	8.25919	8.18708	8.02564	8.22471	7.9327
A0A8I6A0C9;F1LUS2	A0A8I6A0C9;F1LUS2	Ago3	Protein argonaute-3	A0A8I6A0C9_RAT;F1LUS2_RAT	FALSE	100	0.39718	4.57755	4.55215	4.13519	5.37854	4.74826	4.0736
A0A8I6A0E2;P46101	A0A8I6A0E2;P46101	Dpp6	Dipeptidyl peptidase like 6;Dipeptidyl aminopeptidase-like protein 6	A0A8I6A0E2_RAT;DPP6_RAT	FALSE	100	0.563574	4.40671	5.52705	4.40159	4.56874	3.53898	3.99718
A0A8I6A0E4;A0A8L2RAU4;Q5U4E8	A0A8I6A0E4;A0A8L2RAU4;Q5U4E8	Prmt7	Protein arginine N-methyltransferase;Protein arginine N-methyltransferase;Protein arginine N-methyltransferase 7	A0A8I6A0E4_RAT;A0A8L2RAU4_RAT;ANM7_RAT	FALSE	100	0.216805	7.01703	7.12358	6.45273	7.33193	7.23295	6.94395
A0A8I6A0F7;A0A8I6GI35;D4ADE5	A0A8I6A0F7;A0A8I6GI35;D4ADE5	Setd7	Histone-lysine N-methyltransferase SETD7	A0A8I6A0F7_RAT;A0A8I6GI35_RAT;D4ADE5_RAT	FALSE	100	0.0589264	6.3185	6.41815	6.28203	6.2462	6.24586	6.40026
A0A8I6A0I3	A0A8I6A0I3	Eif4ebp2	Eukaryotic translation initiation factor 4E binding protein 2	A0A8I6A0I3_RAT	FALSE	100	0.788528	6.15933	4.78899	6.63548	4.50052	7.71258	7.15909
A0A8I6A0L3;Q5XIP9	A0A8I6A0L3;Q5XIP9	Tmem43	Transmembrane protein 43	A0A8I6A0L3_RAT;TMM43_RAT	FALSE	100	0.744009	6.08412	7.72102	6.5742	6.89039	3.19873	6.03626
A0A8I6A0M4	A0A8I6A0M4	Mtx3	Metaxin	A0A8I6A0M4_RAT	FALSE	100	0.748967	6.99139	7.63784	7.15873	8.52472	4.88176	6.75391
A0A8I6A0Q6;Q9QX69	A0A8I6A0Q6;Q9QX69	Lancl1	LanC like 1;Glutathione S-transferase LANCL1	A0A8I6A0Q6_RAT;LANC1_RAT	FALSE	100	0.201746	6.93938	6.95833	6.90941	7.09965	7.28276	6.44673
A0A8I6A0R2;D3ZDT7	A0A8I6A0R2;D3ZDT7	Espl1	separase	A0A8I6A0R2_RAT;D3ZDT7_RAT	FALSE	100	0.446543	4.48943	5.39086	4.54787	4.57113	4.07942	3.8579
A0A8I6A0R4;A6I495;Q7TSP2	A0A8I6A0R4;A6I495;Q7TSP2	Kif15	Kinesin family member 15;Kinesin family member 15, isoform CRA_a;Kinesin-like protein KIF15	A0A8I6A0R4_RAT;A6I495_RAT;KIF15_RAT	FALSE	100	0.14022	7.75923	7.65199	7.68352	8.05428	7.55855	7.84781
A0A8I6A0S7	A0A8I6A0S7	Arhgef10	Rho guanine nucleotide exchange factor 10	A0A8I6A0S7_RAT	FALSE	100	0.305904	5.87535	6.16693	6.18336	5.57949	6.30327	5.14369
A0A8I6A0T5;A0A8I6B4B1	A0A8I6A0T5;A0A8I6B4B1	Dctn5	Dynactin subunit 5	A0A8I6A0T5_RAT;A0A8I6B4B1_RAT	FALSE	100	0.396336	6.66201	7.08524	5.44837	6.46262	7.17717	7.13663
A0A8I6A0T8;A0A8I6AAC0	A0A8I6A0T8;A0A8I6AAC0	Serpinb9	Serpin family B member 9	A0A8I6A0T8_RAT;A0A8I6AAC0_RAT	FALSE	100	0.403546	7.41997	7.43752	7.4421	6.88632	8.25071	7.0832
A0A8I6A0U0;G3V928	A0A8I6A0U0;G3V928	Lrp1	LDL receptor related protein 1;Prolow-density lipoprotein receptor-related protein 1	A0A8I6A0U0_RAT;LRP1_RAT	FALSE	100	0.223267	13.2847	13.2973	13.3465	13.2409	13.7269	12.8117
A0A8I6A0U2;Q9Z0V6	A0A8I6A0U2;Q9Z0V6	Prdx3	Peroxiredoxin 3;Thioredoxin-dependent peroxide reductase, mitochondrial	A0A8I6A0U2_RAT;PRDX3_RAT	FALSE	100	0.261406	6.67907	6.99737	6.63346	6.10629	7.10489	6.55336
A0A8I6A0V5;Q499T7	A0A8I6A0V5;Q499T7	Cfap20	Cilia and flagella associated protein 20;Cilia- and flagella-associated protein 20	A0A8I6A0V5_RAT;CFA20_RAT	FALSE	100	0.466481	5.85895	6.36297	6.42469	6.07568	3.8488	6.5826
A0A8I6A0W6	A0A8I6A0W6	Ube2o	Ubiquitin-conjugating enzyme E2O	A0A8I6A0W6_RAT	FALSE	100	0.224363	7.57045	7.9993	7.46119	7.79168	7.31521	7.28489
A0A8I6A0W7	A0A8I6A0W7	Polr2h	RNA polymerase II, I and III subunit H	A0A8I6A0W7_RAT	FALSE	100	1.33254	8.82142	9.18797	8.12972	7.15456	11.3856	8.24919
A0A8I6A0Y1;A6I373	A0A8I6A0Y1;A6I373	Arih2;Arih2_predicted	RBR-type E3 ubiquitin transferase	A0A8I6A0Y1_RAT;A6I373_RAT	FALSE	100	0.245439	8.17926	8.58404	8.50029	7.99908	7.73313	8.07974
A0A8I6A0Z5;A6IVV8	A0A8I6A0Z5;A6IVV8	Mak16	Protein MAK16 homolog	A0A8I6A0Z5_RAT;A6IVV8_RAT	FALSE	100	0.119144	6.26	6.09751	6.0401	6.36124	6.39367	6.40749
A0A8I6A103;A0A8I6AKU4;Q63413	A0A8I6A103;A0A8I6AKU4;Q63413	Ddx39b	RNA helicase;RNA helicase;Spliceosome RNA helicase Ddx39b	A0A8I6A103_RAT;A0A8I6AKU4_RAT;DX39B_RAT	FALSE	100	0.0838166	11.2571	11.2731	11.2981	11.1288	11.4275	11.1582
A0A8I6A126;G3V6U9	A0A8I6A126;G3V6U9	Setd3	protein-histidine N-methyltransferase;Actin-histidine N-methyltransferase	A0A8I6A126_RAT;SETD3_RAT	FALSE	100	0.255916	7.57016	7.96135	7.82426	7.00694	7.31304	7.74519
A0A8I6A145;A0A8I6A2U7	A0A8I6A145;A0A8I6A2U7	Naa15	N(alpha)-acetyltransferase 15, NatA auxiliary subunit;N(alpha)-acetyltransferase 15, NatA auxiliary subunit	A0A8I6A145_RAT;A0A8I6A2U7_RAT	FALSE	100	0.121268	10.7791	11.0239	10.6058	10.6357	10.8636	10.7664
A0A8I6A147	A0A8I6A147	Plin3	Perilipin	A0A8I6A147_RAT	FALSE	100	0.141337	8.05197	8.1966	7.92322	8.28879	8.0786	7.77266
A0A8I6A161;Q6P503	A0A8I6A161;Q6P503	Atp6v1d	V-type proton ATPase subunit D	A0A8I6A161_RAT;Q6P503_RAT	FALSE	100	0.104588	10.0796	10.2209	10.0008	10.106	9.85492	10.2152
A0A8I6A163	A0A8I6A163	Myo18a	Myosin XVIIIa	A0A8I6A163_RAT	FALSE	100	0.278742	9.73788	9.85097	9.68137	10.2403	9.03878	9.87797
A0A8I6A183	A0A8I6A183	Ccar1	Cell division cycle and apoptosis regulator 1	A0A8I6A183_RAT	FALSE	100	0.25605	7.51481	7.74869	7.49873	7.98479	7.01331	7.32852
A0A8I6A195;A0A8I6G2L4;A0A8L2QZ25;M0R8U1	A0A8I6A195;A0A8I6G2L4;A0A8L2QZ25;M0R8U1	Dnah5	Dynein, axonemal, heavy chain 5;Dynein, axonemal, heavy chain 5;Dynein, axonemal, heavy chain 5;Dynein axonemal heavy chain 5 (Fragment)	A0A8I6A195_RAT;A0A8I6G2L4_RAT;A0A8L2QZ25_RAT;DYH5_RAT	FALSE	60	0.523977	6.6585	7.22907			7.23557	5.51085
A0A8I6A1E0;A6HPZ0;D3ZN39	A0A8I6A1E0;A6HPZ0;D3ZN39	Usp8;Usp8_predicted;Usp8	ubiquitinyl hydrolase 1	A0A8I6A1E0_RAT;A6HPZ0_RAT;D3ZN39_RAT	FALSE	100	0.17675	7.61203	7.32061	7.97658	7.69516	7.46781	7.60001
A0A8I6A1E6;D4A3P1	A0A8I6A1E6;D4A3P1	Ubqln4	Ubiquilin 4	A0A8I6A1E6_RAT;D4A3P1_RAT	FALSE	100	0.614105	7.75899	7.9579	7.40426	7.07377	8.97263	7.3864
A0A8I6A1F9;A6KIL4;Q6AYT5	A0A8I6A1F9;A6KIL4;Q6AYT5	Armt1;RGD1305235;Armt1	Sugar phosphate phosphatase;Sugar phosphate phosphatase;Damage-control phosphatase ARMT1	A0A8I6A1F9_RAT;A6KIL4_RAT;ARMT1_RAT	FALSE	100	0.151417	8.28651	8.30028	8.22562	8.51183	7.93368	8.46112
A0A8I6A1H0;A0A8I6AFD1;P23358	A0A8I6A1H0;A0A8I6AFD1;P23358	AABR07060610.1;Rpl12;Rpl12	Large ribosomal subunit protein uL11	A0A8I6A1H0_RAT;A0A8I6AFD1_RAT;RL12_RAT	FALSE	100	0.791334	7.52056	6.81568	7.7667	7.57085	9.06395	6.38563
A0A8I6A1I0;A0A8I6AHB1;F2W8B0;F2W8B1;P22734	A0A8I6A1I0;A0A8I6AHB1;F2W8B0;F2W8B1;P22734	Comt	Catechol O-methyltransferase	A0A8I6A1I0_RAT;A0A8I6AHB1_RAT;F2W8B0_RAT;F2W8B1_RAT;COMT_RAT	FALSE	100	0.243161	10.0013	10.2553	9.92073	10.4518	9.71772	9.66106
A0A8I6A1K3	A0A8I6A1K3	Cnnm3	Metal transporter	A0A8I6A1K3_RAT	FALSE	100	0.3964	6.69385	7.13789	7.18517	7.17618	5.48341	6.4866
A0A8I6A1M7;O35568	A0A8I6A1M7;O35568	Efemp1	EGF containing fibulin extracellular matrix protein 1;EGF-containing fibulin-like extracellular matrix protein 1	A0A8I6A1M7_RAT;FBLN3_RAT	FALSE	80	0.947844	3.59883		3.98278	2.48119	5.30743	2.62393
A0A8I6A1R9;P04785	A0A8I6A1R9;P04785	P4hb	Protein disulfide-isomerase	A0A8I6A1R9_RAT;PDIA1_RAT	FALSE	100	0.317549	11.2466	11.0503	11.0764	11.0888	11.9424	11.0748
A0A8I6A1T2;A0A8I6A2F2	A0A8I6A1T2;A0A8I6A2F2	Strip1	Striatin interacting protein 1	A0A8I6A1T2_RAT;A0A8I6A2F2_RAT	FALSE	100	0.28997	6.79537	7.01282	6.92298	7.24112	5.91936	6.88056
A0A8I6A1T4;A0A8I6A9V3	A0A8I6A1T4;A0A8I6A9V3	Eif4g2	Eukaryotic translation initiation factor 4, gamma 2;Eukaryotic translation initiation factor 4, gamma 2	A0A8I6A1T4_RAT;A0A8I6A9V3_RAT	FALSE	100	0.22542	6.86217	6.63804	7.04861	7.06711	6.36358	7.19348
A0A8I6A1U1;A6JT23;D4ABT4	A0A8I6A1U1;A6JT23;D4ABT4	Ndor1;Ndor1_predicted;Ndor1	NADPH-dependent diflavin oxidoreductase 1	A0A8I6A1U1_RAT;A6JT23_RAT;D4ABT4_RAT	FALSE	100	0.331317	7.73157	7.74235	8.17515	8.197	6.78272	7.76061
A0A8I6A1W6;Q5U2N0	A0A8I6A1W6;Q5U2N0	Ctps2	CTP synthase;CTP synthase 2	A0A8I6A1W6_RAT;PYRG2_RAT	FALSE	100	0.123596	8.94914	9.17602	9.01109	8.97879	8.67595	8.90383
A0A8I6A1Y1;A0A8I6AF05;A0A8L2R156;A6IKS7;Q5XI78	A0A8I6A1Y1;A0A8I6AF05;A0A8L2R156;A6IKS7;Q5XI78	Ogdh;Ogdh;Ogdh;LOC360975;Ogdh	oxoglutarate dehydrogenase (succinyl-transferring);oxoglutarate dehydrogenase (succinyl-transferring);oxoglutarate dehydrogenase (succinyl-transferring);oxoglutarate dehydrogenase (succinyl-transferring);2-oxoglutarate dehydrogenase complex component E1	A0A8I6A1Y1_RAT;A0A8I6AF05_RAT;A0A8L2R156_RAT;A6IKS7_RAT;ODO1_RAT	FALSE	100	0.325972	5.95959	6.53131	6.35062	5.8482	5.45974	5.6081
A0A8I6A1Y3;A0A8I6AN22;D4A652;Q7TMD5	A0A8I6A1Y3;A0A8I6AN22;D4A652;Q7TMD5	Zc3h14	Zinc finger CCCH domain-containing protein 14	A0A8I6A1Y3_RAT;A0A8I6AN22_RAT;D4A652_RAT;ZC3HE_RAT	FALSE	100	0.443341	5.97716	6.00719	5.2443	5.96069	6.88014	5.79348
A0A8I6A1Y4;Q68FY1	A0A8I6A1Y4;Q68FY1	Nup35	Nucleoporin NUP53;Nucleoporin NUP35	A0A8I6A1Y4_RAT;NUP35_RAT	FALSE	100	0.332669	6.44373	7.00318	6.06007	5.78334	6.79512	6.57696
A0A8I6A1Z1;P10960	A0A8I6A1Z1;P10960	Psap	Prosaposin	A0A8I6A1Z1_RAT;SAP_RAT	FALSE	100	0.573721	13.5416	12.8913	13.0926	13.3043	14.6818	13.7381
A0A8I6A219;D4A2A9	A0A8I6A219;D4A2A9	Tubgcp5	Gamma-tubulin complex component	A0A8I6A219_RAT;D4A2A9_RAT	FALSE	100	0.336174	5.62621	6.08576	4.97668	6.14156	5.25016	5.67692
A0A8I6A224;A0A8I6A2L3;A0A8L2Q8I6;B2GUY0	A0A8I6A224;A0A8I6A2L3;A0A8L2Q8I6;B2GUY0	Man1b1	alpha-1,2-Mannosidase;alpha-1,2-Mannosidase;alpha-1,2-Mannosidase;Endoplasmic reticulum mannosyl-oligosaccharide 1,2-alpha-mannosidase	A0A8I6A224_RAT;A0A8I6A2L3_RAT;A0A8L2Q8I6_RAT;MA1B1_RAT	FALSE	100	0.155827	6.39559	6.46763	6.4015	6.55562	5.97217	6.58104
A0A8I6A243;Q6P6V0	A0A8I6A243;Q6P6V0	Gpi	Glucose-6-phosphate isomerase	A0A8I6A243_RAT;G6PI_RAT	FALSE	100	0.27803	12.832	12.8538	12.4829	13.4299	12.6214	12.7723
A0A8I6A247;A0A8I6A7B1;Q499W2	A0A8I6A247;A0A8I6A7B1;Q499W2	Gins4	DNA replication complex GINS protein SLD5	A0A8I6A247_RAT;A0A8I6A7B1_RAT;SLD5_RAT	FALSE	100	0.318521	5.21289	4.25287	5.71535	5.31193	5.50122	5.28307
A0A8I6A252;A6JSN9;P63086	A0A8I6A252;A6JSN9;P63086	Mapk1	Mitogen-activated protein kinase;Mitogen-activated protein kinase;Mitogen-activated protein kinase 1	A0A8I6A252_RAT;A6JSN9_RAT;MK01_RAT	FALSE	100	0.269678	9.30132	9.26888	9.48606	8.82655	9.83051	9.09458
A0A8I6A263;Q4G079	A0A8I6A263;Q4G079	Aimp1	Aminoacyl tRNA synthetase complex-interacting multifunctional protein 1	A0A8I6A263_RAT;Q4G079_RAT	FALSE	100	0.232788	8.39171	8.40316	8.28763	8.17499	8.90758	8.1852
A0A8I6A272	A0A8I6A272	Raph1	Ras association (RalGDS/AF-6) and pleckstrin homology domains 1	A0A8I6A272_RAT	FALSE	100	0.326024	5.82763	5.75694	6.46125	5.77822	6.01337	5.12835
A0A8I6A289;A0A8I6AKL6;A6HKT3;P84245;Q6LED0	A0A8I6A289;A0A8I6AKL6;A6HKT3;P84245;Q6LED0	LOC108349691;H3f3a;H3f3b;H3-3b;	Histone H3;Histone H3;Histone H3;Histone H3.3;Histone H3.1	A0A8I6A289_RAT;A0A8I6AKL6_RAT;A6HKT3_RAT;H33_RAT;H31_RAT	FALSE	100	0.599142	13.817	14.1012	13.9637	14.9982	13.4546	12.5672
A0A8I6A2A0;A0A8L2QD42;A6HPS1;P27867	A0A8I6A2A0;A0A8L2QD42;A6HPS1;P27867	Sord	Sorbitol dehydrogenase	A0A8I6A2A0_RAT;A0A8L2QD42_RAT;A6HPS1_RAT;DHSO_RAT	FALSE	100	0.475771	8.0075	7.69637	7.96583	7.51709	8.9863	7.87193
A0A8I6A2B3;A0A8I6GLP0;E9PTV0;Q71RR7	A0A8I6A2B3;A0A8I6GLP0;E9PTV0;Q71RR7	Guk1	guanylate kinase	A0A8I6A2B3_RAT;A0A8I6GLP0_RAT;E9PTV0_RAT;Q71RR7_RAT	FALSE	100	0.147887	6.61579	6.83711	6.53249	6.28908	6.79641	6.62386
A0A8I6A2B7	A0A8I6A2B7	Usp24	ubiquitinyl hydrolase 1	A0A8I6A2B7_RAT	FALSE	100	0.124425	9.28152	9.18819	9.3517	9.54985	9.11595	9.20189
A0A8I6A2C4;A6I523;Q6AXR4	A0A8I6A2C4;A6I523;Q6AXR4	Hexb;rCG_44661;Hexb	Beta-hexosaminidase;Beta-hexosaminidase;Beta-hexosaminidase subunit beta	A0A8I6A2C4_RAT;A6I523_RAT;HEXB_RAT	FALSE	100	0.560531	12.5913	12.4299	12.1039	12.1475	13.7206	12.5546
A0A8I6A2E1;A0A8I6A9M7;A0A8I6ARH7	A0A8I6A2E1;A0A8I6A9M7;A0A8I6ARH7	Nemf	Nuclear export mediator factor	A0A8I6A2E1_RAT;A0A8I6A9M7_RAT;A0A8I6ARH7_RAT	FALSE	100	0.312358	6.10299	6.48379	5.94003	6.07937	6.61528	5.39648
A0A8I6A2E8;P35433	A0A8I6A2E8;P35433	Ppat	Amidophosphoribosyltransferase	A0A8I6A2E8_RAT;PUR1_RAT	FALSE	100	0.244658	8.49293	8.69698	8.64251	8.88437	7.89665	8.34415
A0A8I6A2G8	A0A8I6A2G8	Ube2e2	Ubiquitin-conjugating enzyme E2E 2	A0A8I6A2G8_RAT	FALSE	100	0.552588	6.09693	5.46552	6.67827	4.59576	7.02674	6.71837
A0A8I6A2I3;A0A8I6AJ96;A0A8I6AQZ9;A0A8J8YPE2;B5DF02	A0A8I6A2I3;A0A8I6AJ96;A0A8I6AQZ9;A0A8J8YPE2;B5DF02	Eed	Embryonic ectoderm development	A0A8I6A2I3_RAT;A0A8I6AJ96_RAT;A0A8I6AQZ9_RAT;A0A8J8YPE2_RAT;B5DF02_RAT	FALSE	100	0.424114	8.01469	8.58878	8.72009	7.49692	7.38374	7.88392
A0A8I6A2I6;A0A8I6ALK7	A0A8I6A2I6;A0A8I6ALK7	Frrs1	Ferric-chelate reductase 1	A0A8I6A2I6_RAT;A0A8I6ALK7_RAT	FALSE	80	0.415446	5.70252	6.16722	6.16349	6.01697		4.46239
A0A8I6A2L8;A0A8I6A356	A0A8I6A2L8;A0A8I6A356	Ube2k	E2 ubiquitin-conjugating enzyme	A0A8I6A2L8_RAT;A0A8I6A356_RAT	FALSE	100	0.317071	6.81672	7.42885	6.71949	7.04252	6.71327	6.17946
A0A8I6A2P7;Q6AYU1	A0A8I6A2P7;Q6AYU1	Morf4l1	Mortality factor 4 like 1;Mortality factor 4-like protein 1	A0A8I6A2P7_RAT;MO4L1_RAT	FALSE	100	0.321381	3.39577	3.31767	3.12573	3.43852	4.07733	3.0196
A0A8I6A2R2;Q9R1A0	A0A8I6A2R2;Q9R1A0	Ccnh	Cyclin-H	A0A8I6A2R2_RAT;CCNH_RAT	FALSE	100	0.225709	4.43933	4.09844	4.89276	4.17788	4.52551	4.50207
A0A8I6A2U8;Q66H28	A0A8I6A2U8;Q66H28	Pacc1	Proton-activated chloride channel	A0A8I6A2U8_RAT;PACC1_RAT	FALSE	100	1.12396	5.94692	5.93513	4.90536	5.0669	8.06097	5.76624
A0A8I6A2V9;M0RDI5	A0A8I6A2V9;M0RDI5	Mcu	Calcium uniporter protein	A0A8I6A2V9_RAT;M0RDI5_RAT	FALSE	80	0.363779	6.74067	7.19133	6.93035	7.09023		5.75078
A0A8I6A2W2	A0A8I6A2W2	C1s	Complement C1s	A0A8I6A2W2_RAT	FALSE	100	0.811558	6.56448	5.32685	5.98627	6.22429	8.13604	7.14896
A0A8I6A2W5;A0A8I6GJT1	A0A8I6A2W5;A0A8I6GJT1	Pcf11	PCF11 cleavage and polyadenylation factor subunit	A0A8I6A2W5_RAT;A0A8I6GJT1_RAT	FALSE	100	0.352973	6.66803	6.23677	6.48581	6.4191	7.40091	6.79757
A0A8I6A2W7;F7FMU8;Q05962;Q09073;Q6P9Y4	A0A8I6A2W7;F7FMU8;Q05962;Q09073;Q6P9Y4	ENSRNOG00000063289;Slc25a4;Slc25a4;Slc25a5;Slc25a4	ADP/ATP translocase;ADP/ATP translocase;ADP/ATP translocase 1;ADP/ATP translocase 2;ADP/ATP translocase	A0A8I6A2W7_RAT;F7FMU8_RAT;ADT1_RAT;ADT2_RAT;Q6P9Y4_RAT	FALSE	100	0.561421	5.44048	6.08607	6.46237	4.54076	4.96543	5.14775
A0A8I6A2X2;A0A8I6GFK4	A0A8I6A2X2;A0A8I6GFK4	Polr2d	RNA polymerase II subunit D	A0A8I6A2X2_RAT;A0A8I6GFK4_RAT	FALSE	100	0.452242	7.98921	8.6481	8.68722	8.03622	7.16179	7.41271
A0A8I6A2X5;A0A8I6AEW0;Q9JIM0	A0A8I6A2X5;A0A8I6AEW0;Q9JIM0	Mre11	Double-strand break repair protein;Double-strand break repair protein;Double-strand break repair protein MRE11	A0A8I6A2X5_RAT;A0A8I6AEW0_RAT;MRE11_RAT	FALSE	80	1.05402	3.11406	2.4095	3.08338	4.98467		1.9787
A0A8I6A2Y6;A6HT91;Q6IRI3	A0A8I6A2Y6;A6HT91;Q6IRI3	Pacsin2	Protein kinase C and casein kinase substrate in neurons 2;Protein kinase C and casein kinase substrate in neurons 2, isoform CRA_b;Protein kinase C and casein kinase substrate in neurons 2	A0A8I6A2Y6_RAT;A6HT91_RAT;Q6IRI3_RAT	FALSE	100	0.327846	8.06602	8.66898	8.13135	8.04631	8.25891	7.22458
A0A8I6A304	A0A8I6A304	Basp1	Brain abundant, membrane attached signal protein 1	A0A8I6A304_RAT	FALSE	100	1.01064	10.341	10.3156	10.0194	9.30219	12.2483	9.81978
A0A8I6A308	A0A8I6A308	Lmnb2	Lamin B2	A0A8I6A308_RAT	FALSE	100	0.583177	6.82775	6.41876	6.63745	6.57027	8.00053	6.51176
A0A8I6A354;A6IRJ8;F7FPV0	A0A8I6A354;A6IRJ8;F7FPV0	Umps	Uridine 5'-monophosphate synthase	A0A8I6A354_RAT;A6IRJ8_RAT;F7FPV0_RAT	FALSE	100	0.184276	9.30907	9.66672	9.33514	9.0895	9.43354	9.02045
A0A8I6A355;A6HT35	A0A8I6A355;A6HT35	Pmm1	Phosphomannomutase	A0A8I6A355_RAT;A6HT35_RAT	FALSE	100	0.362201	6.54294	6.58159	6.94605	7.09615	5.39575	6.69517
A0A8I6A371	A0A8I6A371	Nmi	N-myc (and STAT) interactor	A0A8I6A371_RAT	FALSE	100	0.408025	7.52176	7.66012	7.12696	6.90389	8.33982	7.57799
A0A8I6A3C3;A0A8I6A6V0	A0A8I6A3C3;A0A8I6A6V0	Gbp6	Guanylate binding protein family member 6	A0A8I6A3C3_RAT;A0A8I6A6V0_RAT	FALSE	60	0.403006	3.60911	2.93373	4.17628			3.71732
A0A8I6A3C7;A0A8I6AC77;A0A8I6GJY7;B0BNM3;M0R9L3	A0A8I6A3C7;A0A8I6AC77;A0A8I6GJY7;B0BNM3;M0R9L3	Snx9	Sorting nexin;Sorting nexin;Sorting nexin 9;Sorting nexin;Sorting nexin	A0A8I6A3C7_RAT;A0A8I6AC77_RAT;A0A8I6GJY7_RAT;B0BNM3_RAT;M0R9L3_RAT	FALSE	100	0.245225	7.30796	7.55049	7.32433	7.74007	7.11139	6.81351
A0A8I6A3D8;P30121	A0A8I6A3D8;P30121	Timp2	CEP295 N-terminal like;Metalloproteinase inhibitor 2	A0A8I6A3D8_RAT;TIMP2_RAT	FALSE	100	1.00476	10.1069	9.85477	9.14487	9.62171	11.9974	9.91602
A0A8I6A3K9;Q3B7U9	A0A8I6A3K9;Q3B7U9	Fkbp8	peptidylprolyl isomerase;Peptidyl-prolyl cis-trans isomerase FKBP8	A0A8I6A3K9_RAT;FKBP8_RAT	FALSE	100	0.505074	7.12081	6.23484	6.62669	7.96263	7.82256	6.95735
A0A8I6A3N9;Q5U2Y6	A0A8I6A3N9;Q5U2Y6	Tfip11	Tuftelin-interacting protein 11	A0A8I6A3N9_RAT;TFP11_RAT	FALSE	100	0.666245	6.87462	7.90705	7.59981	8.0275	4.81524	6.0235
A0A8I6A3P8;A0A8I6A5F9	A0A8I6A3P8;A0A8I6A5F9	Cog4	Conserved oligomeric Golgi complex subunit 4	A0A8I6A3P8_RAT;A0A8I6A5F9_RAT	FALSE	100	0.289812	8.00412	8.55182	7.59239	8.28367	7.68794	7.90479
A0A8I6A3T7;A0A8I6AHK2;Q8CGS5	A0A8I6A3T7;A0A8I6AHK2;Q8CGS5	Elac2	Zinc phosphodiesterase ELAC protein 2	A0A8I6A3T7_RAT;A0A8I6AHK2_RAT;RNZ2_RAT	FALSE	100	0.276424	8.39992	8.76388	8.62248	8.50552	7.52555	8.58214
A0A8I6A3U2;A0A8I6AJC1;A0A8I6G6E8;D3ZCL3	A0A8I6A3U2;A0A8I6AJC1;A0A8I6G6E8;D3ZCL3	Snrpc-ps3;Snrpc;Snrpc;Snrpc	U1 small nuclear ribonucleoprotein C	A0A8I6A3U2_RAT;A0A8I6AJC1_RAT;A0A8I6G6E8_RAT;RU1C_RAT	FALSE	100	0.534077	6.7129	6.08844	5.78973	6.65652	7.65348	7.37631
A0A8I6A3U9;Q4V882	A0A8I6A3U9;Q4V882	Epn3	Epsin 3;Epsin-3	A0A8I6A3U9_RAT;EPN3_RAT	FALSE	100	0.603114	5.09705	5.22214	5.09075	5.32039	6.30733	3.54464
A0A8I6A3V5;D3Z898	A0A8I6A3V5;D3Z898	Samhd1	Deoxynucleoside triphosphate triphosphohydrolase SAMHD1	A0A8I6A3V5_RAT;D3Z898_RAT	FALSE	100	0.555568	7.18206	7.72386	7.94012	8.25383	4.62315	7.36936
A0A8I6A3Y6	A0A8I6A3Y6	Elmo2	Engulfment and cell motility 2	A0A8I6A3Y6_RAT	FALSE	100	0.122969	9.40317	9.25208	9.4081	9.68652	9.32944	9.33974
A0A8I6A3Z5;B1WC32	A0A8I6A3Z5;B1WC32	Uba2	SUMO-activating enzyme subunit 2	A0A8I6A3Z5_RAT;B1WC32_RAT	FALSE	100	0.413438	10.9431	10.9648	10.4805	11.1704	11.7589	10.341
A0A8I6A402	A0A8I6A402	Obi1	ORC ubiquitin ligase 1	A0A8I6A402_RAT	FALSE	100	0.297282	11.8379	11.8364	11.4155	11.9686	12.4432	11.5256
A0A8I6A411;A0A8I6AKI5;O08722	A0A8I6A411;A0A8I6AKI5;O08722	Unc5b	Netrin receptor UNC5;Netrin receptor UNC5;Netrin receptor UNC5B	A0A8I6A411_RAT;A0A8I6AKI5_RAT;UNC5B_RAT	FALSE	100	0.48363	7.2415	7.37771	8.18363	7.49138	6.95656	6.1982
A0A8I6A420;A0A8I6APN6;A0A8I6ASA0;A0A8I6AT23;A0A8I6G9E5;A0A8I6GK77	A0A8I6A420;A0A8I6APN6;A0A8I6ASA0;A0A8I6AT23;A0A8I6G9E5;A0A8I6GK77	Bcas3	BCAS3, microtubule associated cell migration factor;BCAS3, microtubule associated cell migration factor;BCAS3, microtubule associated cell migration factor;BCAS3, microtubule associated cell migration factor;BCAS3, microtubule associated cell migration factor;BCAS3, microtubule associated cell migration factor	A0A8I6A420_RAT;A0A8I6APN6_RAT;A0A8I6ASA0_RAT;A0A8I6AT23_RAT;A0A8I6G9E5_RAT;A0A8I6GK77_RAT	FALSE	100	0.1527	5.56802	5.64257	5.57796	5.71367	5.75394	5.15196
A0A8I6A422;A0A8I6AGS4;A0A8I6ATG1;F1M0R2	A0A8I6A422;A0A8I6AGS4;A0A8I6ATG1;F1M0R2	Abi3bp	ABI family member 3 binding protein	A0A8I6A422_RAT;A0A8I6AGS4_RAT;A0A8I6ATG1_RAT;F1M0R2_RAT	FALSE	100	1.07045	6.8025	6.22407	6.63287	5.65073	8.81888	6.68594
A0A8I6A433;A0A8I6AC74;A0A8I6AEF7;A0A8I6AR01;A0A8L2QW10;A0A8L2R800;Q78PB6;Q9ES39	A0A8I6A433;A0A8I6AC74;A0A8I6AEF7;A0A8I6AR01;A0A8L2QW10;A0A8L2R800;Q78PB6;Q9ES39	Ndel1;Nde1;Ndel1;Ndel1;Ndel1;Nde1;Ndel1;Nde1	NudE neurodevelopment protein 1-like 1;NudE neurodevelopment protein 1;NudE neurodevelopment protein 1-like 1;NudE neurodevelopment protein 1-like 1;NudE neurodevelopment protein 1-like 1;NudE neurodevelopment protein 1;Nuclear distribution protein nudE-like 1;Nuclear distribution protein nudE homolog 1	A0A8I6A433_RAT;A0A8I6AC74_RAT;A0A8I6AEF7_RAT;A0A8I6AR01_RAT;A0A8L2QW10_RAT;A0A8L2R800_RAT;NDEL1_RAT;NDE1_RAT	FALSE	100	1.19157	6.10361	5.36407	5.62224	4.97309	8.34023	6.21842
A0A8I6A434;B5DF45	A0A8I6A434;B5DF45	Traf6	TNF receptor-associated factor;TNF receptor-associated factor 6	A0A8I6A434_RAT;TRAF6_RAT	FALSE	100	0.477338	6.50971	7.04554	6.71724	7.33457	4.56535	6.88582
A0A8I6A452;E9PT53;Q9JLT5	A0A8I6A452;E9PT53;Q9JLT5	Wfs1	Wolframin ER transmembrane glycoprotein;Wolframin ER transmembrane glycoprotein;WFS1	A0A8I6A452_RAT;E9PT53_RAT;Q9JLT5_RAT	FALSE	20		8.19559				8.19559
A0A8I6A456	A0A8I6A456	ENSRNOG00000064986	Kinesin motor domain-containing protein	A0A8I6A456_RAT	FALSE	100	0.294734	6.18976	6.06195	6.71716	5.84161	6.53333	5.79475
A0A8I6A470;A0A8I6AHS4;A0A8I6GK87;Q6AZ28	A0A8I6A470;A0A8I6AHS4;A0A8I6GK87;Q6AZ28	Pias2	Protein inhibitor of activated STAT, 2;Protein inhibitor of activated STAT, 2;Protein inhibitor of activated STAT, 2;E3 SUMO-protein ligase PIAS2	A0A8I6A470_RAT;A0A8I6AHS4_RAT;A0A8I6GK87_RAT;PIAS2_RAT	FALSE	100	0.512689	6.24153	6.64648	6.90356	7.05135	5.20106	5.40521
A0A8I6A487;A0A8I6A814;A0A8I6AE85	A0A8I6A487;A0A8I6A814;A0A8I6AE85	Peg10	Paternally expressed 10	A0A8I6A487_RAT;A0A8I6A814_RAT;A0A8I6AE85_RAT	FALSE	100	0.262406	6.99948	7.21834	7.05266	7.46105	6.38429	6.88109
A0A8I6A489;A0A8I6G3N6;A0A8L2Q3A3;A6IJV1;Q68FW4	A0A8I6A489;A0A8I6G3N6;A0A8L2Q3A3;A6IJV1;Q68FW4	Stx18	Syntaxin-18	A0A8I6A489_RAT;A0A8I6G3N6_RAT;A0A8L2Q3A3_RAT;A6IJV1_RAT;STX18_RAT	FALSE	100	0.32988	6.55862	6.71406	5.6256	6.79344	7.12314	6.53688
A0A8I6A4A3	A0A8I6A4A3	Psmd4	26S proteasome non-ATPase regulatory subunit 4	A0A8I6A4A3_RAT	FALSE	100	0.52586	6.54105	6.8111	6.85052	5.54934	7.54547	5.94881
A0A8I6A4B0;A0A8I6A7P7;D3Z8B2	A0A8I6A4B0;A0A8I6A7P7;D3Z8B2	Nup133	Nucleoporin 133	A0A8I6A4B0_RAT;A0A8I6A7P7_RAT;D3Z8B2_RAT	FALSE	100	0.250173	7.95292	7.84377	7.76992	8.21233	8.414	7.5246
A0A8I6A4C2;A6HGV4	A0A8I6A4C2;A6HGV4	Nxn;Nxn_predicted	Nucleoredoxin	A0A8I6A4C2_RAT;A6HGV4_RAT	FALSE	100	0.482979	7.38046	5.84872	8.24988	7.76025	7.24171	7.80172
A0A8I6A4D8;A0A8I6AGC4;P63095;Q63803	A0A8I6A4D8;A0A8I6AGC4;P63095;Q63803	Gnas	GNAS complex locus;GNAS complex locus;Guanine nucleotide-binding protein G(s) subunit alpha isoforms short;Guanine nucleotide-binding protein G(s) subunit alpha isoforms XLas	A0A8I6A4D8_RAT;A0A8I6AGC4_RAT;GNAS2_RAT;GNAS1_RAT	FALSE	100	0.507956	9.24257	9.98408	9.9866	9.70598	7.66435	8.87187
A0A8I6A4G0;A0A8I6A656;A0A8I6AQ89	A0A8I6A4G0;A0A8I6A656;A0A8I6AQ89	Tns1	Tensin 1	A0A8I6A4G0_RAT;A0A8I6A656_RAT;A0A8I6AQ89_RAT	FALSE	100	0.388192	8.24679	8.7015	8.5097	8.79648	6.862	8.36429
A0A8I6A4G8	A0A8I6A4G8	Eef1e1	Eukaryotic translation elongation factor 1 epsilon 1	A0A8I6A4G8_RAT	FALSE	100	1.60852	7.37717	7.08418	6.41003	6.9533	10.4545	5.98385
A0A8I6A4H2;P70553	A0A8I6A4H2;P70553	Slc11a1	Solute carrier family 11 member 1;Natural resistance-associated macrophage protein 1	A0A8I6A4H2_RAT;NRAM1_RAT	FALSE	40	0.564918	5.59855	6.20881	4.98828
A0A8I6A4K2;B2GUU1;E9PU11;Q1JU70	A0A8I6A4K2;B2GUU1;E9PU11;Q1JU70	Ythdf2	YTH domain-containing family protein	A0A8I6A4K2_RAT;B2GUU1_RAT;E9PU11_RAT;Q1JU70_RAT	FALSE	100	0.123128	9.44967	9.47996	9.57678	9.43855	9.13759	9.61545
A0A8I6A4K6	A0A8I6A4K6	Psmg1	Proteasome assembly chaperone 1	A0A8I6A4K6_RAT	FALSE	60	1.04682	5.60017		4.26266		7.29317	5.24467
A0A8I6A4L5;A0A8I6GL04;A0A8I6GLU0;D7NIW0	A0A8I6A4L5;A0A8I6GL04;A0A8I6GLU0;D7NIW0	Nedd4l	HECT-type E3 ubiquitin transferase;E3 ubiquitin-protein ligase;HECT-type E3 ubiquitin transferase;HECT-type E3 ubiquitin transferase	A0A8I6A4L5_RAT;A0A8I6GL04_RAT;A0A8I6GLU0_RAT;D7NIW0_RAT	FALSE	100	0.252075	10.5597	10.8851	10.9466	10.613	10.2669	10.0872
A0A8I6A4N4;A0A8I6G464;A0A8L2QAQ0;Q4KLN4	A0A8I6A4N4;A0A8I6G464;A0A8L2QAQ0;Q4KLN4	Gle1	mRNA export factor GLE1	A0A8I6A4N4_RAT;A0A8I6G464_RAT;A0A8L2QAQ0_RAT;GLE1_RAT	FALSE	100	0.141872	6.23703	6.36154	6.28449	6.48704	6.03822	6.01384
A0A8I6A4N9	A0A8I6A4N9	Rrp7a	Ribosomal RNA processing 7 homolog A	A0A8I6A4N9_RAT	FALSE	100	0.562637	5.3753	5.82981	4.52606	6.45815	5.09219	4.97029
A0A8I6A4P0;A0A8I6AI82;A0A8L2QIL2;Q5XIQ5	A0A8I6A4P0;A0A8I6AI82;A0A8L2QIL2;Q5XIQ5	Sdad1	Protein SDA1;Protein SDA1;Protein SDA1;Protein SDA1 homolog	A0A8I6A4P0_RAT;A0A8I6AI82_RAT;A0A8L2QIL2_RAT;SDA1_RAT	FALSE	100	0.602631	5.6432	5.87288	5.29887	6.76816	3.89083	6.38525
A0A8I6A4P4	A0A8I6A4P4	Dbt	Dihydrolipoamide acetyltransferase component of pyruvate dehydrogenase complex	A0A8I6A4P4_RAT	FALSE	100	0.128804	6.37556	6.56412	6.25721	6.48882	6.46964	6.09802
A0A8I6A4U1;A0A8I6A5A8;A6HCQ3;Q5BJY6	A0A8I6A4U1;A0A8I6A5A8;A6HCQ3;Q5BJY6	Amdhd2;Amdhd2;RGD1304601;Amdhd2	N-acetylglucosamine-6-phosphate deacetylase	A0A8I6A4U1_RAT;A0A8I6A5A8_RAT;A6HCQ3_RAT;NAGA_RAT	FALSE	100	0.257954	7.28555	6.80021	7.5652	6.90363	7.53665	7.62205
A0A8I6A4V0;A0A8I6AQN3;P97531	A0A8I6A4V0;A0A8I6AQN3;P97531	Trip10	Thyroid hormone receptor interactor 10;Thyroid hormone receptor interactor 10;Cdc42-interacting protein 4	A0A8I6A4V0_RAT;A0A8I6AQN3_RAT;CIP4_RAT	FALSE	100	0.16404	6.92375	6.50836	7.0068	6.87542	7.06094	7.16722
A0A8I6A4V7;F1LM66	A0A8I6A4V7;F1LM66	Eftud2	116 kDa U5 small nuclear ribonucleoprotein component	A0A8I6A4V7_RAT;F1LM66_RAT	FALSE	100	0.339248	10.518	10.878	10.6287	10.2579	11.089	9.73631
A0A8I6A4W0	A0A8I6A4W0	Wdhd1	WD repeat and HMG-box DNA binding protein 1	A0A8I6A4W0_RAT	FALSE	100	0.575819	6.49525	6.78288	5.88837	6.44384	7.62717	5.73399
A0A8I6A4W2;A0A8I6AHJ4	A0A8I6A4W2;A0A8I6AHJ4	Ktn1	Kinectin 1	A0A8I6A4W2_RAT;A0A8I6AHJ4_RAT	FALSE	100	0.398538	6.84932	6.63692	6.37221	6.57645	7.66879	6.99225
A0A8I6A4W5;Q63528	A0A8I6A4W5;Q63528	Rpa2	Replication protein A2;Replication protein A 32 kDa subunit	A0A8I6A4W5_RAT;RFA2_RAT	FALSE	100	0.134396	6.11178	5.9986	6.32283	6.19549	5.82082	6.22115
A0A8I6A4W7;P0CG51;P62982;P62986;Q63429	A0A8I6A4W7;P0CG51;P62982;P62986;Q63429	Ubb;Ubb;Rps27a;Uba52;Ubc	Ubiquitin B;Polyubiquitin-B;Ubiquitin-ribosomal protein eS31 fusion protein;Ubiquitin-ribosomal protein eL40 fusion protein;Polyubiquitin-C	A0A8I6A4W7_RAT;UBB_RAT;RS27A_RAT;RL40_RAT;UBC_RAT	FALSE	100	0.385929	15.2753	16.0688	15.3457	15.1807	15.1352	14.646
A0A8I6A4X9;A0A8I6A7J7;A0A8I6AFG5;A0A8I6AHP8;A0A8L2QTB1	A0A8I6A4X9;A0A8I6A7J7;A0A8I6AFG5;A0A8I6AHP8;A0A8L2QTB1	Synj1	phosphoinositide 5-phosphatase	A0A8I6A4X9_RAT;A0A8I6A7J7_RAT;A0A8I6AFG5_RAT;A0A8I6AHP8_RAT;A0A8L2QTB1_RAT	FALSE	100	0.29026	7.46302	7.6718	7.51379	8.01026	6.8992	7.22003
A0A8I6A509;P84817	A0A8I6A509;P84817	Fis1	Fission, mitochondrial 1;Mitochondrial fission 1 protein	A0A8I6A509_RAT;FIS1_RAT	FALSE	100	0.199183	6.89487	6.4937	6.92293	6.71626	7.21821	7.12324
A0A8I6A527	A0A8I6A527	Col15a1	Collagen type XV alpha 1 chain	A0A8I6A527_RAT	FALSE	100	0.774038	12.9469	12.8648	12.5443	12.4299	14.4415	12.4538
A0A8I6A550;A0A8I6AL07;A6HVK8;A6HVK9;P15791	A0A8I6A550;A0A8I6AL07;A6HVK8;A6HVK9;P15791	Camk2d	calcium/calmodulin-dependent protein kinase;calcium/calmodulin-dependent protein kinase;calcium/calmodulin-dependent protein kinase;calcium/calmodulin-dependent protein kinase;Calcium/calmodulin-dependent protein kinase type II subunit delta	A0A8I6A550_RAT;A0A8I6AL07_RAT;A6HVK8_RAT;A6HVK9_RAT;KCC2D_RAT	FALSE	100	0.358134	8.81427	8.77425	8.70236	8.93918	9.53467	8.12091
A0A8I6A562;O08837	A0A8I6A562;O08837	Cdc5l	Cell division cycle 5-like;Cell division cycle 5-like protein	A0A8I6A562_RAT;CDC5L_RAT	FALSE	100	0.328221	7.42744	7.21395	7.01777	7.41525	8.12658	7.36364
A0A8I6A578;A6IWV1;P53610	A0A8I6A578;A6IWV1;P53610	Pggt1b	Geranylgeranyl transferase type-1 subunit beta	A0A8I6A578_RAT;A6IWV1_RAT;PGTB1_RAT	FALSE	80	0.104127	5.43489	5.64525	5.35468	5.32921		5.41043
A0A8I6A5A0;B2RYU7	A0A8I6A5A0;B2RYU7	Cbx5	Chromobox 5;Cbx5 protein	A0A8I6A5A0_RAT;B2RYU7_RAT	FALSE	100	0.226816	8.04073	7.83263	8.11497	7.79848	8.53204	7.92552
A0A8I6A5E1;A0A8I6AGR8	A0A8I6A5E1;A0A8I6AGR8	Smarcc2	SWI/SNF related, matrix associated, actin dependent regulator of chromatin, subfamily c, member 2;SWI/SNF related, matrix associated, actin dependent regulator of chromatin, subfamily c, member 2	A0A8I6A5E1_RAT;A0A8I6AGR8_RAT	FALSE	100	0.329924	10.26	9.88907	9.8268	10.192	10.9181	10.4738
A0A8I6A5F1	A0A8I6A5F1	Pabpn1	Poly(A) binding protein, nuclear 1	A0A8I6A5F1_RAT	FALSE	100	0.222623	6.69292	7.00334	6.8073	6.13732	6.94586	6.5708
A0A8I6A5H6	A0A8I6A5H6	Elp4	Elongator complex protein 4	A0A8I6A5H6_RAT	FALSE	100	0.255617	6.0751	5.97309	6.09573	5.45327	6.45675	6.39667
A0A8I6A5L9	A0A8I6A5L9	Crim1	Cysteine rich transmembrane BMP regulator 1	A0A8I6A5L9_RAT	FALSE	40	0.350493	6.88094	6.51579	7.2461
A0A8I6A5P1;A0A8I6AF12;A0A8L2UM12;O35276	A0A8I6A5P1;A0A8I6AF12;A0A8L2UM12;O35276	Nrp2	Neuropilin;Neuropilin;Neuropilin;Neuropilin-2	A0A8I6A5P1_RAT;A0A8I6AF12_RAT;A0A8L2UM12_RAT;NRP2_RAT	FALSE	100	0.181732	11.2785	11.3226	11.5342	11.1793	11.5038	10.8524
A0A8I6A5P4;Q4G005	A0A8I6A5P4;Q4G005	Ercc3	General transcription and DNA repair factor IIH helicase subunit XPB	A0A8I6A5P4_RAT;ERCC3_RAT	FALSE	100	0.184571	5.13183	5.4351	4.88322	4.82487	5.17835	5.3376
A0A8I6A5P7;A0A9K3Y7T6	A0A8I6A5P7;A0A9K3Y7T6	Dnal4-ps1;Dnal4	Dynein light chain	A0A8I6A5P7_RAT;A0A9K3Y7T6_RAT	FALSE	100	0.808747	6.10288	5.98959	5.67254	5.09672	7.6673	6.08826
A0A8I6A5Q5;Q9WUC8	A0A8I6A5Q5;Q9WUC8	Plrg1	Pleiotropic regulator 1	A0A8I6A5Q5_RAT;PLRG1_RAT	FALSE	100	0.360432	8.16849	8.25432	7.76527	7.79665	8.91715	8.10908
A0A8I6A5S4;A6HRA4;Q641X8	A0A8I6A5S4;A6HRA4;Q641X8	Eif3e;EIF3E;Eif3e	Eukaryotic translation initiation factor 3 subunit E	A0A8I6A5S4_RAT;A6HRA4_RAT;EIF3E_RAT	FALSE	100	0.359949	10.3353	10.2364	10.0863	9.96108	11.1015	10.2912
A0A8I6A5U2	A0A8I6A5U2	Dnajb2	DnaJ heat shock protein family (Hsp40) member B2	A0A8I6A5U2_RAT	FALSE	100	0.246513	7.27972	7.6569	7.49262	7.37725	7.27609	6.59575
A0A8I6A606;F7FL48	A0A8I6A606;F7FL48	Sufu	Suppressor of fused homolog	A0A8I6A606_RAT;F7FL48_RAT	FALSE	100	0.342386	6.56694	6.74359	6.10724	6.97051	5.90842	7.10495
A0A8I6A614;A0A8I6A7A3;A0A8I6A8X1;A0A8I6GJE3	A0A8I6A614;A0A8I6A7A3;A0A8I6A8X1;A0A8I6GJE3	Mrtfb	Myocardin related transcription factor B	A0A8I6A614_RAT;A0A8I6A7A3_RAT;A0A8I6A8X1_RAT;A0A8I6GJE3_RAT	FALSE	100	0.651563	4.57694	3.25157	4.89539	3.9566	5.85188	4.92927
A0A8I6A621;P09456	A0A8I6A621;P09456	Prkar1a	Protein kinase cAMP-dependent type I regulatory subunit alpha;cAMP-dependent protein kinase type I-alpha regulatory subunit	A0A8I6A621_RAT;KAP0_RAT	FALSE	100	0.221647	9.28253	8.86932	9.52579	9.65029	9.3349	9.03234
A0A8I6A634;P51593	A0A8I6A634;P51593	Huwe1	HECT-type E3 ubiquitin transferase;E3 ubiquitin-protein ligase HUWE1	A0A8I6A634_RAT;HUWE1_RAT	FALSE	100	0.174105	9.14159	9.16992	9.32947	9.3495	8.66081	9.19824
A0A8I6A638;Q9QUR2	A0A8I6A638;Q9QUR2	Dctn4	Dynactin subunit 4	A0A8I6A638_RAT;DCTN4_RAT	FALSE	100	0.351516	7.0985	7.79827	7.23651	6.9411	7.11489	6.40173
A0A8I6A653	A0A8I6A653	Abcg3l3	ATP-binding cassette, subfamily G (WHITE), member 3-like 3	A0A8I6A653_RAT	FALSE	100	0.586807	7.17641	6.99876	8.1885	5.57418	7.08372	8.03686
A0A8I6A660	A0A8I6A660	Esyt2	Extended synaptotagmin 2	A0A8I6A660_RAT	FALSE	100	0.45698	5.43193	5.99697	6.13859	5.797	4.31934	4.90774
A0A8I6A670;Q9JM04	A0A8I6A670;Q9JM04	Ipo13	Importin-13	A0A8I6A670_RAT;IPO13_RAT	FALSE	100	0.23183	6.4387	6.2368	6.85321	6.55342	6.59183	5.95825
A0A8I6A685;A0A8I6AVP7	A0A8I6A685;A0A8I6AVP7	Odr4	Protein odr-4 homolog	A0A8I6A685_RAT;A0A8I6AVP7_RAT	FALSE	100	0.40001	6.84036	7.3495	7.50504	6.27896	6.19279	6.8755
A0A8I6A6A2	A0A8I6A6A2	Slk	non-specific serine/threonine protein kinase	A0A8I6A6A2_RAT	FALSE	100	0.117766	9.67381	9.65897	9.91599	9.73124	9.60075	9.46208
A0A8I6A6B0	A0A8I6A6B0	Phospho1	Phosphoethanolamine/phosphocholine phosphatase 1	A0A8I6A6B0_RAT	FALSE	100	0.242601	6.30762	6.36526	6.68496	6.5809	6.1804	5.72659
A0A8I6A6B4;A6IVZ8;Q4V8A9	A0A8I6A6B4;A6IVZ8;Q4V8A9	Pomk;RGD1310810;Pomk	Protein O-mannose kinase	A0A8I6A6B4_RAT;A6IVZ8_RAT;SG196_RAT	FALSE	100	0.413856	6.40741	6.63693	6.58302	7.18468	6.3222	5.31022
A0A8I6A6B8	A0A8I6A6B8	Antxr2	Anthrax toxin receptor	A0A8I6A6B8_RAT	FALSE	100	0.380453	7.07479	7.53722	7.5999	7.42587	6.50313	6.30783
A0A8I6A6E7	A0A8I6A6E7	Nnmt	Nicotinamide N-methyltransferase	A0A8I6A6E7_RAT	FALSE	100	0.103016	9.21561	9.18329	9.23043	9.38669	8.97868	9.29897
A0A8I6A6H8	A0A8I6A6H8	Serpinb6a	Serpin family B member 6A	A0A8I6A6H8_RAT	FALSE	100	0.418752	7.89506	7.55667	7.9712	7.27409	8.74592	7.92744
A0A8I6A6J4;A0A8I6A8A6	A0A8I6A6J4;A0A8I6A8A6	Pfdn1	Prefoldin subunit 1	A0A8I6A6J4_RAT;A0A8I6A8A6_RAT	FALSE	100	0.680375	8.55976	8.24066	8.08809	8.844	9.88895	7.73711
A0A8I6A6K6;Q499R1	A0A8I6A6K6;Q499R1	Ppp2r5d	Serine/threonine-protein phosphatase 2A 56 kDa regulatory subunit;Ppp2r5d protein (Fragment)	A0A8I6A6K6_RAT;Q499R1_RAT	FALSE	100	0.216311	10.3815	10.2216	10.3314	10.6769	9.96053	10.7169
A0A8I6A6L0;A0A8I6AE51;A0A8I6GFL9	A0A8I6A6L0;A0A8I6AE51;A0A8I6GFL9	Lrp8	LDL receptor related protein 8	A0A8I6A6L0_RAT;A0A8I6AE51_RAT;A0A8I6GFL9_RAT	FALSE	100	0.335391	6.09032	6.70662	6.38949	5.82962	6.11429	5.4116
A0A8I6A6N3;E9PT28;Q8CG09	A0A8I6A6N3;E9PT28;Q8CG09	Abcc1	ABC-type glutathione-S-conjugate transporter;ABC-type glutathione-S-conjugate transporter;Multidrug resistance-associated protein 1	A0A8I6A6N3_RAT;E9PT28_RAT;MRP1_RAT	FALSE	100	0.557472	6.48049	7.34022	7.27256	7.23267	4.35805	6.19895
A0A8I6A6P6;Q64611	A0A8I6A6P6;Q64611	Csad	Cysteine sulfinic acid decarboxylase	A0A8I6A6P6_RAT;CSAD_RAT	FALSE	100	0.431263	5.16682	4.97713	5.07258	4.67426	6.0658	5.04434
A0A8I6A6S0;P35426	A0A8I6A6S0;P35426	Cdk4	Cyclin-dependent kinase 4	A0A8I6A6S0_RAT;CDK4_RAT	FALSE	100	0.251453	11.2494	11.4617	11.0577	11.7144	10.7542	11.2589
A0A8I6A6T3;A0A8I6A898;Q712U5	A0A8I6A6T3;A0A8I6A898;Q712U5	Arpp19	cAMP-regulated phosphoprotein 19	A0A8I6A6T3_RAT;A0A8I6A898_RAT;ARP19_RAT	FALSE	80	0.362824	8.13826	7.86006	7.67533		8.79436	8.2233
A0A8I6A6U5;A0A8I6ANT9;A0A8L2PZL1;P61459	A0A8I6A6U5;A0A8I6ANT9;A0A8L2PZL1;P61459	Pcbd1	4a-hydroxytetrahydrobiopterin dehydratase;4a-hydroxytetrahydrobiopterin dehydratase;4a-hydroxytetrahydrobiopterin dehydratase;Pterin-4-alpha-carbinolamine dehydratase	A0A8I6A6U5_RAT;A0A8I6ANT9_RAT;A0A8L2PZL1_RAT;PHS_RAT	FALSE	100	0.495616	5.27594	5.42279	5.72608	6.17885	5.7317	3.32029
A0A8I6A6V2	A0A8I6A6V2	Mapre3	Microtubule-associated protein, RP/EB family, member 3	A0A8I6A6V2_RAT	FALSE	100	0.0915967	7.8692	7.96746	8.01975	7.67539	7.82452	7.85888
A0A8I6A6V3	A0A8I6A6V3	Lcmt1	Leucine carboxyl methyltransferase 1	A0A8I6A6V3_RAT	FALSE	100	0.438698	5.69843	6.42198	5.16653	6.30084	5.02084	5.58195
A0A8I6A6W1;D4A2Z8	A0A8I6A6W1;D4A2Z8	Dhx36	RNA helicase;ATP-dependent DNA/RNA helicase DHX36	A0A8I6A6W1_RAT;DHX36_RAT	FALSE	100	0.546597	7.75862	8.31374	7.76393	8.8007	6.14579	7.76895
A0A8I6A6W5;A0A8I6G5P0	A0A8I6A6W5;A0A8I6G5P0	Eif2s2	Eukaryotic translation initiation factor 2 subunit beta	A0A8I6A6W5_RAT;A0A8I6G5P0_RAT	FALSE	100	0.442292	7.67781	7.34675	7.58303	7.33452	8.60068	7.52407
A0A8I6A711	A0A8I6A711	Vps37b	VPS37B subunit of ESCRT-I	A0A8I6A711_RAT	FALSE	100	0.551004	9.59654	9.6419	9.68005	9.02435	10.6957	8.94069
A0A8I6A712;A0A8I6ACW4;Q62784	A0A8I6A712;A0A8I6ACW4;Q62784	Inpp4a	phosphatidylinositol-3,4-bisphosphate 4-phosphatase;phosphatidylinositol-3,4-bisphosphate 4-phosphatase;Inositol polyphosphate-4-phosphatase type I A	A0A8I6A712_RAT;A0A8I6ACW4_RAT;INP4A_RAT	FALSE	100	0.359304	6.60304	6.88376	7.20466	6.12192	5.9008	6.90403
A0A8I6A721;O88989	A0A8I6A721;O88989	Mdh1	Malate dehydrogenase;Malate dehydrogenase, cytoplasmic	A0A8I6A721_RAT;MDHC_RAT	FALSE	100	1.16607	11.5858	11.7078	11.1127	10.3654	13.7807	10.9624
A0A8I6A729;D3ZE49	A0A8I6A729;D3ZE49	Trappc12	Trafficking protein particle complex subunit 12	A0A8I6A729_RAT;D3ZE49_RAT	FALSE	100	0.279448	6.27086	6.65996	5.68241	6.27191	6.68729	6.05275
A0A8I6A754;A0A8I6A831	A0A8I6A754;A0A8I6A831	Pacs2	Phosphofurin acidic cluster sorting protein 2	A0A8I6A754_RAT;A0A8I6A831_RAT	FALSE	100	0.164136	7.50082	7.4067	7.51261	7.57928	7.82558	7.17993
A0A8I6A775;Q569C4	A0A8I6A775;Q569C4	Hdac10	Histone deacetylase 10;Polyamine deacetylase HDAC10	A0A8I6A775_RAT;HDA10_RAT	FALSE	100	0.352881	7.32182	7.47421	7.7894	7.76078	6.14202	7.4427
A0A8I6A776;A0A8I6AC78;A0A8I6GIZ4;D4A3X0	A0A8I6A776;A0A8I6AC78;A0A8I6GIZ4;D4A3X0	Cep192;Seh1l;Seh1l;Cep192	Centrosomal protein 192	A0A8I6A776_RAT;A0A8I6AC78_RAT;A0A8I6GIZ4_RAT;D4A3X0_RAT	FALSE	100	0.201165	7.82909	7.68108	7.72216	8.1844	8.06701	7.49081
A0A8I6A790;A0A8I6GJS9;A0A8L2QSI9;Q6MG61	A0A8I6A790;A0A8I6GJS9;A0A8L2QSI9;Q6MG61	Clic1	Chloride intracellular channel protein;Chloride intracellular channel protein;Chloride intracellular channel protein;Chloride intracellular channel protein 1	A0A8I6A790_RAT;A0A8I6GJS9_RAT;A0A8L2QSI9_RAT;CLIC1_RAT	FALSE	100	0.64522	9.24188	8.86829	8.92285	9.03698	10.5203	8.86097
A0A8I6A791;A0A8I6AML7	A0A8I6A791;A0A8I6AML7	Prim1	DNA primase subunit 1;DNA primase	A0A8I6A791_RAT;A0A8I6AML7_RAT	FALSE	100	0.414321	6.34515	6.51371	5.97067	7.17181	5.68433	6.38522
A0A8I6A799	A0A8I6A799	Ell	Elongation factor for RNA polymerase II	A0A8I6A799_RAT	FALSE	100	0.656658	6.38093	6.44042	6.00168	5.15002	7.67868	6.63383
A0A8I6A7A2	A0A8I6A7A2	Itih2	Inter-alpha-trypsin inhibitor heavy chain 2	A0A8I6A7A2_RAT	FALSE	100	0.247927	9.57445	9.42403	9.24732	9.68296	10.0988	9.41912
A0A8I6A7E7;A0A8L2Q4M1;A6HCQ4;P63081	A0A8I6A7E7;A0A8L2Q4M1;A6HCQ4;P63081	Atp6v0c	V-type proton ATPase proteolipid subunit;V-type proton ATPase proteolipid subunit;V-type proton ATPase proteolipid subunit;V-type proton ATPase 16 kDa proteolipid subunit c	A0A8I6A7E7_RAT;A0A8L2Q4M1_RAT;A6HCQ4_RAT;VATL_RAT	FALSE	100	1.25056	8.21704	8.00106	6.66991	8.13638	10.5833	7.69457
A0A8I6A7G8;A0A8I6APW2;A6HIC6;Q5RK19	A0A8I6A7G8;A0A8I6APW2;A6HIC6;Q5RK19	Snf8	Vacuolar-sorting protein SNF8	A0A8I6A7G8_RAT;A0A8I6APW2_RAT;A6HIC6_RAT;SNF8_RAT	FALSE	100	0.795343	6.67396	7.24935	3.39796	7.4805	8.50145	6.74054
A0A8I6A7H7;A0A8L2Q065;P41542	A0A8I6A7H7;A0A8L2Q065;P41542	Uso1	General vesicular transport factor p115	A0A8I6A7H7_RAT;A0A8L2Q065_RAT;USO1_RAT	FALSE	100	0.184457	10.3616	10.4745	10.5133	10.6523	9.93718	10.2307
A0A8I6A7P6;O70513	A0A8I6A7P6;O70513	Lgals3bp	Galectin-3-binding protein	A0A8I6A7P6_RAT;LG3BP_RAT	FALSE	100	0.685164	15.6248	15.2546	15.2221	15.1585	16.9701	15.519
A0A8I6A7Q7;Q8CHJ4	A0A8I6A7Q7;Q8CHJ4	Yy1	YY1 transcription factor;Transcription factor YY1	A0A8I6A7Q7_RAT;Q8CHJ4_RAT	FALSE	80	1.03232	3.69827	3.38114	2.45931		5.52855	3.42407
A0A8I6A7S1	A0A8I6A7S1	Dok5	Docking protein 5	A0A8I6A7S1_RAT	FALSE	100	0.356683	8.5859	9.2304	8.95799	8.48038	8.40634	7.85441
A0A8I6A7U4;B5DEX4;F7EWC1	A0A8I6A7U4;B5DEX4;F7EWC1	Vasp	Vasodilator-stimulated phosphoprotein;Vasp protein;Vasodilator-stimulated phosphoprotein	A0A8I6A7U4_RAT;B5DEX4_RAT;F7EWC1_RAT	FALSE	100	0.1472	9.00941	9.00036	8.65351	9.09792	9.03329	9.26197
A0A8I6A7W2;A0A8I6ABK3;Q4FZU3	A0A8I6A7W2;A0A8I6ABK3;Q4FZU3	Nsrp1	Nuclear speckle splicing regulatory protein 1	A0A8I6A7W2_RAT;A0A8I6ABK3_RAT;NSRP1_RAT	FALSE	100	0.49598	4.46288	4.93072	3.94605	3.78652	5.39951	4.25158
A0A8I6A7Y5	A0A8I6A7Y5	Rab3gap1	Rab3 GTPase-activating protein catalytic subunit	A0A8I6A7Y5_RAT	FALSE	100	0.291271	9.29946	9.539	9.283	9.81699	8.57889	9.27942
A0A8I6A7Z1;A0A8I6AP06;M0RBU0;P35444	A0A8I6A7Z1;A0A8I6AP06;M0RBU0;P35444	Comp	Cartilage oligomeric matrix protein	A0A8I6A7Z1_RAT;A0A8I6AP06_RAT;M0RBU0_RAT;COMP_RAT	FALSE	100	0.446339	8.42591	7.84793	8.68064	7.86058	9.30396	8.43644
A0A8I6A811;A6HAW6;A6HAW7;Q9Z1K9	A0A8I6A811;A6HAW6;A6HAW7;Q9Z1K9	Adam17	ADAM metallopeptidase domain 17;A disintegrin and metalloproteinase domain 17 (Tumor necrosis factor, alpha, converting enzyme), isoform CRA_b;A disintegrin and metalloproteinase domain 17 (Tumor necrosis factor, alpha, converting enzyme), isoform CRA_a;Disintegrin and metalloproteinase domain-containing protein 17	A0A8I6A811_RAT;A6HAW6_RAT;A6HAW7_RAT;ADA17_RAT	FALSE	100	0.173219	8.13902	8.38483	8.2491	8.33253	7.79658	7.93205
A0A8I6A812;A0A8I6AJL7;D3ZYQ9	A0A8I6A812;A0A8I6AJL7;D3ZYQ9	Rnf20	E3 ubiquitin protein ligase	A0A8I6A812_RAT;A0A8I6AJL7_RAT;D3ZYQ9_RAT	FALSE	100	0.136391	10.7858	10.5758	10.7235	10.7438	11.089	10.797
A0A8I6A822	A0A8I6A822	Tm9sf3	Transmembrane 9 superfamily member	A0A8I6A822_RAT	FALSE	100	0.332051	8.9384	9.4934	9.33376	8.84346	8.16468	8.85668
A0A8I6A843;M0R6L4;P49242	A0A8I6A843;M0R6L4;P49242	Rps3a;LOC100365839;Rps3a	Small ribosomal subunit protein eS1	A0A8I6A843_RAT;M0R6L4_RAT;RS3A_RAT	FALSE	100	0.178123	11.7443	11.895	11.483	11.7426	12.0834	11.5177
A0A8I6A855;P67999	A0A8I6A855;P67999	Rps6kb1	Ribosomal protein S6 kinase;Ribosomal protein S6 kinase beta-1	A0A8I6A855_RAT;KS6B1_RAT	FALSE	100	0.396799	7.56928	7.7286	8.19869	8.05814	6.45814	7.40283
A0A8I6A858	A0A8I6A858	Lamtor4	Ragulator complex protein LAMTOR4	A0A8I6A858_RAT	FALSE	100	0.379821	7.54884	7.3494	6.85767	8.18982	7.30248	8.04482
A0A8I6A860;P35559	A0A8I6A860;P35559	Ide	Insulin degrading enzyme;Insulin-degrading enzyme	A0A8I6A860_RAT;IDE_RAT	FALSE	100	0.341754	12.9766	12.7819	12.8803	12.5975	13.7089	12.9145
A0A8I6A863;A0A8I6ANT6;Q4KM92	A0A8I6A863;A0A8I6ANT6;Q4KM92	Pus1	Pseudouridine synthase 1;Pseudouridine synthase 1;Pseudouridylate synthase 1 homolog	A0A8I6A863_RAT;A0A8I6ANT6_RAT;PUS1_RAT	FALSE	100	0.22054	6.51759	6.09521	6.3617	6.49527	6.93052	6.70527
A0A8I6A868;A0A8L2Q986;Q4V7D6	A0A8I6A868;A0A8L2Q986;Q4V7D6	Nif3l1	NIF3-like protein 1	A0A8I6A868_RAT;A0A8L2Q986_RAT;NIF3L_RAT	FALSE	100	0.426622	9.27053	9.00656	9.13994	8.90788	10.1659	9.13238
A0A8I6A877;A0A8I6ANH7;A0A8I6G6B9;B2RYF7	A0A8I6A877;A0A8I6ANH7;A0A8I6G6B9;B2RYF7	Washc1	WASH complex subunit 1	A0A8I6A877_RAT;A0A8I6ANH7_RAT;A0A8I6G6B9_RAT;WASH1_RAT	FALSE	100	0.250107	6.66316	6.35974	6.43763	6.55166	7.19125	6.77551
A0A8I6A896;A0A8I6AM43;A0A8I6GCJ1	A0A8I6A896;A0A8I6AM43;A0A8I6GCJ1	Ap4b1	AP complex subunit beta	A0A8I6A896_RAT;A0A8I6AM43_RAT;A0A8I6GCJ1_RAT	FALSE	80	0.513456	6.24865		6.41136	5.21581	7.15179	6.21565
A0A8I6A897;A0A8I6G7Y9;G3V9M6	A0A8I6A897;A0A8I6G7Y9;G3V9M6	Fbn1	Fibrillin 1	A0A8I6A897_RAT;A0A8I6G7Y9_RAT;G3V9M6_RAT	FALSE	100	0.700749	11.0806	10.607	10.5266	10.605	12.4492	11.2154
A0A8I6A8B7	A0A8I6A8B7	Srpra	SRP receptor subunit alpha	A0A8I6A8B7_RAT	FALSE	100	0.30323	5.21863	5.06687	4.73221	5.23503	5.85452	5.20451
A0A8I6A8E4	A0A8I6A8E4	Cep128	Centrosomal protein 128	A0A8I6A8E4_RAT	FALSE	100	0.594202	8.16944	8.03455	7.86248	7.60741	9.35965	7.98311
A0A8I6A8E8;Q62780	A0A8I6A8E8;Q62780	Ddx46	ATP-dependent RNA helicase;Probable ATP-dependent RNA helicase DDX46	A0A8I6A8E8_RAT;DDX46_RAT	FALSE	100	0.148624	8.4011	8.33968	8.19382	8.59925	8.64998	8.22279
A0A8I6A8G0;Q63648	A0A8I6A8G0;Q63648	Nf2	Neurofibromin 2;Merlin (Fragment)	A0A8I6A8G0_RAT;MERL_RAT	FALSE	100	0.235052	4.77567	4.80759	4.78338	5.27553	4.44312	4.56872
A0A8I6A8H6;Q6MGC5	A0A8I6A8H6;Q6MGC5	Ralgdsl2	Ral guanine nucleotide dissociation stimulator-like 2;RAB2, member RAS oncogene family-like	A0A8I6A8H6_RAT;Q6MGC5_RAT	FALSE	100	0.463952	6.45998	6.5038	5.90385	7.36155	5.77463	6.75608
A0A8I6A8K6;A0A8I6AMD2;A0A8I6ASA9	A0A8I6A8K6;A0A8I6AMD2;A0A8I6ASA9	Itsn2	Intersectin 2	A0A8I6A8K6_RAT;A0A8I6AMD2_RAT;A0A8I6ASA9_RAT	FALSE	100	0.351805	6.14359	6.59998	5.75854	6.73842	5.59842	6.02259
A0A8I6A8L3;A0A8I6ABE2	A0A8I6A8L3;A0A8I6ABE2	Dnpep	Aspartyl aminopeptidase	A0A8I6A8L3_RAT;A0A8I6ABE2_RAT	FALSE	100	1.08382	10.7229	9.40853	9.76564	10.5029	12.8081	11.1294
A0A8I6A8N0;Q5XIT3	A0A8I6A8N0;Q5XIT3	Yipf2	Protein YIPF;Protein YIPF2	A0A8I6A8N0_RAT;YIPF2_RAT	FALSE	100	0.419691	7.42977	7.91773	7.80617	7.99716	5.70635	7.72143
A0A8I6A8P3;A0A8I6A9I1;A0A8J8XIU1;A0A8J8XIU8	A0A8I6A8P3;A0A8I6A9I1;A0A8J8XIU1;A0A8J8XIU8	Rbm39	RNA binding motif protein 39	A0A8I6A8P3_RAT;A0A8I6A9I1_RAT;A0A8J8XIU1_RAT;A0A8J8XIU8_RAT	FALSE	100	0.509778	7.37835	8.10372	6.99825	8.21932	7.02263	6.54781
A0A8I6A8R5;A0A8L2UIQ9;A6HTR6;A6HTR7;B0BNE5	A0A8I6A8R5;A0A8L2UIQ9;A6HTR6;A6HTR7;B0BNE5	Esd	S-formylglutathione hydrolase	A0A8I6A8R5_RAT;A0A8L2UIQ9_RAT;A6HTR6_RAT;A6HTR7_RAT;ESTD_RAT	FALSE	100	0.249441	7.03861	6.57305	6.94998	7.16471	7.54123	6.96407
A0A8I6A8R7;D3ZU00	A0A8I6A8R7;D3ZU00	Prox1	Prospero homeobox 1	A0A8I6A8R7_RAT;D3ZU00_RAT	FALSE	100	0.182429	8.55921	8.66074	8.64919	8.81892	8.04985	8.61735
A0A8I6A8S0	A0A8I6A8S0	Thumpd3	THUMP domain containing 3	A0A8I6A8S0_RAT	FALSE	100	0.0942959	7.42779	7.38238	7.37609	7.51564	7.25814	7.6067
A0A8I6A8T5;A6HP79	A0A8I6A8T5;A6HP79	Aqr	RNA helicase aquarius	A0A8I6A8T5_RAT;A6HP79_RAT	FALSE	100	0.278926	7.11914	7.35421	7.33137	7.48679	6.24971	7.17362
A0A8I6A8V2;A6IMK8	A0A8I6A8V2;A6IMK8	Dera;rCG_30068	deoxyribose-phosphate aldolase	A0A8I6A8V2_RAT;A6IMK8_RAT	FALSE	100	0.400088	9.73544	9.88038	9.1809	9.59614	10.5534	9.46637
A0A8I6A8V9	A0A8I6A8V9	Sec62	Translocation protein SEC62	A0A8I6A8V9_RAT	FALSE	100	0.155248	7.91004	8.20298	7.93733	7.93567	7.91865	7.55557
A0A8I6A8W8;Q5U367	A0A8I6A8W8;Q5U367	Plod3	procollagen-lysine 5-dioxygenase;Multifunctional procollagen lysine hydroxylase and glycosyltransferase LH3	A0A8I6A8W8_RAT;PLOD3_RAT	FALSE	100	0.184391	10.6781	10.6318	10.3676	10.9684	10.9333	10.4892
A0A8I6A8Y6	A0A8I6A8Y6	Sf3b2	Splicing factor 3b, subunit 2	A0A8I6A8Y6_RAT	FALSE	100	0.266292	9.85332	9.3931	9.61159	10.2222	9.76132	10.2784
A0A8I6A902;P38062;Q5BKA1	A0A8I6A902;P38062;Q5BKA1	Metap2	Methionine aminopeptidase 2	A0A8I6A902_RAT;MAP2_RAT;Q5BKA1_RAT	FALSE	100	0.172697	8.92145	9.07248	9.03759	9.19016	8.56067	8.74632
A0A8I6A906;A0A8I6ADE1;A0A8L2QF28;Q5RK09	A0A8I6A906;A0A8I6ADE1;A0A8L2QF28;Q5RK09	Eif3g	Eukaryotic translation initiation factor 3 subunit G	A0A8I6A906_RAT;A0A8I6ADE1_RAT;A0A8L2QF28_RAT;EIF3G_RAT	FALSE	100	0.150184	10.5304	10.6138	10.5223	10.3482	10.8402	10.3278
A0A8I6A949;A6HPR6;P07151	A0A8I6A949;A6HPR6;P07151	B2m	Beta-2-microglobulin	A0A8I6A949_RAT;A6HPR6_RAT;B2MG_RAT	FALSE	100	0.584393	11.5148	11.2246	10.9056	11.4718	12.6864	11.2857
A0A8I6A960;P51583	A0A8I6A960;P51583	Paics	Bifunctional phosphoribosylaminoimidazole carboxylase/phosphoribosylaminoimidazole succinocarboxamide synthetase	A0A8I6A960_RAT;PUR6_RAT	FALSE	100	0.538206	8.43588	8.22685	8.24425	8.46213	9.52201	7.72418
A0A8I6A965	A0A8I6A965	Get4	Guided entry of tail-anchored proteins factor 4	A0A8I6A965_RAT	FALSE	100	0.0985645	8.82595	8.89877	8.97549	8.58322	8.86037	8.81189
A0A8I6A979	A0A8I6A979	Brat1	BRCA1-associated ATM activator 1	A0A8I6A979_RAT	FALSE	100	0.214346	6.37915	6.028	6.42318	6.83618	6.30561	6.30278
A0A8I6A984;E9PT51	A0A8I6A984;E9PT51	Poldip2	DNA polymerase delta interacting protein 2	A0A8I6A984_RAT;E9PT51_RAT	FALSE	100	0.166551	7.73676	8.04998	7.41741	7.83718	7.78896	7.59028
A0A8I6A9C2;G3V7G0;Q9QXU8	A0A8I6A9C2;G3V7G0;Q9QXU8	Dync1li1	Dynein light intermediate chain;Dynein light intermediate chain;Cytoplasmic dynein 1 light intermediate chain 1	A0A8I6A9C2_RAT;G3V7G0_RAT;DC1L1_RAT	FALSE	100	0.100364	11.4362	11.4386	11.3311	11.6335	11.2708	11.5072
A0A8I6A9D2;A0A8I6G8I6	A0A8I6A9D2;A0A8I6G8I6	Cul2	Cullin 2	A0A8I6A9D2_RAT;A0A8I6G8I6_RAT	FALSE	100	0.127578	6.88319	6.83608	6.60145	7.07403	7.04184	6.86253
A0A8I6A9D5;A0A8I6AGF9;A0A8I6AK66;D4A1X2	A0A8I6A9D5;A0A8I6AGF9;A0A8I6AK66;D4A1X2	Exosc10	Exosome component 10	A0A8I6A9D5_RAT;A0A8I6AGF9_RAT;A0A8I6AK66_RAT;D4A1X2_RAT	FALSE	100	0.204175	8.81105	8.99776	9.12849	8.77504	8.28607	8.86788
A0A8I6A9D8;Q6AXS3	A0A8I6A9D8;Q6AXS3	Dek	DEK proto-oncogene;Protein DEK	A0A8I6A9D8_RAT;DEK_RAT	FALSE	100	0.214761	5.1232	5.00571	5.46859	5.43033	4.84455	4.8668
A0A8I6A9E6;D4A244	A0A8I6A9E6;D4A244	Frs2	Fibroblast growth factor receptor substrate 2	A0A8I6A9E6_RAT;D4A244_RAT	FALSE	60	0.126787	4.15571	4.09381	4.35672	4.01659
A0A8I6A9F1	A0A8I6A9F1	Phldb1	Pleckstrin homology-like domain, family B, member 1	A0A8I6A9F1_RAT	FALSE	100	0.914103	6.66137	8.63145	7.52343	4.48488	7.62163	5.04545
A0A8I6A9F9	A0A8I6A9F9	Tcof1	Treacle ribosome biogenesis factor 1	A0A8I6A9F9_RAT	FALSE	100	0.45119	9.34394	9.0723	8.99298	9.14896	10.2846	9.22085
A0A8I6A9K9	A0A8I6A9K9	Hypk	Huntingtin interacting protein K	A0A8I6A9K9_RAT	FALSE	100	0.864696	7.52439	6.81574	7.20259	6.3161	9.19745	8.09008
A0A8I6A9Q8;Q5FWU3	A0A8I6A9Q8;Q5FWU3	Atg9a	Autophagy-related protein 9;Autophagy-related protein 9A	A0A8I6A9Q8_RAT;ATG9A_RAT	FALSE	100	0.37231	7.40136	7.9243	7.60789	7.90422	6.37518	7.1952
A0A8I6A9R8	A0A8I6A9R8	Cope	Coatomer subunit epsilon	A0A8I6A9R8_RAT	FALSE	100	0.139486	10.4001	10.4096	10.3909	10.4239	10.1013	10.6749
A0A8I6A9U0;A0A8L2UIC0;P14480	A0A8I6A9U0;A0A8L2UIC0;P14480	Fgb	Fibrinogen beta chain	A0A8I6A9U0_RAT;A0A8L2UIC0_RAT;FIBB_RAT	FALSE	20		6.76817				6.76817
A0A8I6A9X2;A0A8I6AB02;A0A8I6GJ46;D3ZM64	A0A8I6A9X2;A0A8I6AB02;A0A8I6GJ46;D3ZM64	Jade1	Jade family PHD finger 1	A0A8I6A9X2_RAT;A0A8I6AB02_RAT;A0A8I6GJ46_RAT;D3ZM64_RAT	FALSE	60	0.5097	1.6839	0.606731	2.31932		2.12565
A0A8I6A9X8;A0A8L2UNL5;B2GV06	A0A8I6A9X8;A0A8L2UNL5;B2GV06	Oxct1	Succinyl-CoA:3-ketoacid-coenzyme A transferase;Succinyl-CoA:3-ketoacid-coenzyme A transferase;Succinyl-CoA:3-ketoacid coenzyme A transferase 1, mitochondrial	A0A8I6A9X8_RAT;A0A8L2UNL5_RAT;SCOT1_RAT	FALSE	100	0.531681	7.56348	8.61985	7.42183	7.64037	7.73996	6.39536
A0A8I6A9Y1;F2Z3T9	A0A8I6A9Y1;F2Z3T9	U2af2	Splicing factor U2AF subunit	A0A8I6A9Y1_RAT;F2Z3T9_RAT	FALSE	100	0.435567	6.33479	5.90582	6.28038	6.07627	7.243	6.16849
A0A8I6A9Z2	A0A8I6A9Z2	Nedd1	NEDD1 gamma-tubulin ring complex targeting factor	A0A8I6A9Z2_RAT	FALSE	100	0.146811	9.80736	9.85892	9.85933	10.0015	9.91232	9.40478
A0A8I6AA01;P62832	A0A8I6AA01;P62832	Rpl23	Large ribosomal subunit protein uL14	A0A8I6AA01_RAT;RL23_RAT	FALSE	100	0.353429	8.02071	8.40238	8.54687	8.05041	6.89027	8.21361
A0A8I6AA19	A0A8I6AA19	Dtd1	D-aminoacyl-tRNA deacylase	A0A8I6AA19_RAT	FALSE	100	0.610181	9.20936	8.86131	8.73399	8.7522	10.4227	9.27656
A0A8I6AA23;Q641Z8	A0A8I6AA23;Q641Z8	Pef1	Penta-EF hand domain containing 1;Peflin	A0A8I6AA23_RAT;PEF1_RAT	FALSE	100	0.358316	6.99702	7.00378	6.65859	7.56846	7.47644	6.27782
A0A8I6AA24	A0A8I6AA24	Col8a1	Collagen type VIII alpha 1 chain	A0A8I6AA24_RAT	FALSE	100	1.08439	11.2677	10.6037	10.6169	10.4248	13.3019	11.3913
A0A8I6AA32;A0A8I6GKN2;A6I2B6;O35142	A0A8I6AA32;A0A8I6GKN2;A6I2B6;O35142	Copb2	Coatomer subunit beta'	A0A8I6AA32_RAT;A0A8I6GKN2_RAT;A6I2B6_RAT;COPB2_RAT	FALSE	100	0.273798	9.80045	9.74762	9.39049	9.91819	10.3666	9.57936
A0A8I6AA36;A0A8I6GBA2	A0A8I6AA36;A0A8I6GBA2	Rtraf	RNA transcription, translation and transport factor protein;RNA transcription, translation and transport factor protein	A0A8I6AA36_RAT;A0A8I6GBA2_RAT	FALSE	100	0.358021	7.71074	7.37989	7.7323	7.64924	8.46437	7.3279
A0A8I6AA52	A0A8I6AA52	Wdr48	WD repeat-containing protein 48	A0A8I6AA52_RAT	FALSE	100	0.56114	4.09144	4.57881	5.20709	4.48457	1.98691	4.1998
A0A8I6AA56;A6IWX2	A0A8I6AA56;A6IWX2	Ap3s1;Ap3s1_predicted	AP complex subunit sigma	A0A8I6AA56_RAT;A6IWX2_RAT	FALSE	100	0.248271	6.80827	6.83297	6.66997	7.01325	7.25754	6.26761
A0A8I6AA85	A0A8I6AA85	Peak1	Pseudopodium-enriched atypical kinase 1	A0A8I6AA85_RAT	FALSE	100	0.161766	7.30001	7.17035	6.92565	7.46888	7.50923	7.42593
A0A8I6AAA8;D3ZCS4	A0A8I6AAA8;D3ZCS4	Iqgap3	IQ motif containing GTPase activating protein 3	A0A8I6AAA8_RAT;D3ZCS4_RAT	FALSE	100	0.50263	6.75371	7.65903	7.14432	7.22719	5.22863	6.50937
A0A8I6AAD8;B2RYI6;E9PU13	A0A8I6AAD8;B2RYI6;E9PU13	Snx4	Sorting nexin 4;Snx4 protein;Sorting nexin 4	A0A8I6AAD8_RAT;B2RYI6_RAT;E9PU13_RAT	FALSE	100	0.245531	10.5104	10.6758	10.8609	10.7127	9.81277	10.4899
A0A8I6AAI6;Q5I0E7	A0A8I6AAI6;Q5I0E7	Tmed9	Transmembrane p24 trafficking protein 9;Transmembrane emp24 domain-containing protein 9	A0A8I6AAI6_RAT;TMED9_RAT	FALSE	80	1.11898	6.86347	6.00146	6.54691		8.82729	6.0782
A0A8I6AAJ2;Q6P7C7	A0A8I6AAJ2;Q6P7C7	Gpnmb	Glycoprotein nmb;Transmembrane glycoprotein NMB	A0A8I6AAJ2_RAT;GPNMB_RAT	FALSE	100	0.28665	8.71366	8.65671	8.48249	8.85467	9.29988	8.27453
A0A8I6AAL6;P40190;Q7TQ89	A0A8I6AAL6;P40190;Q7TQ89	Il6st	Interleukin 6 cytokine family signal transducer;Interleukin-6 receptor subunit beta;Ac1055	A0A8I6AAL6_RAT;IL6RB_RAT;Q7TQ89_RAT	FALSE	100	0.476303	8.12533	8.68889	8.96333	8.13426	7.54578	7.29441
A0A8I6AAN3;A6JH60	A0A8I6AAN3;A6JH60	Aldh18a1;Pycs_predicted	Delta-1-pyrroline-5-carboxylate synthase	A0A8I6AAN3_RAT;A6JH60_RAT	FALSE	100	0.590384	6.94138	8.05366	6.96247	7.51992	5.81624	6.35461
A0A8I6AAN5;A6HTD8	A0A8I6AAN5;A6HTD8	Fbln1;Fbln1_predicted	Fibulin-1	A0A8I6AAN5_RAT;A6HTD8_RAT	FALSE	100	0.565787	13.4828	13.3568	13.9348	12.6085	14.5709	12.9428
A0A8I6AAQ0	A0A8I6AAQ0	RGD1560842	Ribosome production factor 2 homolog	A0A8I6AAQ0_RAT	FALSE	100	0.524008	6.27007	7.18208	5.82134	6.85344	4.80956	6.68394
A0A8I6AAR9;A0A8I6AL58	A0A8I6AAR9;A0A8I6AL58	Ankrd17	Ankyrin repeat domain 17	A0A8I6AAR9_RAT;A0A8I6AL58_RAT	FALSE	100	0.258907	5.4608	5.56794	4.87639	5.73518	5.87362	5.25089
A0A8I6AAU2;A0A8I6ACH4;A0A8I6GHZ3	A0A8I6AAU2;A0A8I6ACH4;A0A8I6GHZ3	Polr3h	DNA-directed RNA polymerase subunit	A0A8I6AAU2_RAT;A0A8I6ACH4_RAT;A0A8I6GHZ3_RAT	FALSE	100	0.410852	4.80337	5.33738	5.32866	5.22427	4.16813	3.95842
A0A8I6AAV3	A0A8I6AAV3	Rsu1	Ras suppressor protein 1	A0A8I6AAV3_RAT	FALSE	100	0.437574	6.40069	7.22155	6.5568	5.68535	6.72687	5.8129
A0A8I6AAV4;A0A8I6G9Z5;Q8K3X0	A0A8I6AAV4;A0A8I6G9Z5;Q8K3X0	Casc3	Protein CASC3	A0A8I6AAV4_RAT;A0A8I6G9Z5_RAT;CASC3_RAT	FALSE	100	0.404354	6.77923	6.46487	6.40275	6.38544	7.58377	7.05931
A0A8I6AAW0;A0A8I6GFI0;Q01129	A0A8I6AAW0;A0A8I6GFI0;Q01129	Dcn	Decorin	A0A8I6AAW0_RAT;A0A8I6GFI0_RAT;PGS2_RAT	FALSE	100	0.856415	8.13472	7.34	8.34322	8.07597	9.7887	7.12571
A0A8I6AAW5;D4IGX4;Q6EV76	A0A8I6AAW5;D4IGX4;Q6EV76	Fut8	Alpha-(1,6)-fucosyltransferase;Alpha-(1,6)-fucosyltransferase (Fragment);Alpha-(1,6)-fucosyltransferase	A0A8I6AAW5_RAT;D4IGX4_RAT;FUT8_RAT	FALSE	100	0.371148	7.62893	8.22943	8.00927	7.87003	6.66572	7.37019
A0A8I6AAY5;A0A8I6ADK9	A0A8I6AAY5;A0A8I6ADK9	Atp13a3	ATPase 13A3	A0A8I6AAY5_RAT;A0A8I6ADK9_RAT	FALSE	80	0.68638	5.11946	6.13146	6.08286	4.03185		4.23166
A0A8I6AAY6;A0A8I6AEF2;A0A8I6ATG9;A0A8I6B2N1;A0A8I6GKH9;F1M9I4	A0A8I6AAY6;A0A8I6AEF2;A0A8I6ATG9;A0A8I6B2N1;A0A8I6GKH9;F1M9I4	Heg1	Heart development protein with EGF-like domains 1	A0A8I6AAY6_RAT;A0A8I6AEF2_RAT;A0A8I6ATG9_RAT;A0A8I6B2N1_RAT;A0A8I6GKH9_RAT;F1M9I4_RAT	FALSE	100	0.384352	4.94554	5.61105	5.26767	5.2089	4.41754	4.22253
A0A8I6AAZ0;A6JB30;G3V8T5;Q4QQS4	A0A8I6AAZ0;A6JB30;G3V8T5;Q4QQS4	Ruvbl2	RuvB-like helicase	A0A8I6AAZ0_RAT;A6JB30_RAT;G3V8T5_RAT;Q4QQS4_RAT	FALSE	100	0.118974	12.158	12.016	11.9367	12.2109	12.3437	12.2828
A0A8I6AB19;A0A8I6AJH7;B0BNL2;F7EW79	A0A8I6AB19;A0A8I6AJH7;B0BNL2;F7EW79	Pin1	Peptidyl-prolyl cis-trans isomerase	A0A8I6AB19_RAT;A0A8I6AJH7_RAT;B0BNL2_RAT;F7EW79_RAT	FALSE	100	0.252544	7.57352	7.2495	7.58767	7.96289	7.91559	7.15194
A0A8I6AB24;A0A8I6GHQ8;A0A8I6GL66;F1LSX7	A0A8I6AB24;A0A8I6GHQ8;A0A8I6GL66;F1LSX7	Exosc5	Exosome component 5	A0A8I6AB24_RAT;A0A8I6GHQ8_RAT;A0A8I6GL66_RAT;F1LSX7_RAT	FALSE	100	0.282061	6.40118	6.17904	6.20403	5.97134	6.8803	6.77118
A0A8I6AB31;A0A8I6ANL9	A0A8I6AB31;A0A8I6ANL9	Cdc23	Cell division cycle 23	A0A8I6AB31_RAT;A0A8I6ANL9_RAT	FALSE	100	0.28561	8.45714	8.38473	8.36746	9.03345	7.91756	8.58249
A0A8I6AB44;A0A8J8XG16;P20673	A0A8I6AB44;A0A8J8XG16;P20673	Asl	Argininosuccinate lyase	A0A8I6AB44_RAT;A0A8J8XG16_RAT;ARLY_RAT	FALSE	100	0.237092	9.94466	9.87186	9.86832	10.4728	9.84354	9.66684
A0A8I6AB70;D4ADU2	A0A8I6AB70;D4ADU2	Slc7a11	Solute carrier family 7 member 11	A0A8I6AB70_RAT;D4ADU2_RAT	FALSE	100	0.518153	6.78392	7.48372	7.4068	7.51965	5.18026	6.32916
A0A8I6AB80	A0A8I6AB80	Tmem64	Transmembrane protein 64	A0A8I6AB80_RAT	FALSE	80	0.996813	6.13532	4.86025	7.91253	6.11226		5.65625
A0A8I6AB87;A0A9K3Y6P1;B5DFC6	A0A8I6AB87;A0A9K3Y6P1;B5DFC6	Gnpda1	Glucosamine-6-phosphate isomerase	A0A8I6AB87_RAT;A0A9K3Y6P1_RAT;B5DFC6_RAT	FALSE	100	0.498419	8.87927	8.97695	8.36079	8.62685	9.89153	8.54024
A0A8I6AB92;A0A8I6GMB2;Q66HA7	A0A8I6AB92;A0A8I6GMB2;Q66HA7	Cbfb	Core-binding factor subunit beta	A0A8I6AB92_RAT;A0A8I6GMB2_RAT;Q66HA7_RAT	FALSE	100	0.563185	8.49885	8.19136	8.46152	8.10661	9.63438	8.10035
A0A8I6AB94;Q9JIM4	A0A8I6AB94;Q9JIM4	Dusp12	protein-tyrosine-phosphatase;Dual specificity protein phosphatase 12	A0A8I6AB94_RAT;DUS12_RAT	FALSE	100	0.265691	7.30819	7.80079	7.5882	7.06461	7.18223	6.9051
A0A8I6AB98;F1M842	A0A8I6AB98;F1M842	Tp53bp1	Tumor protein p53 binding protein 1	A0A8I6AB98_RAT;F1M842_RAT	FALSE	100	0.413635	4.37003	4.29348	5.01891	3.38705	4.95683	4.19389
A0A8I6ABB5;A0A8I6ANK4;A0A8I6APB3;D3ZWS0	A0A8I6ABB5;A0A8I6ANK4;A0A8I6APB3;D3ZWS0	Scrib	Scribble planar cell polarity protein	A0A8I6ABB5_RAT;A0A8I6ANK4_RAT;A0A8I6APB3_RAT;D3ZWS0_RAT	FALSE	80	0.199863	5.07904	5.12747	4.80551	5.44677		4.9364
A0A8I6ABB8	A0A8I6ABB8	Mvb12b	Multivesicular body subunit 12B	A0A8I6ABB8_RAT	FALSE	100	0.320461	8.25034	8.46267	8.70182	8.65936	7.67061	7.75723
A0A8I6ABC9;P04636	A0A8I6ABC9;P04636	Mdh2	Malate dehydrogenase;Malate dehydrogenase, mitochondrial	A0A8I6ABC9_RAT;MDHM_RAT	FALSE	100	1.26821	10.1203	9.28311	9.72602	9.39109	12.4623	9.73882
A0A8I6ABD0	A0A8I6ABD0	Dip2b	Disco-interacting protein 2 homolog B	A0A8I6ABD0_RAT	FALSE	100	0.211112	9.1327	9.34134	9.47961	9.23501	8.81813	8.78942
A0A8I6ABE7;A0A8I6ADR6;A6ICY8;B1WC38;G3V602	A0A8I6ABE7;A0A8I6ADR6;A6ICY8;B1WC38;G3V602	Xpr1;Xpr1;Xpr1_predicted;Xpr1;Xpr1	Solute carrier family 53 member 1	A0A8I6ABE7_RAT;A0A8I6ADR6_RAT;A6ICY8_RAT;B1WC38_RAT;G3V602_RAT	FALSE	100	0.520656	6.55986	7.28264	7.27438	7.15211	5.19513	5.89501
A0A8I6ABF1;A0A8I6AT49	A0A8I6ABF1;A0A8I6AT49	Tbc1d4	TBC1 domain family, member 4;TBC1 domain family, member 4	A0A8I6ABF1_RAT;A0A8I6AT49_RAT	FALSE	100	0.456946	6.84242	6.05679	7.32068	7.56939	5.99369	7.27156
A0A8I6ABF4;P61972	A0A8I6ABF4;P61972	AABR07018058.1;Nutf2	Nuclear transport factor 2	A0A8I6ABF4_RAT;NTF2_RAT	FALSE	100	0.180634	10.0681	9.67148	9.95676	10.1059	10.3775	10.2287
A0A8I6ABF6;G3V6R5;Q07116	A0A8I6ABF6;G3V6R5;Q07116	Suox	sulfite oxidase;sulfite oxidase;Sulfite oxidase, mitochondrial	A0A8I6ABF6_RAT;G3V6R5_RAT;SUOX_RAT	FALSE	100	0.597753	6.23718	6.33147	6.25891	5.69759	7.42303	5.47492
A0A8I6ABG6;G3V852	A0A8I6ABG6;G3V852	Tln1	Talin 1	A0A8I6ABG6_RAT;G3V852_RAT	FALSE	100	0.254458	11.8123	11.6867	11.7351	11.6271	12.3822	11.6302
A0A8I6ABI2	A0A8I6ABI2	Ipo4	Importin 4	A0A8I6ABI2_RAT	FALSE	100	0.18354	10.0666	9.94896	10.4731	9.81134	10.033	10.0666
A0A8I6ABN5	A0A8I6ABN5	Tab3	TGF-beta activated kinase 1/MAP3K7 binding protein 3	A0A8I6ABN5_RAT	FALSE	100	0.624084	3.37096	1.45598	4.00552	4.59536	3.08181	3.71612
A0A8I6ABP0;P62142	A0A8I6ABP0;P62142	Ppp1cb	Serine/threonine-protein phosphatase;Serine/threonine-protein phosphatase PP1-beta catalytic subunit	A0A8I6ABP0_RAT;PP1B_RAT	FALSE	100	0.737722	9.27415	9.36763	9.08836	7.2941	10.7738	9.84688
A0A8I6ABS2;A0A8I6GJ60;Q5XHZ8	A0A8I6ABS2;A0A8I6GJ60;Q5XHZ8	Cog3	Conserved oligomeric Golgi complex subunit 3	A0A8I6ABS2_RAT;A0A8I6GJ60_RAT;Q5XHZ8_RAT	FALSE	100	0.266103	8.0835	8.144	8.04199	8.58729	7.46	8.18423
A0A8I6ABS3;A6HND0;G3V843;P18292	A0A8I6ABS3;A6HND0;G3V843;P18292	F2	Prothrombin	A0A8I6ABS3_RAT;A6HND0_RAT;G3V843_RAT;THRB_RAT	FALSE	100	0.439817	9.16553	9.17866	10.0574	9.23978	8.4645	8.88731
A0A8I6ABZ7;D4A9D6	A0A8I6ABZ7;D4A9D6	Dhx9	RNA helicase	A0A8I6ABZ7_RAT;D4A9D6_RAT	FALSE	100	0.120264	11.3332	11.466	11.3374	11.5301	11.0874	11.2452
A0A8I6ABZ8	A0A8I6ABZ8	Akap10	A-kinase anchoring protein 10	A0A8I6ABZ8_RAT	FALSE	100	0.451525	6.57538	7.04273	7.07662	7.27816	4.9239	6.55547
A0A8I6AC28;Q9QYM2	A0A8I6AC28;Q9QYM2	Parg	poly(ADP-ribose) glycohydrolase;Poly(ADP-ribose) glycohydrolase	A0A8I6AC28_RAT;PARG_RAT	FALSE	100	0.430588	5.20901	5.16321	5.45802	4.05399	6.0259	5.34393
A0A8I6AC37;A0A8I6ACX4;A0A8I6GKM3;F1M589	A0A8I6AC37;A0A8I6ACX4;A0A8I6GKM3;F1M589	Pml	PML nuclear body scaffold	A0A8I6AC37_RAT;A0A8I6ACX4_RAT;A0A8I6GKM3_RAT;F1M589_RAT	FALSE	100	0.0537775	7.44053	7.48445	7.36528	7.34968	7.47821	7.52503
A0A8I6AC39;Q63151	A0A8I6AC39;Q63151	Acsl3	Acyl-CoA synthetase long-chain family member 3;Fatty acid CoA ligase Acsl3	A0A8I6AC39_RAT;ACSL3_RAT	FALSE	100	0.320663	6.71455	7.17223	7.0794	6.72053	5.74051	6.86008
A0A8I6AC41;A0A8I6GFE6;A0A8L2QPW4;Q6Q0N0	A0A8I6AC41;A0A8I6GFE6;A0A8L2QPW4;Q6Q0N0	Clstn1	Calsyntenin 1;Calsyntenin 1;Calsyntenin 1;Calsyntenin-1	A0A8I6AC41_RAT;A0A8I6GFE6_RAT;A0A8L2QPW4_RAT;CSTN1_RAT	FALSE	100	0.488168	9.84937	9.63585	9.39027	9.57579	10.8528	9.79209
A0A8I6AC45;A0A8I6AI29;A0A8I6APP1;A6IEC0;D3ZLZ7	A0A8I6AC45;A0A8I6AI29;A0A8I6APP1;A6IEC0;D3ZLZ7	Impdh1;Impdh1;Impdh1;Impdh1_predicted;Impdh1	Inosine-5'-monophosphate dehydrogenase;Inosine-5'-monophosphate dehydrogenase;Inosine-5'-monophosphate dehydrogenase;Inosine-5'-monophosphate dehydrogenase;Inosine-5'-monophosphate dehydrogenase 1	A0A8I6AC45_RAT;A0A8I6AI29_RAT;A0A8I6APP1_RAT;A6IEC0_RAT;IMDH1_RAT	FALSE	100	0.498707	7.09994	7.41819	6.41006	6.47708	8.07027	7.12408
A0A8I6AC46;D3ZRN2	A0A8I6AC46;D3ZRN2	Med1	Mediator of RNA polymerase II transcription subunit 1	A0A8I6AC46_RAT;D3ZRN2_RAT	FALSE	100	0.169571	10.373	10.2438	10.4062	10.4379	10.7137	10.0632
A0A8I6AC73	A0A8I6AC73	Stard4	StAR-related lipid transfer domain containing 4	A0A8I6AC73_RAT	FALSE	100	0.505201	5.06978	5.5574	5.02764	6.0132	3.46533	5.28535
A0A8I6AC82;D3ZTX0	A0A8I6AC82;D3ZTX0	Tmed7	Transmembrane p24 trafficking protein 7;Transmembrane emp24 domain-containing protein 7	A0A8I6AC82_RAT;TMED7_RAT	FALSE	100	0.276877	9.29223	9.68784	9.48802	9.2351	9.54957	8.50064
A0A8I6AC84;A6HCU0;F1MAD3	A0A8I6AC84;A6HCU0;F1MAD3	Pkd1;rCG_34128;Pkd1	Polycystin 1, transient receptor potential channel interacting;RCG34128;Polycystin 1, transient receptor potential channel interacting	A0A8I6AC84_RAT;A6HCU0_RAT;F1MAD3_RAT	FALSE	80	0.542088	5.61603	4.07442	6.38272	6.35763		5.64935
A0A8I6ACA5	A0A8I6ACA5	Pwp1	PWP1 homolog, endonuclein	A0A8I6ACA5_RAT	FALSE	100	0.237381	8.70162	8.67139	8.52818	8.49288	9.2332	8.58243
A0A8I6ACB1	A0A8I6ACB1	Wdr11	WD repeat domain 11	A0A8I6ACB1_RAT	FALSE	100	0.389511	8.80587	9.21366	8.86813	9.48764	7.84698	8.61295
A0A8I6ACB6;A0A8I6G6V6;A0A8I6GF94;A0A8J8YB99;B1WC73	A0A8I6ACB6;A0A8I6G6V6;A0A8I6GF94;A0A8J8YB99;B1WC73	Arl6	ADP-ribosylation factor-like protein 6	A0A8I6ACB6_RAT;A0A8I6G6V6_RAT;A0A8I6GF94_RAT;A0A8J8YB99_RAT;B1WC73_RAT	FALSE	100	0.207735	7.60259	7.34131	7.9697	7.84497	7.30967	7.54729
A0A8I6ACG3;F7EYC4;Q5XI21	A0A8I6ACG3;F7EYC4;Q5XI21	Tom1	Target of myb1 membrane trafficking protein;Target of myb1 membrane trafficking protein;Target of myb1 homolog (Chicken)	A0A8I6ACG3_RAT;F7EYC4_RAT;Q5XI21_RAT	FALSE	100	0.457931	10.4058	11.1604	10.965	10.6323	9.54737	9.72415
A0A8I6ACH7;A0A8L2Q6N9;Q64559	A0A8I6ACH7;A0A8L2Q6N9;Q64559	Acot7	Acyl-CoA thioesterase 7;Acyl-CoA thioesterase 7;Cytosolic acyl coenzyme A thioester hydrolase	A0A8I6ACH7_RAT;A0A8L2Q6N9_RAT;BACH_RAT	FALSE	100	0.458801	9.01252	8.66627	8.58721	9.11441	9.95279	8.74191
A0A8I6ACI2;B2RZ20	A0A8I6ACI2;B2RZ20	Ssna1	SS nuclear autoantigen 1	A0A8I6ACI2_RAT;B2RZ20_RAT	FALSE	80	0.878003	3.5758	1.65789		3.36577	5.2319	4.04763
A0A8I6ACI8;F1LPV2;P98166	A0A8I6ACI8;F1LPV2;P98166	Vldlr	Very low density lipoprotein receptor;Very low density lipoprotein receptor;Very low-density lipoprotein receptor	A0A8I6ACI8_RAT;F1LPV2_RAT;VLDLR_RAT	FALSE	100	0.365015	6.60427	6.99577	7.0417	7.04498	5.52303	6.41585
A0A8I6ACJ6;P51952	A0A8I6ACJ6;P51952	Cdk7	Cyclin-dependent kinase 7;Cyclin-dependent kinase 7 (Fragment)	A0A8I6ACJ6_RAT;CDK7_RAT	FALSE	100	0.248438	5.9028	5.86319	6.10524	6.38264	5.66325	5.49967
A0A8I6ACK7	A0A8I6ACK7	Vps26b	VPS26 retromer complex component B	A0A8I6ACK7_RAT	FALSE	100	0.288187	6.36128	6.93644	6.46162	6.4483	5.90155	6.0585
A0A8I6ACQ5;A0A8I6ATS5;G3V829;Q2QC85	A0A8I6ACQ5;A0A8I6ATS5;G3V829;Q2QC85	Fubp3	Far upstream element binding protein 3;Far upstream element binding protein 3;Far upstream element binding protein 3;MAP2 RNA trans-acting protein 2	A0A8I6ACQ5_RAT;A0A8I6ATS5_RAT;G3V829_RAT;Q2QC85_RAT	FALSE	100	0.492656	5.63363	5.35252	5.26814	6.53493	6.17724	4.83532
A0A8I6ACQ8;Q08463	A0A8I6ACQ8;Q08463	Fzd1	Frizzled class receptor 1;Frizzled-1	A0A8I6ACQ8_RAT;FZD1_RAT	FALSE	80	0.297815	4.45731	4.14427	4.8064	4.86537		4.01319
A0A8I6ACU1;A0A8I6AH04;Q5M849	A0A8I6ACU1;A0A8I6AH04;Q5M849	Ifi35	Interferon-induced protein 35	A0A8I6ACU1_RAT;A0A8I6AH04_RAT;Q5M849_RAT	FALSE	100	0.189271	7.83505	7.88462	8.09575	7.47071	7.62542	8.09873
A0A8I6ACU9;D3ZJX5	A0A8I6ACU9;D3ZJX5	Timm50	Mitochondrial import inner membrane translocase subunit TIM50	A0A8I6ACU9_RAT;D3ZJX5_RAT	FALSE	100	0.43581	7.36655	7.00444	7.32823	6.78569	8.25501	7.45937
A0A8I6ACY2	A0A8I6ACY2	Plcg1	1-phosphatidylinositol 4,5-bisphosphate phosphodiesterase gamma	A0A8I6ACY2_RAT	FALSE	100	0.145936	9.56322	9.74255	9.62645	9.42564	9.76522	9.25623
A0A8I6ACY3;A0A8I6GIL4	A0A8I6ACY3;A0A8I6GIL4	Tmem87a	Transmembrane protein 87A	A0A8I6ACY3_RAT;A0A8I6GIL4_RAT	FALSE	100	0.309369	8.65085	9.19939	9.00132	8.55746	8.09376	8.40231
A0A8I6ACY6;D1M8S3	A0A8I6ACY6;D1M8S3	Il1rap	Interleukin 1 receptor accessory protein	A0A8I6ACY6_RAT;D1M8S3_RAT	FALSE	100	0.345188	5.87041	6.17219	6.12306	6.00082	6.3628	4.69319
A0A8I6ACY9	A0A8I6ACY9	Vps37b	VPS37B subunit of ESCRT-I	A0A8I6ACY9_RAT	FALSE	100	0.348847	6.71175	7.23166	6.44954	6.34919	7.25821	6.27013
A0A8I6AD02	A0A8I6AD02	ENSRNOG00000069655	Glyceraldehyde 3-phosphate dehydrogenase NAD(P) binding domain-containing protein	A0A8I6AD02_RAT	FALSE	100	0.616095	10.6232	10.1769	9.99572	10.5378	11.8489	10.5569
A0A8I6AD03;B1WBV6;F1LRS5	A0A8I6AD03;B1WBV6;F1LRS5	Aplp1	Amyloid beta precursor like protein 1;Aplp1 protein;Amyloid beta precursor like protein 1	A0A8I6AD03_RAT;B1WBV6_RAT;F1LRS5_RAT	FALSE	100	0.550079	5.17074	5.42227	3.98705	5.10145	6.26183	5.08109
A0A8I6AD19;A6J6F7;D4A4P4	A0A8I6AD19;A6J6F7;D4A4P4	Flad1;rCG_62600;Flad1	FAD synthase	A0A8I6AD19_RAT;A6J6F7_RAT;D4A4P4_RAT	FALSE	100	0.550208	6.84363	6.08557	6.60573	6.84506	7.9513	6.73049
A0A8I6AD42;A0A8L2QK78;A0A8L2QSH6;A6IG74	A0A8I6AD42;A0A8L2QK78;A0A8L2QSH6;A6IG74	Atp2b1	Calcium-transporting ATPase	A0A8I6AD42_RAT;A0A8L2QK78_RAT;A0A8L2QSH6_RAT;A6IG74_RAT	FALSE	100	0.349576	10.6687	11.2186	11.089	10.8269	10.3045	9.90449
A0A8I6AD51	A0A8I6AD51	Sbf1	SET binding factor 1	A0A8I6AD51_RAT	FALSE	80	0.756521	7.72278	8.30468	7.27059	9.07947		6.23639
A0A8I6AD94;Q4V8C3	A0A8I6AD94;Q4V8C3	Eml1	EMAP like 1;Echinoderm microtubule-associated protein-like 1	A0A8I6AD94_RAT;EMAL1_RAT	FALSE	100	0.54803	4.97144	4.67925	4.7981	6.00528	3.86821	5.50636
A0A8I6ADA0;A0A8I6AKY2;Q6AYE2	A0A8I6ADA0;A0A8I6AKY2;Q6AYE2	Sh3glb1	Endophilin-B1	A0A8I6ADA0_RAT;A0A8I6AKY2_RAT;SHLB1_RAT	FALSE	100	0.758594	7.93299	8.23058	7.35398	7.13678	9.40145	7.54217
A0A8I6ADC8;A0A8I6AIJ8;A0A8I6APW1;A0A8I6GF49;Q9WU70	A0A8I6ADC8;A0A8I6AIJ8;A0A8I6APW1;A0A8I6GF49;Q9WU70	Stxbp5	Syntaxin binding protein 5;Syntaxin binding protein 5;Syntaxin binding protein 5;Syntaxin binding protein 5;Syntaxin-binding protein 5	A0A8I6ADC8_RAT;A0A8I6AIJ8_RAT;A0A8I6APW1_RAT;A0A8I6GF49_RAT;STXB5_RAT	FALSE	100	0.473607	6.23833	6.61458	6.64641	5.38265	5.4821	7.06589
A0A8I6ADD0;A0A8I6GF99;A6IFV7;A6IFV8;Q62733	A0A8I6ADD0;A0A8I6GF99;A6IFV7;A6IFV8;Q62733	Tmpo	Thymopoietin;Solute carrier family 25 member 3;Thymopoietin, isoform CRA_c;Thymopoietin, isoform CRA_b;Lamina-associated polypeptide 2, isoform beta	A0A8I6ADD0_RAT;A0A8I6GF99_RAT;A6IFV7_RAT;A6IFV8_RAT;LAP2_RAT	FALSE	100	0.852399	9.61747	9.76017	8.82514	8.87262	11.2533	9.37612
A0A8I6ADH3;A6K613;Q5PPH0	A0A8I6ADH3;A6K613;Q5PPH0	Enoph1;RGD1309016;Enoph1	Enolase-phosphatase E1	A0A8I6ADH3_RAT;A6K613_RAT;ENOPH_RAT	FALSE	100	0.565106	6.13578	6.83991	6.83717	6.99912	4.67635	5.32638
A0A8I6ADJ6	A0A8I6ADJ6	Dsn1	DSN1 component of MIS12 kinetochore complex	A0A8I6ADJ6_RAT	FALSE	100	0.408286	5.71362	5.74462	5.08568	6.50036	6.00468	5.23278
A0A8I6ADL4;A0A8I6GKX3	A0A8I6ADL4;A0A8I6GKX3	Serinc3	Serine incorporator 3	A0A8I6ADL4_RAT;A0A8I6GKX3_RAT	FALSE	100	0.479715	8.95162	9.31778	9.38087	9.80446	7.60722	8.64778
A0A8I6ADN0;B4F767	A0A8I6ADN0;B4F767	Wwp2	E3 ubiquitin-protein ligase	A0A8I6ADN0_RAT;B4F767_RAT	FALSE	100	0.416062	8.31695	9.01324	8.76967	8.54593	7.2842	7.97173
A0A8I6ADR1	A0A8I6ADR1	Col6a3	Collagen type VI alpha 3 chain	A0A8I6ADR1_RAT	FALSE	100	0.0817558	11.1114	11.2659	10.9409	11.0714	11.1259	11.1531
A0A8I6ADT2;P62815	A0A8I6ADT2;P62815	Atp6v1b2	Vacuolar proton pump subunit B;V-type proton ATPase subunit B, brain isoform	A0A8I6ADT2_RAT;VATB2_RAT	FALSE	100	0.137928	9.37543	9.43145	9.59952	9.45477	9.03342	9.358
A0A8I6ADU4;A0A9K3Y7D6	A0A8I6ADU4;A0A9K3Y7D6	Gpn1	GPN-loop GTPase	A0A8I6ADU4_RAT;A0A9K3Y7D6_RAT	FALSE	100	0.631828	6.68975	5.76324	7.00125	6.0134	7.92632	6.74453
A0A8I6ADW9;A0A8I6G8K5	A0A8I6ADW9;A0A8I6G8K5	Prkcsh	Glucosidase 2 subunit beta	A0A8I6ADW9_RAT;A0A8I6G8K5_RAT	FALSE	100	0.811767	9.71519	9.78304	9.22279	8.70937	11.2852	9.57551
A0A8I6ADY9;A6KTC8	A0A8I6ADY9;A6KTC8	Fig4	FIG4 phosphoinositide 5-phosphatase	A0A8I6ADY9_RAT;A6KTC8_RAT	FALSE	100	1.40586	6.45801	6.03909	5.63232	5.85864	9.05801	5.70196
A0A8I6ADZ3;Q6P768	A0A8I6ADZ3;Q6P768	B4galt3	Beta-1,4-galactosyltransferase;Beta-1,4-galactosyltransferase 3	A0A8I6ADZ3_RAT;B4GT3_RAT	FALSE	100	0.283219	6.5349	6.50211	6.33498	7.15834	6.30606	6.37303
A0A8I6AE14	A0A8I6AE14	Fkbp7	peptidylprolyl isomerase	A0A8I6AE14_RAT	FALSE	100	0.777248	6.00899	5.16754	4.9523	6.00412	7.52292	6.39805
A0A8I6AE47;A0A8I6AFR7;A6HGA2;A6HGA3;O35550	A0A8I6AE47;A0A8I6AFR7;A6HGA2;A6HGA3;O35550	Rabep1	Rabaptin, RAB GTPase binding effector protein 1;Rabaptin, RAB GTPase binding effector protein 1;Rabaptin, RAB GTPase binding effector protein 1, isoform CRA_a;Rabaptin, RAB GTPase binding effector protein 1, isoform CRA_b;Rab GTPase-binding effector protein 1	A0A8I6AE47_RAT;A0A8I6AFR7_RAT;A6HGA2_RAT;A6HGA3_RAT;RABE1_RAT	FALSE	100	0.513879	6.54497	6.33443	6.54098	5.45374	7.5538	6.84189
A0A8I6AE50;A0A8I6AE68	A0A8I6AE50;A0A8I6AE68	Anln	Anillin, actin binding protein;Anillin, actin binding protein	A0A8I6AE50_RAT;A0A8I6AE68_RAT	FALSE	100	0.342376	6.9709	6.93105	6.92325	6.63002	7.70065	6.66953
A0A8I6AE78	A0A8I6AE78	Hgsnat	Heparan-alpha-glucosaminide N-acetyltransferase	A0A8I6AE78_RAT	FALSE	60	0.706525	6.61005	7.10055	5.01372		7.71587
A0A8I6AE92;M0RCX0	A0A8I6AE92;M0RCX0	Pcbd2	4a-hydroxytetrahydrobiopterin dehydratase	A0A8I6AE92_RAT;M0RCX0_RAT	FALSE	100	0.269045	5.50815	6.06328	5.51785	5.10124	5.59647	5.26192
A0A8I6AE98;A6HI35;Q05982	A0A8I6AE98;A6HI35;Q05982	Nme1	Nucleoside diphosphate kinase;Nucleoside diphosphate kinase;Nucleoside diphosphate kinase A	A0A8I6AE98_RAT;A6HI35_RAT;NDKA_RAT	FALSE	100	0.845478	10.6769	10.3293	10.3596	10.3766	12.2905	10.0285
A0A8I6AEB6;Q9WVS2	A0A8I6AEB6;Q9WVS2	Osgep	N(6)-L-threonylcarbamoyladenine synthase;tRNA N6-adenosine threonylcarbamoyltransferase	A0A8I6AEB6_RAT;OSGEP_RAT	FALSE	100	0.209203	8.34666	8.31771	8.38926	8.77761	7.94394	8.3048
A0A8I6AED6	A0A8I6AED6	Cdk5rap3	CDK5 regulatory subunit associated protein 3	A0A8I6AED6_RAT	FALSE	40	1.37281	3.11971		0.08328		6.15614
A0A8I6AEF5;P58366	A0A8I6AEF5;P58366	Ankh	ANKH inorganic pyrophosphate transport regulator;Mineralization regulator ANKH	A0A8I6AEF5_RAT;ANKH_RAT	FALSE	100	0.422548	10.6517	11.5417	10.5055	10.4705	10.3554	10.3855
A0A8I6AEG7	A0A8I6AEG7	Eef1b2	Eukaryotic translation elongation factor 1 beta 2	A0A8I6AEG7_RAT	FALSE	100	0.12598	10.5529	10.583	10.5725	10.7585	10.2371	10.6135
A0A8I6AEG8;A0A8I6AKK0;F7FBH3	A0A8I6AEG8;A0A8I6AKK0;F7FBH3	Tns2	Tensin 2	A0A8I6AEG8_RAT;A0A8I6AKK0_RAT;F7FBH3_RAT	FALSE	100	0.228695	9.13359	9.35509	9.46329	9.23582	8.50826	9.10548
A0A8I6AEH3;A0A8J8YNL9;E9PT79;Q71SY3	A0A8I6AEH3;A0A8J8YNL9;E9PT79;Q71SY3	Tsn	Translin	A0A8I6AEH3_RAT;A0A8J8YNL9_RAT;E9PT79_RAT;Q71SY3_RAT	FALSE	100	0.161017	11.6324	11.6521	11.8758	11.3035	11.8353	11.4954
A0A8I6AEH8;P38659	A0A8I6AEH8;P38659	Pdia4	Protein disulfide-isomerase;Protein disulfide-isomerase A4	A0A8I6AEH8_RAT;PDIA4_RAT	FALSE	100	0.276552	10.208	10.1452	10.0796	9.94415	10.8189	10.0522
A0A8I6AEJ4;A0A8I6GKE9	A0A8I6AEJ4;A0A8I6GKE9	Cacnb2	Voltage-dependent L-type calcium channel subunit beta-2	A0A8I6AEJ4_RAT;A0A8I6GKE9_RAT	FALSE	60	0.507091	5.60189	5.55151	4.89057			6.3636
A0A8I6AEM8	A0A8I6AEM8	Hexd	beta-N-acetylhexosaminidase	A0A8I6AEM8_RAT	FALSE	100	0.748928	5.63999	5.43427	5.65163	5.57806	7.11108	4.42489
A0A8I6AEQ4;F7F350;Q6AYB6	A0A8I6AEQ4;F7F350;Q6AYB6	Syap1	Synapse associated protein 1	A0A8I6AEQ4_RAT;F7F350_RAT;Q6AYB6_RAT	FALSE	100	0.300957	7.17173	7.25181	6.67473	6.85946	7.76552	7.30714
A0A8I6AER6;B0BMY7	A0A8I6AER6;B0BMY7	Twf2	Twinfilin actin-binding protein 2	A0A8I6AER6_RAT;B0BMY7_RAT	FALSE	100	0.189692	6.68946	6.21867	6.69862	6.83248	7.00878	6.68875
A0A8I6AET8;A6HAF2;O55165	A0A8I6AET8;A6HAF2;O55165	Kif3c	Kinesin-like protein;Kinesin-like protein;Kinesin-like protein KIF3C	A0A8I6AET8_RAT;A6HAF2_RAT;KIF3C_RAT	FALSE	100	0.595404	4.31577	3.57515	4.3447	5.28126	3.16161	5.21615
A0A8I6AEU3;A6IW00;D4A6Z8	A0A8I6AEU3;A6IW00;D4A6Z8	Kcnu1;rCG_43239;Kcnu1	Calcium-activated potassium channel subunit alpha-1	A0A8I6AEU3_RAT;A6IW00_RAT;D4A6Z8_RAT	FALSE	60	0.58847	1.38696	2.09296	0.0122968			2.05562
A0A8I6AEU6;A0A8L2R9H0;P62243	A0A8I6AEU6;A0A8L2R9H0;P62243	Rps8	40S ribosomal protein S8;40S ribosomal protein S8;Small ribosomal subunit protein eS8	A0A8I6AEU6_RAT;A0A8L2R9H0_RAT;RS8_RAT	FALSE	100	0.667822	10.4242	11.7317	10.6725	11.272	8.32305	10.1217
A0A8I6AEY5	A0A8I6AEY5	Lrsam1	Leucine rich repeat and sterile alpha motif containing 1	A0A8I6AEY5_RAT	FALSE	100	0.448101	4.11424	4.21115	4.98634	4.16033	2.94605	4.26735
A0A8I6AEZ1;Q63150	A0A8I6AEZ1;Q63150	Dpys	Dihydropyrimidinase	A0A8I6AEZ1_RAT;DPYS_RAT	FALSE	100	1.39853	7.3217	6.69404	6.78149	6.94005	9.91497	6.27796
A0A8I6AF41;Q4KLZ6	A0A8I6AF41;Q4KLZ6	Tkfc	Triokinase/FMN cyclase	A0A8I6AF41_RAT;TKFC_RAT	FALSE	100	0.881187	7.14317	7.12987	7.02683	6.00804	8.83729	6.71381
A0A8I6AF49	A0A8I6AF49	Rtca	RNA 3'-terminal-phosphate cyclase (ATP)	A0A8I6AF49_RAT	FALSE	100	0.237137	7.71048	7.75703	7.80601	8.1781	7.24233	7.56894
A0A8I6AF73;A6HVQ9;D3ZW15	A0A8I6AF73;A6HVQ9;D3ZW15	Sec24b;Sec24b_predicted;Sec24b	SEC24 homolog B, COPII coat complex component;SEC24 related gene family, member B (S. cerevisiae) (Predicted);SEC24 homolog B, COPII coat complex component	A0A8I6AF73_RAT;A6HVQ9_RAT;D3ZW15_RAT	FALSE	100	0.0980103	8.93459	8.88671	8.90283	9.08854	8.73618	9.0587
A0A8I6AF82	A0A8I6AF82	ENSRNOG00000070725	Tubulin alpha chain	A0A8I6AF82_RAT	FALSE	100	0.292342	7.78425	7.77784	7.63269	7.89262	7.24252	8.37559
A0A8I6AF83;Q9QYV0	A0A8I6AF83;Q9QYV0	Adam15	ADAM metallopeptidase domain 15;Disintegrin and metalloproteinase domain-containing protein 15	A0A8I6AF83_RAT;ADA15_RAT	FALSE	100	0.66266	7.92085	7.60903	7.81362	7.71807	9.22865	7.23488
A0A8I6AF84;A6J0S6;P50279	A0A8I6AF84;A6J0S6;P50279	Stx2;Epim;Stx2	Syntaxin 2;Epimorphin, isoform CRA_b;Syntaxin-2	A0A8I6AF84_RAT;A6J0S6_RAT;STX2_RAT	FALSE	100	0.545699	7.58866	8.13571	8.61268	7.26474	7.41077	6.51938
A0A8I6AF96	A0A8I6AF96	Heatr5a	HEAT repeat containing 5A	A0A8I6AF96_RAT	FALSE	100	0.292125	9.68111	10.0359	9.58531	10.1858	9.17447	9.42411
A0A8I6AFC5	A0A8I6AFC5	Hpf1	Histone PARylation factor 1	A0A8I6AFC5_RAT	FALSE	100	0.131077	7.54048	7.80365	7.39699	7.4645	7.37989	7.65737
A0A8I6AFE4	A0A8I6AFE4	Wdr74	WD repeat domain 74	A0A8I6AFE4_RAT	FALSE	100	0.196942	5.49955	5.68204	5.62743	5.81344	5.18045	5.19437
A0A8I6AFE5;A0A8I6G7W8;A0A8I6GLM5;Q05096	A0A8I6AFE5;A0A8I6G7W8;A0A8I6GLM5;Q05096	Myo1b	Myosin Ib;Myosin Ib;Myosin Ib;Unconventional myosin-Ib	A0A8I6AFE5_RAT;A0A8I6G7W8_RAT;A0A8I6GLM5_RAT;MYO1B_RAT	FALSE	100	0.267635	6.35501	6.75549	6.56171	6.50468	5.56967	6.38351
A0A8I6AFE7	A0A8I6AFE7	LOC120098765	Histocompatibility antigen 60b-like	A0A8I6AFE7_RAT	FALSE	100	0.836286	7.0369	6.82312	7.3485	5.8516	8.65832	6.50298
A0A8I6AFH0;A0A8I6GLJ4	A0A8I6AFH0;A0A8I6GLJ4	Bcap29	B-cell receptor-associated protein	A0A8I6AFH0_RAT;A0A8I6GLJ4_RAT	FALSE	100	0.462257	6.17655	6.95898	6.64334	6.52493	5.53166	5.22384
A0A8I6AFH4;P05197	A0A8I6AFH4;P05197	Eef2	Eukaryotic translation elongation factor 2;Elongation factor 2	A0A8I6AFH4_RAT;EF2_RAT	FALSE	100	0.0756492	13.8493	13.8996	13.8398	13.9674	13.8734	13.6665
A0A8I6AFJ7	A0A8I6AFJ7	Dnajc13	DnaJ heat shock protein family (Hsp40) member C13	A0A8I6AFJ7_RAT	FALSE	100	0.437218	8.50925	8.98789	8.65461	9.26992	7.37478	8.25907
A0A8I6AFK4;A0A8J8Y9X7	A0A8I6AFK4;A0A8J8Y9X7	Erh	Enhancer of rudimentary homolog	A0A8I6AFK4_RAT;A0A8J8Y9X7_RAT	FALSE	100	1.07239	3.65451	2.4682	3.68094	2.99766	5.68142	3.44431
A0A8I6AFM4;B0BNM2;D4A986	A0A8I6AFM4;B0BNM2;D4A986	Mbd2	Methyl-CpG binding domain protein 2;Mbd2 protein;Methyl-CpG binding domain protein 2	A0A8I6AFM4_RAT;B0BNM2_RAT;D4A986_RAT	FALSE	100	0.214789	6.01758	6.00608	5.56152	6.40424	6.20911	5.90694
A0A8I6AFQ3	A0A8I6AFQ3	Dtymk	dTMP kinase	A0A8I6AFQ3_RAT	FALSE	100	0.568917	8.20198	8.69801	8.09286	9.28533	7.49581	7.43789
A0A8I6AFR9;B5DEK0	A0A8I6AFR9;B5DEK0	Rprd1b	Regulation of nuclear pre-mRNA domain-containing protein	A0A8I6AFR9_RAT;B5DEK0_RAT	FALSE	100	0.156145	8.32128	8.48586	8.56195	8.39429	8.00778	8.15652
A0A8I6AFS6;A0A8I6GLA3;A0A8L2QEH3;P17074	A0A8I6AFS6;A0A8I6GLA3;A0A8L2QEH3;P17074	Rps19	Small ribosomal subunit protein eS19	A0A8I6AFS6_RAT;A0A8I6GLA3_RAT;A0A8L2QEH3_RAT;RS19_RAT	FALSE	100	0.309448	7.69462	8.07439	7.76502	8.17127	6.92104	7.5414
A0A8I6AFT8	A0A8I6AFT8	Sf3b6	Splicing factor 3B, subunit 6	A0A8I6AFT8_RAT	FALSE	100	1.62935	7.17712	5.97737	6.223	6.33919	10.2993	7.04673
A0A8I6AFV1;D3ZHP7	A0A8I6AFV1;D3ZHP7	Ulk3	Serine/threonine-protein kinase ULK3	A0A8I6AFV1_RAT;ULK3_RAT	FALSE	100	0.39895	5.88095	6.58695	6.36807	5.53007	5.5769	5.34279
A0A8I6AFW7	A0A8I6AFW7	Acot9	Acyl-CoA thioesterase 9	A0A8I6AFW7_RAT	FALSE	100	0.973954	4.831	5.04718	3.33331	4.76102	6.71817	4.29531
A0A8I6AFX5;B2GV35;B5DEK9;F7FLQ5	A0A8I6AFX5;B2GV35;B5DEK9;F7FLQ5	Eml3;B3gat3;B3gat3;B3gat3	Galactosylgalactosylxylosylprotein 3-beta-glucuronosyltransferase	A0A8I6AFX5_RAT;B2GV35_RAT;B5DEK9_RAT;F7FLQ5_RAT	FALSE	100	0.232565	7.189	7.48634	7.14147	7.26661	6.56642	7.48418
A0A8I6AFX6	A0A8I6AFX6	Aldh16a1	Aldehyde dehydrogenase family 16 member A1	A0A8I6AFX6_RAT	FALSE	100	0.147898	11.8174	11.894	11.9643	12.0176	11.4449	11.7659
A0A8I6AG01;Q71UE8	A0A8I6AG01;Q71UE8	Nedd8	NEDD8	A0A8I6AG01_RAT;NEDD8_RAT	FALSE	60	1.38314	4.86046		2.50744		7.52468	4.54926
A0A8I6AG10;G3V7M0	A0A8I6AG10;G3V7M0	Cnot1	CCR4-NOT transcription complex, subunit 1;CCR4-NOT transcription complex, subunit 1	A0A8I6AG10_RAT;G3V7M0_RAT	FALSE	100	0.0967626	9.71301	9.65766	9.60369	9.92468	9.6117	9.76733
A0A8I6AG23;A6I201	A0A8I6AG23;A6I201	Mthfs	5-formyltetrahydrofolate cyclo-ligase	A0A8I6AG23_RAT;A6I201_RAT	FALSE	100	0.341621	8.26757	8.81139	8.22225	8.64895	7.3037	8.35156
A0A8I6AG33	A0A8I6AG33	Tnpo1	Transportin 1	A0A8I6AG33_RAT	FALSE	100	0.499928	10.274	9.88306	10.0073	10.0686	11.3018	10.1091
A0A8I6AG38;P70483	A0A8I6AG38;P70483	Strn	Striatin	A0A8I6AG38_RAT;STRN_RAT	FALSE	100	0.33735	8.70061	8.8296	8.65548	9.32569	7.83663	8.85565
A0A8I6AG46;A6IXX3;Q5U2U7	A0A8I6AG46;A6IXX3;Q5U2U7	Rnmt	mRNA (guanine-N(7))-methyltransferase;mRNA cap guanine-N7 methyltransferase;mRNA cap guanine-N7 methyltransferase	A0A8I6AG46_RAT;A6IXX3_RAT;MCES_RAT	FALSE	100	0.306519	8.28629	8.39228	8.26545	7.54049	8.86613	8.36707
A0A8I6AG52	A0A8I6AG52	LOC679899	Small ribosomal subunit protein uS10	A0A8I6AG52_RAT	FALSE	100	0.299612	7.33638	6.78819	7.27851	7.94768	7.43915	7.22839
A0A8I6AG83;A0A8I6GJ86	A0A8I6AG83;A0A8I6GJ86	Rpp30	Ribonuclease P/MRP subunit p30	A0A8I6AG83_RAT;A0A8I6GJ86_RAT	FALSE	100	0.272028	7.95505	8.34023	7.99257	8.35438	7.5877	7.50036
A0A8I6AGE6;Q4V888	A0A8I6AGE6;Q4V888	Pip4p2	Phosphatidylinositol-4,5-bisphosphate 4-phosphatase;Type 2 phosphatidylinositol 4,5-bisphosphate 4-phosphatase	A0A8I6AGE6_RAT;PP4P2_RAT	FALSE	100	0.536736	8.02512	8.70935	8.15831	7.1452	8.94799	7.16473
A0A8I6AGG0;A6HA69;Q6AYS6	A0A8I6AGG0;A6HA69;Q6AYS6	Snx17;rCG_62153;Snx17	Sorting nexin-17	A0A8I6AGG0_RAT;A6HA69_RAT;SNX17_RAT	FALSE	100	0.163702	7.75569	7.77529	7.70693	8.12104	7.63133	7.54387
A0A8I6AGJ8;A0A8I6GKQ5	A0A8I6AGJ8;A0A8I6GKQ5	Fkbp3	peptidylprolyl isomerase	A0A8I6AGJ8_RAT;A0A8I6GKQ5_RAT	FALSE	100	0.501649	9.99498	9.49107	9.91989	9.71464	11.022	9.82733
A0A8I6AGM3;D3ZCE5	A0A8I6AGM3;D3ZCE5	Gpsm2	G-protein signaling modulator 2	A0A8I6AGM3_RAT;D3ZCE5_RAT	FALSE	100	0.872806	7.81898	9.49376	7.50452	8.08656	6.90673	7.10335
A0A8I6AGN0	A0A8I6AGN0	Ap3m1	AP-3 complex subunit mu-1	A0A8I6AGN0_RAT	FALSE	100	0.194482	7.34669	7.65434	7.43912	7.4994	6.85746	7.28314
A0A8I6AGQ6	A0A8I6AGQ6	Adam12	ADAM metallopeptidase domain 12	A0A8I6AGQ6_RAT	FALSE	100	0.351446	6.65345	6.77248	7.37481	6.57916	6.43804	6.10275
A0A8I6AGS6;A6IIB0;G3V766;Q9JIL9	A0A8I6AGS6;A6IIB0;G3V766;Q9JIL9	Nbn	Nibrin	A0A8I6AGS6_RAT;A6IIB0_RAT;G3V766_RAT;NBN_RAT	FALSE	100	0.566817	3.45135	2.98418	4.50798	4.03413	3.66706	2.06341
A0A8I6AGS7;D3Z9E1	A0A8I6AGS7;D3Z9E1	Emilin1	Elastin microfibril interfacer 1	A0A8I6AGS7_RAT;D3Z9E1_RAT	FALSE	100	0.14548	9.02378	9.15455	9.23645	9.0264	9.05142	8.65008
A0A8I6AGT4;Q5BJT7	A0A8I6AGT4;Q5BJT7	Ccdc93	Coiled-coil domain-containing protein 93	A0A8I6AGT4_RAT;CCD93_RAT	FALSE	100	0.124846	8.63276	8.69373	8.78229	8.59768	8.31706	8.77306
A0A8I6AGT9;A0A8I6APK5;Q6AYU2;Q6AYU5	A0A8I6AGT9;A0A8I6APK5;Q6AYU2;Q6AYU5	Pcbp2	Poly(rC) binding protein 2;Poly(rC) binding protein 2;Poly(rC) binding protein 2;Poly(RC) binding protein 2	A0A8I6AGT9_RAT;A0A8I6APK5_RAT;Q6AYU2_RAT;Q6AYU5_RAT	FALSE	100	0.528162	8.17617	8.1099	7.84738	7.51127	9.24393	8.16838
A0A8I6AGV7;A0A8I6G565;A0A8I6GJJ9;A0A8L2QWN0;A6IKX0;Q641Y5	A0A8I6AGV7;A0A8I6G565;A0A8I6GJJ9;A0A8L2QWN0;A6IKX0;Q641Y5	Atg7;Atg7;Atg7;Atg7;rCG_29942;Atg7	Ubiquitin-like modifier-activating enzyme ATG7	A0A8I6AGV7_RAT;A0A8I6G565_RAT;A0A8I6GJJ9_RAT;A0A8L2QWN0_RAT;A6IKX0_RAT;ATG7_RAT	FALSE	100	0.481682	5.53332	6.51912	5.45575	5.41017	5.40814	4.87343
A0A8I6AGW9;A6IB60;D3Z981	A0A8I6AGW9;A6IB60;D3Z981	Plxna1;rCG_56095;Plxna1	Plexin A1;RCG56095;Plexin A1	A0A8I6AGW9_RAT;A6IB60_RAT;D3Z981_RAT	FALSE	100	0.150372	8.70253	8.33275	8.88501	8.88359	8.78134	8.62998
A0A8I6AGZ0;P11442	A0A8I6AGZ0;P11442	Cltc	Clathrin heavy chain;Clathrin heavy chain 1	A0A8I6AGZ0_RAT;CLH1_RAT	FALSE	100	0.357963	13.9368	14.3979	14.2533	14.401	13.1035	13.5282
A0A8I6AH03;D3ZRE7	A0A8I6AH03;D3ZRE7	Swap70	Switching B-cell complex subunit SWAP70	A0A8I6AH03_RAT;D3ZRE7_RAT	FALSE	100	0.357449	5.84814	5.64267	5.78648	5.66093	6.61475	5.53588
A0A8I6AH16	A0A8I6AH16	Nrp2	Neuropilin	A0A8I6AH16_RAT	FALSE	100	0.808413	4.43043	5.1296	6.15078	5.3069	1.86012	3.70476
A0A8I6AH26;D3ZEG9	A0A8I6AH26;D3ZEG9	Ercc2	General transcription and DNA repair factor IIH helicase subunit XPD	A0A8I6AH26_RAT;D3ZEG9_RAT	FALSE	100	0.338917	6.88394	7.52295	6.51114	7.21392	6.42131	6.75038
A0A8I6AH37;D3ZZ94	A0A8I6AH37;D3ZZ94	Parp10	Poly [ADP-ribose] polymerase	A0A8I6AH37_RAT;D3ZZ94_RAT	FALSE	100	0.28752	5.16846	5.55504	5.62517	5.15739	4.70024	4.80445
A0A8I6AH54;P17425	A0A8I6AH54;P17425	Hmgcs1	Hydroxymethylglutaryl-CoA synthase;Hydroxymethylglutaryl-CoA synthase, cytoplasmic	A0A8I6AH54_RAT;HMCS1_RAT	FALSE	100	0.152421	10.4783	10.3993	10.6031	10.1043	10.594	10.691
A0A8I6AH91	A0A8I6AH91	Pcbp1	Poly(rC) binding protein 1	A0A8I6AH91_RAT	FALSE	100	0.678527	6.50262	6.46211	6.51126	6.19238	7.84092	5.5064
A0A8I6AHG2	A0A8I6AHG2	St6galnac4	ST6 N-acetylgalactosaminide alpha-2,6-sialyltransferase 4	A0A8I6AHG2_RAT	FALSE	80	0.26725	6.67051	6.94615	6.81002	6.93116		5.99473
A0A8I6AHG6	A0A8I6AHG6	Gphn	Gephyrin	A0A8I6AHG6_RAT	FALSE	80	0.619499	5.68284	4.44516	5.71841	6.79525		5.77254
A0A8I6AHJ0;A0A8I6ALW7	A0A8I6AHJ0;A0A8I6ALW7	Dnm1	dynamin GTPase	A0A8I6AHJ0_RAT;A0A8I6ALW7_RAT	FALSE	100	0.114186	9.52975	9.56075	9.63327	9.21545	9.60258	9.63671
A0A8I6AHK9	A0A8I6AHK9	Urod	Uroporphyrinogen decarboxylase	A0A8I6AHK9_RAT	FALSE	100	0.227708	8.82851	8.89317	8.77115	9.01654	8.25547	9.20625
A0A8I6AHL9	A0A8I6AHL9	Col6a3	Collagen type VI alpha 3 chain	A0A8I6AHL9_RAT	FALSE	100	0.0591021	11.8344	11.7314	11.7597	11.9336	11.8852	11.862
A0A8I6AHN5;Q4V8K2	A0A8I6AHN5;Q4V8K2	Ctnnbl1	Catenin, beta like 1;Beta-catenin-like protein 1	A0A8I6AHN5_RAT;CTBL1_RAT	FALSE	100	0.397685	9.12135	8.89426	9.17645	9.15746	9.93038	8.44821
A0A8I6AHN8	A0A8I6AHN8	Cdk2	Cyclin dependent kinase 2	A0A8I6AHN8_RAT	FALSE	100	0.311215	9.53321	9.90989	9.58661	9.96516	8.59873	9.60566
A0A8I6AHQ2;D3ZDU2	A0A8I6AHQ2;D3ZDU2	Rptor	Regulatory associated protein of MTOR, complex 1;Regulatory associated protein of MTOR, complex 1	A0A8I6AHQ2_RAT;D3ZDU2_RAT	FALSE	100	0.212468	7.94606	8.02833	7.80359	8.40687	7.77034	7.72118
A0A8I6AHT8;Q63475	A0A8I6AHT8;Q63475	Ptprn2	Protein tyrosine phosphatase, receptor type N2;Receptor-type tyrosine-protein phosphatase N2	A0A8I6AHT8_RAT;PTPR2_RAT	FALSE	100	1.18787	10.8818	10.4099	10.1632	9.42766	13.1537	11.2547
A0A8I6AHV3;A0A8I6AVZ9;F1M6Q3	A0A8I6AHV3;A0A8I6AVZ9;F1M6Q3	Col4a2	Collagen type IV alpha 2 chain	A0A8I6AHV3_RAT;A0A8I6AVZ9_RAT;F1M6Q3_RAT	FALSE	60	1.05233	5.91592		4.23778		7.68234	5.82764
A0A8I6AI28;A6KMB6	A0A8I6AI28;A6KMB6	Osbpl2	Oxysterol-binding protein	A0A8I6AI28_RAT;A6KMB6_RAT	FALSE	100	0.627075	6.81921	6.85089	6.52858	5.81051	8.06435	6.8417
A0A8I6AI37;A0A8I6AKJ4;M0R907	A0A8I6AI37;A0A8I6AKJ4;M0R907	Snrpd3	Small nuclear ribonucleoprotein Sm D3	A0A8I6AI37_RAT;A0A8I6AKJ4_RAT;M0R907_RAT	FALSE	100	1.46741	7.26284	6.82037	8.38155	4.97424	10.364	5.77409
A0A8I6AI52;A0A8L2Q1H7;Q920A6	A0A8I6AI52;A0A8L2Q1H7;Q920A6	Scpep1	Carboxypeptidase;Carboxypeptidase;Retinoid-inducible serine carboxypeptidase	A0A8I6AI52_RAT;A0A8L2Q1H7_RAT;RISC_RAT	FALSE	100	0.337605	10.0133	9.69773	10.1896	9.46914	10.6857	10.0245
A0A8I6AI55;A0A8I6GLL6;G3V824	A0A8I6AI55;A0A8I6GLL6;G3V824	Igf2r	Insulin-like growth factor 2 receptor	A0A8I6AI55_RAT;A0A8I6GLL6_RAT;G3V824_RAT	FALSE	100	0.527167	8.36773	8.23263	8.22512	7.69725	9.43764	8.246
A0A8I6AI57;A0A8I6AR22;F7FM28;Q2TGI6	A0A8I6AI57;A0A8I6AR22;F7FM28;Q2TGI6	Zdhhc20	Palmitoyltransferase	A0A8I6AI57_RAT;A0A8I6AR22_RAT;F7FM28_RAT;Q2TGI6_RAT	FALSE	100	0.463105	5.79729	6.35898	6.56127	6.03928	5.03895	4.98797
A0A8I6AI78;A6INS4	A0A8I6AI78;A6INS4	Poglut2;Kdelc1	Protein O-glucosyltransferase 2;KDEL (Lys-Asp-Glu-Leu) containing 1, isoform CRA_b	A0A8I6AI78_RAT;A6INS4_RAT	FALSE	100	0.3451	5.89129	6.37601	6.42043	5.39163	5.35095	5.91743
A0A8I6AI81	A0A8I6AI81	Gda	Guanine deaminase	A0A8I6AI81_RAT	FALSE	100	0.782673	11.1919	10.7413	10.9185	9.96433	12.7158	11.6196
A0A8I6AI88	A0A8I6AI88	Chpf2	Hexosyltransferase	A0A8I6AI88_RAT	FALSE	100	0.371275	6.57343	6.40396	6.45737	6.28688	7.36859	6.35038
A0A8I6AIA6;P13205	A0A8I6AIA6;P13205	Nppb	Natriuretic peptides B	A0A8I6AIA6_RAT;ANFB_RAT	FALSE	100	0.397763	6.13435	4.55415	6.42383	6.4967	6.64635	6.55071
A0A8I6AIC8	A0A8I6AIC8	Zwilch	Protein zwilch	A0A8I6AIC8_RAT	FALSE	100	0.261162	8.24052	8.57788	8.36609	8.5558	7.50587	8.19696
A0A8I6AIE4;A0A8I6AU03	A0A8I6AIE4;A0A8I6AU03	Med8	Mediator of RNA polymerase II transcription subunit 8	A0A8I6AIE4_RAT;A0A8I6AU03_RAT	FALSE	100	0.758852	8.41729	8.35674	7.72817	7.78946	9.88957	8.32251
A0A8I6AIG7;Q63584	A0A8I6AIG7;Q63584	Tmed10	Transmembrane p24 trafficking protein 10;Transmembrane emp24 domain-containing protein 10	A0A8I6AIG7_RAT;TMEDA_RAT	FALSE	100	0.676003	9.44285	10.0178	10.0436	10.7366	8.46992	7.94623
A0A8I6AII1;A0A8I6GEX8	A0A8I6AII1;A0A8I6GEX8	Col5a2	Collagen type V alpha 2 chain	A0A8I6AII1_RAT;A0A8I6GEX8_RAT	FALSE	100	0.517009	11.0865	10.6095	10.5073	11.3394	12.1148	10.8617
A0A8I6AII6;A1L1J8	A0A8I6AII6;A1L1J8	Rab5b	RAB5B, member RAS oncogene family;RAB5B, member RAS oncogene family	A0A8I6AII6_RAT;A1L1J8_RAT	FALSE	100	0.374403	9.55633	9.35894	9.37355	9.50634	10.3526	9.19016
A0A8I6AIK0;A6HY44;F7F3R8	A0A8I6AIK0;A6HY44;F7F3R8	Ctsd	Cathepsin D	A0A8I6AIK0_RAT;A6HY44_RAT;F7F3R8_RAT	FALSE	100	0.646032	5.76761	6.8949	3.28826	6.93057	5.65453	6.06977
A0A8I6AIL6;Q8R4R9	A0A8I6AIL6;Q8R4R9	Ppp1r14c	Protein phosphatase 1 regulatory subunit 14;Protein phosphatase 1 regulatory subunit 14C	A0A8I6AIL6_RAT;PP14C_RAT	FALSE	40	1.12588	2.91894	1.34939			4.48848
A0A8I6AIM5;P04905	A0A8I6AIM5;P04905	Gstm1	Glutathione S-transferase;Glutathione S-transferase Mu 1	A0A8I6AIM5_RAT;GSTM1_RAT	FALSE	100	0.168558	9.47737	9.72136	9.38265	9.72751	9.40254	9.15281
A0A8I6AIP1;Q498R3	A0A8I6AIP1;Q498R3	Dnajc10	DnaJ homolog subfamily C member 10	A0A8I6AIP1_RAT;DJC10_RAT	FALSE	100	0.0814501	7.86856	7.97278	7.89241	7.84935	7.66995	7.9583
A0A8I6AIT6	A0A8I6AIT6	Spg21	Maspardin	A0A8I6AIT6_RAT	FALSE	100	0.323552	6.59551	6.73986	6.68693	6.24871	7.2326	6.06946
A0A8I6AIU1	A0A8I6AIU1	Armc8	Armadillo repeat-containing protein 8	A0A8I6AIU1_RAT	FALSE	100	0.226341	9.14263	9.28611	9.25739	9.44337	8.46557	9.26068
A0A8I6AIU5;Q6P777	A0A8I6AIU5;Q6P777	Mvb12a	Multivesicular body subunit 12A	A0A8I6AIU5_RAT;MB12A_RAT	FALSE	100	0.389869	9.47935	10.0869	9.94152	9.72249	9.1216	8.52422
A0A8I6AIV6;A0A8I6APE1;A0A8I6GIA1	A0A8I6AIV6;A0A8I6APE1;A0A8I6GIA1	LOC100294508	Dyslexia susceptibility 2-like	A0A8I6AIV6_RAT;A0A8I6APE1_RAT;A0A8I6GIA1_RAT	FALSE	100	0.521688	6.57927	7.22611	6.21679	6.4243	7.50294	5.5262
[truncated: 2,199 more rows]
